# Supplementary material for: Phosphoglycerate dehydrogenase is required for kernel development and defines a predominant serine synthesis pathway in maize
Source: Plant Cell. 2025 May 22;37(6):koaf126. doi: 10.1093/plcell/koaf126 (PMC12164754; doi:10.1093/plcell/koaf126)
Supplement: koaf126_Supplementary_Data [file koaf126_supplementary_data.zip]

Archive with 12 entries (12 files):
- Supplementary Data Set 1.xlsx
- Supplementary Data Set 10.xlsx
- Supplementary Data Set 11.xlsx
- Supplementary Data Set 2.xlsx
- Supplementary Data Set 3.xlsx
- Supplementary Data Set 4.xlsx
- Supplementary Data Set 5.xlsx
- Supplementary Data Set 6.xlsx
- Supplementary Data Set 7.xlsx
- Supplementary Data Set 8.xlsx
- Supplementary Data Set 9.xlsx
- Supplementary Figures and Figure legends.pdf
