# Supplementary material for: Phosphoglycerate dehydrogenase is required for kernel development and defines a predominant serine synthesis pathway in maize
Source: Plant Cell. 2025 May 22;37(6):koaf126. doi: 10.1093/plcell/koaf126 (PMC12164754; doi:10.1093/plcell/koaf126)
Supplement: koaf126_Supplementary_Data [file koaf126_supplementary_data.zip › Supplementary Data Set 1.xlsx]

## Sheet: Sheet1
Supplemental Dataset 1. The candidate mutations of dek20.
Chromosome	Position of the mutation	Reference allele	‌Alternate allele	Gene ID	Quality Score	Number of reference reads	Number of alternate reads	Protein_change	Mutation_effect
2	4662675	G	A	AC187209.5_FGT003	928.77	2	22	Arg160Trp	missense_variant
2	4998571	T	C	GRMZM2G443889	1058.77	1	34	Leu115Pro	missense_variant
2	5071243	G	A	GRMZM2G081886(Zm00001d002051)	1311.77	1	41	Ser282Leu	missense_variant
2	5122033	A	C	GRMZM2G031625	3695.77	0	82	Leu101*	stop_gained
2	224716438	G	A	GRMZM5G891855	405.77	0	12	Val285Met	missense_variant
2	234895312	C	A	GRMZM2G399844	509.77	0	17	Arg84Ile	missense_variant
