# Supplementary material for: Phosphoglycerate dehydrogenase is required for kernel development and defines a predominant serine synthesis pathway in maize
Source: Plant Cell. 2025 May 22;37(6):koaf126. doi: 10.1093/plcell/koaf126 (PMC12164754; doi:10.1093/plcell/koaf126)
Supplement: koaf126_Supplementary_Data [file koaf126_supplementary_data.zip › Supplementary Data Set 10.xlsx]

## Sheet: Expression level of PPSB genes
Supplemental Dataset 8. The expression level of phosphorylated pathway of serine biosynthesis(PPSB) genes.
14 DAP WT or dek20 kernels from three independent ears were used as three biological replicates. Differential expression defined by |Fold change|≥1.5 and padj < 0.05.
Gene	NCBI Gene ID	V4 Gene ID	Description	log2FoldChange	pvalue	padj	dek20-1	dek20-2	dek20-3	WT-1	WT-2	WT-3	Change
XM_008670552.4	103645840	Zm00001d002051	PGDH1	-1.28777	6.9116e-41	1.90382e-38	545.975	620.923	523.144	1360.39	1463.95	1303.38	DOWN
NM_001153655.2	100280735	Zm00001d026472	PGDH2	0.213596	0.118088	0.28776	444.608	469.352	407.079	430.789	326.83	382.881	NS
NM_001366138.1	100280688	Zm00001d032114	PGDH3	0.0710769	0.822645	0.923589	73.265	67.1733	47.7913	66.826	65.7837	46.6202	NS
NM_001330594.1	100285190	Zm00001d048794	PSP1	0.105765	0.43285	0.67038	653.363	595.948	612.752	619.334	476.149	634.828	NS
XM_008679142.3	100285190	Zm00001d048794	PSP1	-0.745896	0.549639	0.762758	27.098	0	44.3776	48.9262	30.2814	40.6687	NS
XM_020551596.2	100285190	Zm00001d048794	PSP1	-1.77154	0.481765		0	15.5015	0	38.1863	0	14.8788
NM_001157712.2	100284817	Zm00001d027727	PSAT	0.347923	0.0039965	0.020206	1265.58	1356.38	1217.82	1173.03	949.165	897.687	NS

## Sheet:  Metabolite levels in the PPSB
Supplemental Dataset 8. Metabolite levels in the phosphorylated pathway of serine biosynthesis(PPSB).
14 DAP WT or dek20 kernels from three independent ears were used as three biological replicates.Differential metabolites were determined based on VIP ≥ 1 and Foldchange ≥2 or Foldchange ≤0.5.
VIP: Variable Importance in Projection
Compounds	WT-1	WT-2	WT-3	dek20-1	dek20-2	dek20-3	VIP	P-value	Fold_Change	Log2FC	Type
3-Phospho-D-glyceric acid	1.11536e+07	1.33639e+07	9.32776e+06	7.16377e+06	5.80376e+06	4.98374e+06	1.4055	0.0267194	0.530393	-0.914866	insig
O-Phospho-L-serine	89639.4	70454.4	71644.7	48359.9	76516.6	75623.1	0.628598	0.409483	0.865198	-0.208898	insig
L-Serine	1.0082e+06	948749	744779	207947	153254	99863.6	1.48611	0.00542006	0.170656	-2.55084	down

## Sheet: The GO term of serine family 
Supplemental Dataset 10A. The genes in the GO term of serine family amino acid metabolic process found in both RNA-seq and Ribo-seq.
14 DAP WT or dek20 kernels from three independent ears were used as three biological replicates. Differential expression defined by |Fold change|≥1.5 and padj < 0.05.
Nucleotide Sequence ID	NCBI Gene_ID	V4 Gene_ID	log2FoldChange	pvalue	padj	dek20_1	dek20_2	dek20_3	WT_1	WT_2	WT_3	DEGs	Description
NM_001359670.1	100191671	Zm00001d052233	-0.929294	6.54615e-11	1.8702e-09	137.497	145.542	119.478	244.631	258.958	261.867	DOWN	Histidine phosphatase superfamily (branch 1)
NM_001254834.2	100272842	Zm00001d003058	-0.66205	7.91953e-07	1.12468e-05	220.799	244.58	200.553	324.583	381.128	347.172	DOWN	Beta-eliminating lyase
NM_001349188.1	100274974	Zm00001d038453	-0.867183	0.00345665	0.0178727	206.748	213.577	168.123	248.211	515.828	308.487	DOWN	Belongs to the class-III pyridoxal-phosphate-dependent aminotransferase family
XM_020549673.2	100279553	Zm00001d042264	-0.685387	6.55307e-07	9.47679e-06	155.563	171.378	195.432	285.204	287.151	269.802	DOWN	Aspartokinase
NM_001361016.1	100280067	Zm00001d019988	-1.11639	2.36722e-11	7.16993e-10	311.125	365.147	299.549	587.114	838.481	689.384	DOWN	Homoserine dehydrogenase
NM_001155654.2	100282748	Zm00001d005818	-0.616163	5.27715e-22	5.27679e-20	4705.02	4459.28	4471.9	6513.15	7025.28	7356.07	DOWN	Belongs to the aldehyde dehydrogenase family
NM_001156298.2	100283397	Zm00001d043780	-0.629091	2.2491e-05	0.000229132	240.871	266.11	227.008	342.483	353.979	437.436	DOWN	Pyridoxal-phosphate dependent enzyme
XM_008653260.3	103631778	Zm00001d027861	-2.07573	3.42335e-77	2.56295e-74	787.849	824.165	801.357	3693.33	2887.17	3595.71	DOWN	Belongs to the class-III pyridoxal-phosphate-dependent aminotransferase family
XM_008664867.4	103641531	Zm00001d025103	-3.10545	2.95307e-12	1.01321e-10	5.01815	7.75077	9.38757	62.0527	74.1372	56.5394	DOWN	Belongs to the copper topaquinone oxidase family
XM_008667072.3	103643901	Zm00001d033750	-0.835468	5.34056e-17	3.28974e-15	1604.8	1616.47	1550.66	2733.9	2561.39	3217.79	DOWN	C-terminal regulatory domain of Threonine dehydratase
NM_001305815.1	541946	Zm00001d023437	-0.89528	1.65879e-11	5.13609e-10	718.599	681.207	780.875	1328.17	1159.05	1568.22	DOWN	The glycine cleavage system catalyzes the degradation of glycine
Supplemental Dataset 10B. The genes in the GO term of serine family amino acid metabolic process found in RNA-seq only.
14 DAP WT or dek20 kernels from three independent ears were used as three biological replicates. Differential expression defined by |Fold change|≥1.5 and padj < 0.05.
Nucleotide Sequence ID	NCBI Gene_ID	V4 Gene_ID	log2FoldChange	pvalue	padj	dek20_1	dek20_2	dek20_3	WT_1	WT_2	WT_3	DEGs	Description
NM_001359670.1	100191671	Zm00001d052233	-0.929294	6.54615e-11	1.8702e-09	137.497	145.542	119.478	244.631	258.958	261.867	DOWN	Histidine phosphatase superfamily (branch 1)
NM_001254834.2	100272842	Zm00001d003058	-0.66205	7.91953e-07	1.12468e-05	220.799	244.58	200.553	324.583	381.128	347.172	DOWN	Beta-eliminating lyase
NM_001365814.1	100274124	Zm00001d003059	-0.624443	3.08074e-07	4.70704e-06	342.238	353.952	288.454	488.068	483.458	544.564	DOWN	Beta-eliminating lyase
NM_001349188.1	100274974	Zm00001d038453	-0.867183	0.00345665	0.0178727	206.748	213.577	168.123	248.211	515.828	308.487	DOWN	Belongs to the class-III pyridoxal-phosphate-dependent aminotransferase family
NM_001152353.1	100279332	Zm00001d002258	-1.20412	0.00151332	0.00887268	80.2904	142.097	131.426	409.309	178.556	229.133	DOWN	The glycine cleavage system catalyzes the degradation of glycine
XM_020549673.2	100279553	Zm00001d042264	-0.685387	6.55307e-07	9.47679e-06	155.563	171.378	195.432	285.204	287.151	269.802	DOWN	Aspartokinase
NM_001361016.1	100280067	Zm00001d019988	-1.11639	2.36722e-11	7.16993e-10	311.125	365.147	299.549	587.114	838.481	689.384	DOWN	Homoserine dehydrogenase
NM_001155654.2	100282748	Zm00001d005818	-0.616163	5.27715e-22	5.27679e-20	4705.02	4459.28	4471.9	6513.15	7025.28	7356.07	DOWN	Belongs to the aldehyde dehydrogenase family
XM_008663739.4	100282861	Zm00001d025862	-0.973973	3.3593e-07	5.09003e-06	366.325	297.974	400.252	849.645	671.412	571.345	DOWN	Beta-eliminating lyase
NM_001156298.2	100283397	Zm00001d043780	-0.629091	2.2491e-05	0.000229132	240.871	266.11	227.008	342.483	353.979	437.436	DOWN	Pyridoxal-phosphate dependent enzyme
NM_001156363.1	100283462	#N/A	-0.666326	2.92542e-11	8.71595e-10	965.492	1036.02	948.144	1756.57	1445.15	1482.92	DOWN	#N/A
NM_001164335.1	100302679	Zm00001d050339	-0.705981	1.83896e-05	0.000191832	361.307	390.983	355.874	496.422	731.974	578.289	DOWN	Belongs to the aldehyde dehydrogenase family
NM_001362084.1	100383438	Zm00001d003309	-0.855789	9.75324e-13	3.59565e-11	1387.02	1284.91	1331.33	2020.29	2685.65	2535.35	DOWN	Copper amine oxidase, enzyme domain
XM_008653260.3	103631778	Zm00001d027861	-2.07573	3.42335e-77	2.56295e-74	787.849	824.165	801.357	3693.33	2887.17	3595.71	DOWN	Belongs to the class-III pyridoxal-phosphate-dependent aminotransferase family
XM_008664867.4	103641531	Zm00001d025103	-3.10545	2.95307e-12	1.01321e-10	5.01815	7.75077	9.38757	62.0527	74.1372	56.5394	DOWN	Belongs to the copper topaquinone oxidase family
XM_008667072.3	103643901	Zm00001d033750	-0.835468	5.34056e-17	3.28974e-15	1604.8	1616.47	1550.66	2733.9	2561.39	3217.79	DOWN	C-terminal regulatory domain of Threonine dehydratase
XM_008667374.3	103644181	Zm00001d034452	-1.47577	0.000457077	0.00319582	20.0726	23.2523	43.5242	99.0457	79.3581	64.4747	DOWN	Belongs to the TrpA family
XM_008670552.4	103645840	Zm00001d002051	-1.28777	6.9116e-41	1.90382e-38	545.975	620.923	523.144	1360.39	1463.95	1303.38	DOWN	Belongs to the D-isomer specific 2-hydroxyacid dehydrogenase family
NM_001305815.1	541946	Zm00001d023437	-0.89528	1.65879e-11	5.13609e-10	718.599	681.207	780.875	1328.17	1159.05	1568.22	DOWN	The glycine cleavage system catalyzes the degradation of glycine
NM_001111855.2	542249	Zm00001d050133	-0.634629	4.33647e-05	0.000410559	885.201	911.146	897.793	1095.47	1430.53	1654.52	DOWN	ACT domain
Supplemental Dataset 10C. The genes in the GO term of serine family amino acid metabolic process found in Ribo-seq only.
14 DAP WT or dek20 kernels from three independent ears were used as three biological replicates. Differential expression defined by |Fold change|≥1.5 and padj < 0.05.
Nucleotide Sequence ID	NCBI Gene_ID	V4 Gene_ID	log2FoldChange	pvalue	padj	dek20_1	dek20_2	dek20_3	WT_1	WT_2	WT_3	DEGs	Description
NM_001136963.1	100191532	Zm00001d042661	-0.416286	0.00116975	0.00513308	300.135	251.158	251.267	410.031	329.743	330.551	NS	Interconversion of serine and glycine
NM_001196119.1	100501386	#N/A	-0.418686	0.0249928	0.0693021	86.7056	91.7514	81.8077	121.145	122.251	103.216	NS	#N/A
XM_008664685.4	732803	Zm00001d024702	-0.429719	1.08402e-07	1.11181e-06	883.73	902.686	975.119	1205.63	1316.73	1198.08	NS	tryptophan synthase
XM_008670431.4	542708	Zm00001d005535	-0.45259	7.94948e-08	8.38281e-07	794.523	927.709	807.851	1157.87	1167.56	1132.76	NS	Homoserine dehydrogenase
XM_035963057.1	100282861	Zm00001d025862	-0.474919	1.67699e-05	0.000118378	394.344	443.002	349.874	574.276	504.708	568.339	NS	Beta-eliminating lyase
NM_001362084.1	100383438	Zm00001d003309	-0.518315	2.24354e-06	1.86569e-05	551.08	536.607	623.054	963.339	761.548	726.429	NS	Copper amine oxidase, enzyme domain
XM_020541686.2	109941173	#N/A	-0.574803	0.00129859	0.00563693	100.045	121.408	86.9207	150.267	137.954	169.848	NS	#N/A
NM_001157737.2	100284842	#N/A	-0.589122	1.55649e-12	3.09458e-11	613.609	612.603	598.95	934.217	883.8	927.634	DOWN	#N/A
NM_001361016.1	100280067	Zm00001d019988	-0.60456	2.24642e-08	2.58197e-07	496.056	645.967	479.16	837.534	803.046	819.192	DOWN	Homoserine dehydrogenase
NM_001143304.1	100216919	Zm00001d018555	-0.606135	0.0178502	0.052612	45.0202	35.2177	48.2081	57.0781	75.1454	64.0198	NS	GHMP kinases C terminal
XM_020551755.3	542249	Zm00001d050133	-0.64482	2.86019e-14	6.69625e-13	674.469	778.497	705.592	1170.68	1094.66	1106.63	DOWN	ACT domain
NM_001254838.2	100170238	Zm00001d018969	-0.664076	5.02922e-17	1.46971e-15	889.566	999.071	992.649	1472.38	1594.88	1497.28	DOWN	Belongs to the TrpA family
XM_023300173.1	103628892	#N/A	-0.66474	0.169285	0.309118	11.6719	14.8285	8.76512	17.4729	25.7962	11.7587	NS	#N/A
NM_001155654.2	100282748	Zm00001d005818	-0.726032	1.38309e-30	8.66769e-29	2733.73	2747.91	2666.06	4701.37	4295.63	4478.77	DOWN	Belongs to the aldehyde dehydrogenase family
XM_008667072.3	103643901	Zm00001d033750	-0.783296	1.7356e-25	8.74808e-24	1129.67	1218.72	1120.47	2075.78	1869.66	2022.5	DOWN	C-terminal regulatory domain of Threonine dehydratase
NM_001177167.1	100384690	Zm00001d038460	-0.813054	8.54476e-06	6.34677e-05	82.537	131.603	90.5729	188.707	162.628	181.607	DOWN	Belongs to the class-III pyridoxal-phosphate-dependent aminotransferase family
XM_020549673.2	100279553	Zm00001d042264	-0.814735	4.62721e-05	0.000296638	79.2022	68.5819	63.5471	146.772	115.522	108.442	DOWN	Aspartokinase
NM_001359670.1	100191671	Zm00001d052233	-0.828938	8.46927e-06	6.30079e-05	70.8651	74.1426	73.0426	123.475	136.832	126.733	DOWN	Histidine phosphatase superfamily (branch 1)
XM_008669270.3	100272842	Zm00001d003058	-0.906357	1.687e-10	2.67101e-09	134.227	177.942	143.894	295.874	269.178	287.436	DOWN	Beta-eliminating lyase
NM_001349188.1	100274974	Zm00001d038453	-0.913893	2.58506e-08	2.93437e-07	124.222	185.356	127.094	315.677	243.381	259.999	DOWN	Belongs to the class-III pyridoxal-phosphate-dependent aminotransferase family
NM_001156298.2	100283397	Zm00001d043780	-0.977349	3.37684e-21	1.29737e-19	283.46	278.035	270.988	560.297	549.571	527.837	DOWN	Pyridoxal-phosphate dependent enzyme
NM_001305815.1	541946	Zm00001d023437	-1.07715	1.18076e-34	8.84603e-33	481.049	443.929	444.099	991.295	963.431	932.86	DOWN	The glycine cleavage system catalyzes the degradation of glycine
XM_035964655.1	100274124	Zm00001d003059	-1.09466	8.33996e-16	2.22786e-14	215.93	319.74	268.066	553.308	500.222	662.409	DOWN	Beta-eliminating lyase
XM_035960598.1	100283462	#N/A	-1.53122	1.85927e-96	1.09445e-93	1078.82	1063.95	1181.83	3322.18	3273.87	3018.08	DOWN	#N/A
XM_008653260.3	103631778	Zm00001d027861	-2.04258	4.4604e-94	2.53505e-91	546.912	709.915	579.958	2782.85	2266.7	2507.22	DOWN	Belongs to the class-III pyridoxal-phosphate-dependent aminotransferase family
XM_008664867.4	103641531	Zm00001d025103	-3.13922	1.1186e-26	5.85294e-25	22.5101	12.0482	8.76512	147.937	115.522	114.974	DOWN	Belongs to the copper topaquinone oxidase family
