# Supplementary material for: Phosphoglycerate dehydrogenase is required for kernel development and defines a predominant serine synthesis pathway in maize
Source: Plant Cell. 2025 May 22;37(6):koaf126. doi: 10.1093/plcell/koaf126 (PMC12164754; doi:10.1093/plcell/koaf126)
Supplement: koaf126_Supplementary_Data [file koaf126_supplementary_data.zip › Supplementary Data Set 11.xlsx]

## Sheet: Sheet1
Supplemental Dataset 11. Primers and probes used in this paperPrimers used for vector construction in this paper.
Primer	Sequence (5’- 3’)	Notes
DEK20-F	TGTACTTCCAAGGGCATATGGCGGCGCCAAGCCCAA	PET28a-6×His-DEK20
DEK20-R	TGGTGCTCGAGTGCGGCCTTATTACAGTTTCAGAAACACAA
DEK20(S282L)-mut-F	AGCGGCATATGCAGGAGAATAAAATCCGCGG	PET28a-6×His-DEK20(S282L)
DEK20(S282L)-mut-R	CCGCGGATTTTATTCTCCTGCATATGCCGCT
DEK20(S282LH284A)-mut-F	CACCGCGGATTTTATTCTCCTGGCAATGCCGCTGACCCCG	PET28a-6×His-DEK20(S282L H284A)
DEK20(S282LH284A)-mut-R	CGGGGTCAGCGGCATTGCCAGGAGAATAAAATCCGCGGTG
DEK20-GFP-F	CTGCAGGAATTCGATATCAAGCTTATGGCGGCGCCGTCCC	PYBA1132- DEK20- GFP
DEK20-GFP-R	GATCGAAGAGTTTGTTTTCCTCAAGCTCCTCGAGGGGGGGCCCGGTACCATG

## Sheet: Sheet2
Supplemental Dataset 11. Primers used for RT-qPCR in this paper.
Primer	Sequence (5’- 3’)
actin-F1	TGAAGTGTGATGTTGATATC
actin-R1	ACTCTCCCTTGGAGATCCAC
Dek20-qRT-F	TATCTCGTTACACATGCCTCTTACG
Dek20-qRT-R	TACCAACTTGTTGTCAGCTGCTGGG
PGDH2-qRT-F	TGGAGTTGAGCTAGTTAGTA
PGDH2-qRT-R	TTGTTATCAGGAGCTGGAGG
PGDH3-qRT-F	ATGTGAGTACGTATATGGAT
PGDH3-qRT-R	CTCTCAGCGCACCAACCACG
PGDH4-qRT-F	TGTCAACGCCCCGATGGTCC
PGDH4-qRT-R	TGCTTCGCGACGTAGTCCGC
Bt1-F	ATCATGCAGAACGAAGGGTG
Bt1-R	AGGTGCACAAGGTTGAGGCG
Bt2-F	CAAGAGCCTACGGGAGCAAC
Bt2-R	TAGTCCATCCGGTACAGGTG
Sh1-F	CAAAGGCCAAGGGCAAAATT
Sh1-R	GGTGGCTGCGAGATCGAAAT
NAC128-F	GTTCCGCTTCCACCCGAGCG
NAC128-R	GCCCTCAGCCCCGTCGGGT
O2-F	GCCGCCGGTGATGGAAGAGG
O2-R	CTCCAGTGTGATTGTTTGAG
15kD-F	GCGCGGGGCTGCAGGGCTTG
15kD-R	GTCCATCATCCTCATCTGCT
16kD-F	CGGCGGTGTCTACTACTGAG
16kD-F	GGTTCATTCAGGTCATTGCTC
19kD-z1A-F	ATAGCTTCCCTTCTTCCCCCA
19kD-z1A-R	TTGTGCCCTGATGTTTTGTG
19kD-z1B-F	AGCTTCCCTTCTTCCCCCAT
19kD-z1B-R	GCTGCAGCTGCTGTGCCCTG
19kD-z1D-F	CCACAATGCTCACAACAATA
19kD-z1D-R	TGTTGTAGTTGTTGTGCTGC
22kD-z1C-F	ACCCAGCTGTGCAAGCCTAT
22kD-z1C-R	TGCAAGCAACTGCTGTTGCA
27kD-F	ACCTCCGGTTCACCTGCCAC
27kD-R	TTGGATGCGGCTGTTGGCAC
50kD-F	ACAACAGCACCAACAACAAC
50kD-R	GTGATTTTTCCTGGCCCTGC
CDT1-F	TGATGGAGTGGAACATACGGA
CDT1-R	ACTGCGCATGCATAAGGCGA
RAD23-F	GCTAATGGAGATGGGTGGGG
RAD23-R	ACTAACGAACTGCGTATGTTG
H2B-1-F	GTCCAAGGCCATGTCCATCA
H2B-1-R	TTAACGCAGTATTAGCCCTTG
H2B-2-F	CAAGAAGCCCACCATCACCT
H2B-2-R	ATCCTACGCGTACCCTGCAAG
tRNASer-TGA-qRT-F	GTCGATATGTCCGAGTGGTTAAGGAGACAG
tRNASer-TGA-qRT-R	GAGAATTCCATGGCGTCGACAGCAGGR
tRNASer-GCT-qRT-F	GWCGCTTTGGCCGAGTGGTTAAG
tRNASer-GCT-qRT-R	GAGAATTCCATGGCGWCGCCTGAGAG
yeast-tRNAPhe-F	GCGGAYTTAGCTCAGTTGGGAGAG
yeast-tRNAPhe-R	GAGAATTCCATGGTGCGAAYTCTGTGG

## Sheet: Sheet3
Supplemental Dataset 11. Probes used for northern blot in this paper.
tRNASer-TGA	TGGCGTCGACAGCAGGGTTCGAACCTGCGCGGGCGTAGCCCAACAGATTTCAAGTCTGTC
tRNASer-GCT	TGGCGACGCCTGAGAGATTCGAACTCTCGCGGGGAAACCCCATGTACTTAGCAGGCACAC
5S-RNA	GTGCTGGTATGATCGCATCC
