# Supplementary material for: Phosphoglycerate dehydrogenase is required for kernel development and defines a predominant serine synthesis pathway in maize
Source: Plant Cell. 2025 May 22;37(6):koaf126. doi: 10.1093/plcell/koaf126 (PMC12164754; doi:10.1093/plcell/koaf126)
Supplement: koaf126_Supplementary_Data [file koaf126_supplementary_data.zip › Supplementary Data Set 2.xlsx]

## Sheet: Sheet1
Supplemental Dataset S2. Chi-square tests for selfed and allelism-crossed ears between dek20 and dek20-2 or dek20-3.
	WT	dek20-2/dek20-2	χ²
Ear-1	162	59	0.339367
Ear-2	208	74	0.231678
Ear-3	190	73	1.06591
	WT	dek20-3/dek20-3	χ²
Ear-1	215	80	0.706215
Ear-2	158	61	0.951294
Ear-3	167	59	0.147493
	WT	dek20/dek20-2	χ²
Ear-1	161	48	0.460925
Ear-2	225	79	0.157895
Ear-3	214	68	0.118203
	WT	dek20/dek20-3	χ²
Ear-1	188	72	1.00513
Ear-2	225	79	0.157895
Ear-3	161	49	0.311111
