# Supplementary material for: Phosphoglycerate dehydrogenase is required for kernel development and defines a predominant serine synthesis pathway in maize
Source: Plant Cell. 2025 May 22;37(6):koaf126. doi: 10.1093/plcell/koaf126 (PMC12164754; doi:10.1093/plcell/koaf126)
Supplement: koaf126_Supplementary_Data [file koaf126_supplementary_data.zip › Supplementary Data Set 3.xlsx]

## Sheet: Differential metabolites
Supplemental Dataset 3. List of differential metabolites in dek20 versus WT.
14 DAP WT or dek20 kernels from three independent ears were used as three biological replicates.Differential metabolites were determined based on VIP ≥ 1 and Foldchange ≥2 or Foldchange ≤0.5.
VIP: Variable Importance in Projection
Compounds	WT-1	WT-2	WT-3	dek20-1	dek20-2	dek20-3	VIP	P-value	Fold_Change	Log2FC	Type
D-Pantothenic Acid	1.4248e+06	1.88254e+06	1.50471e+06	9	9	9	1.54053	0.00765601	5.61091e-06	-17.4433	down
Cyclic 3',5'-Adenylic acid	145480	128379	149754	9	9	9	1.53923	0.00213233	6.37374e-05	-13.9375	down
9-Hydroperoxy-10E,12,15Z-octadecatrienoic acid	166854	197910	427816	36620.3	34947.9	47292.2	1.46095	0.111837	0.149966	-2.73729	down
L-Serine	1.0082e+06	948749	744779	207947	153254	99863.6	1.48611	0.00542006	0.170656	-2.55084	down
β-Hydroxyisovaleric acid	2.49483e+06	2.22464e+06	1.35594e+06	43868.5	9	1.3078e+06	1.0043	0.048252	0.222483	-2.16823	down
Eicosenoic acid	9.39626e+07	2.85209e+07	2.39882e+07	4.04964e+06	6.0986e+06	2.4613e+07	1.16	0.236702	0.237324	-2.07507	down
Cinnamoylglycine	282308	308029	342399	102261	74636	62966.6	1.50113	0.000775938	0.257162	-1.95925	down
1-Decanol	2.04737e+07	1.92607e+07	2.13815e+07	5.79291e+06	5.52323e+06	5.45325e+06	1.53514	0.00133405	0.274387	-1.86572	down
2-Decanol	2.17799e+07	2.03988e+07	2.28302e+07	6.54477e+06	6.39323e+06	6.22155e+06	1.53383	0.00181726	0.294722	-1.76257	down
LysoPC 15:1	193736	214988	179630	51313.8	52363.7	71053.2	1.52546	0.000854778	0.296983	-1.75155	down
1,14-Tetradecanedioic Acid	26928.8	29988.4	36402.9	11547.3	9042.93	8862.45	1.50675	0.0111275	0.315609	-1.66379	down
LysoPE 15:1	13089.4	12628.9	16989.3	4862.09	4673.7	5345.66	1.51106	0.0197543	0.34845	-1.52098	down
LysoPE 15:1(2n isomer)	13987.1	13335.6	15154.4	5238.37	4829.81	4799.78	1.53126	0.00195716	0.350024	-1.51448	down
Uridine-5'-diphosphoglucuronic acid	7.02911e+06	6.54581e+06	7.30653e+06	3.30737e+06	1.83509e+06	2.25899e+06	1.47196	0.00287669	0.354451	-1.49634	down
LysoPE 16:1(2n isomer)	153978	129021	103460	37468.8	54590.1	45191.7	1.46249	0.0205211	0.355149	-1.4935	down
LysoPE 17:1	53800.6	59426.8	41716.7	19930.1	22399.6	14923.8	1.45874	0.0140674	0.36951	-1.43631	down
LysoPC 16:1(2n isomer)	562524	664281	336542	217719	197708	173126	1.41187	0.0760472	0.376471	-1.40939	down
Chelidonic acid	27746.6	29589.4	12235.2	10836.6	2663.7	14839.2	1.07502	0.11581	0.407346	-1.29567	down
LysoPE 17:1(2n isomer)	51599.3	53269.7	36397.6	21707.5	20957.4	15043.2	1.43576	0.0232804	0.408505	-1.29157	down
Inosine	246953	201716	139681	86651.5	88873.7	70728.4	1.40854	0.0625647	0.41855	-1.25653	down
Methyl linolenate	670796	972589	531994	389774	351608	201508	1.29605	0.069919	0.433437	-1.2061	down
Decanoic acid	3539.69	4808.07	4509.76	1661.08	2062.88	1927.64	1.48747	0.0174608	0.439556	-1.18588	down
LysoPE 20:2(2n isomer)	30741.5	30513.1	37990.1	16260.9	14532.6	14204.9	1.50204	0.0134707	0.453408	-1.14112	down
LysoPE 18:2(2n isomer)	1.80866e+07	1.93336e+07	2.16177e+07	9.0911e+06	9.60897e+06	8.22905e+06	1.50789	0.00422879	0.456133	-1.13247	down
LysoPE 18:2	2.34502e+07	2.26752e+07	2.57496e+07	1.15352e+07	1.20844e+07	9.699e+06	1.49537	0.000529495	0.463563	-1.10916	down
LysoPC 16:2(2n isomer)	102068	142081	63127	53171.3	52394.1	38744.2	1.26049	0.134842	0.469641	-1.09037	down
LysoPC 16:2	99291.3	147178	58650.3	50132.5	56074.1	37904.1	1.19069	0.166104	0.472309	-1.0822	down
9-Oxononanoic acid	69945.6	80533.9	87890.7	32240.6	43507.1	37002.2	1.46889	0.00445662	0.473004	-1.08008	down
Mevalonic acid	715733	534976	507386	388446	241746	214191	1.33935	0.0243099	0.480283	-1.05804	down
4,8-Dihydroxyquinoline-2-carboxylic acid	83036.4	76087	64984	17141.6	17490.1	76896.3	1.10403	0.193567	0.497654	-1.00678	down
2-Propylglutaric acid	37148.7	49200.5	45949	76931.7	111426	82899.5	1.44129	0.0377894	2.05035	1.03587	up
2,2-Dimethylsuccinic acid	545847	453862	458490	751032	1.0979e+06	1.21233e+06	1.41748	0.0554846	2.09934	1.06994	up
N7-Methylguanosine	196143	162321	98804.4	425099	296825	240533	1.26217	0.0713415	2.1048	1.07368	up
1-α-Linolenoyl-glycerol-3-O-glucoside*	5619.23	3463.25	4169.73	8809.89	5613.58	13640.8	1.15936	0.161314	2.11771	1.0825	up
N6-Isopentenyladenine	4995.51	5439.94	4625.13	7376.57	14119.7	10959.6	1.37474	0.0946688	2.15502	1.1077	up
9-Hydroxy-10,12,15-octadecatrienoic acid*	1905.52	1277.63	2455.27	4407.76	4915.43	3057.97	1.36536	0.0348122	2.19586	1.13478	up
L-Valyl-L-Phenylalanine	1.14832e+06	476445	730520	1.30406e+06	1.74833e+06	2.12631e+06	1.28338	0.0396187	2.19876	1.13669	up
D-Panose*	119694	137916	255116	384927	522178	237483	1.23724	0.107394	2.23236	1.15857	up
Pyroglutamic acid	1.31946e+07	1.18147e+07	1.52309e+07	2.62814e+07	3.24363e+07	3.17754e+07	1.50731	0.00479919	2.24882	1.16917	up
7-Methylguanine	37256.1	120861	109218	178642	278419	166930	1.15989	0.0589409	2.33411	1.22288	up
2'-Deoxycytidine-5'-monophosphate	42682	24672.3	74580.6	88557.4	94271.5	152146	1.2257	0.0679913	2.36006	1.23882	up
γ-Glutamyl-L-valine	88148	636389	568401	990321	1.1792e+06	884441	1.01	0.0571923	2.36203	1.24003	up
LysoPC 12:0	74764.1	46968.9	81254.4	230640	119332	144221	1.33072	0.0914597	2.4346	1.28369	up
L-Ornithine	567067	563574	542189	1.04755e+06	1.82288e+06	1.23971e+06	1.46152	0.07322	2.457	1.2969	up
Nicotinate D-ribonucleoside	1.4761e+06	1.45014e+06	1.89631e+06	4.83399e+06	3.29065e+06	3.96022e+06	1.46557	0.0236557	2.5059	1.32533	up
Elaidic Acid	1.03077e+07	1.02864e+07	4.6331e+07	55996320	4.88148e+07	6.6982e+07	1.18471	0.0835893	2.56695	1.36005	up
2'-Deoxyadenosine	176597	1.17174e+06	1.35337e+06	1.59833e+06	2.67183e+06	2.72642e+06	1.02158	0.0507476	2.5897	1.37278	up
3-(2-Naphthyl)-L-alanine	1792.59	1275.43	5213.36	3866.77	4608.3	13021.7	1.00771	0.270391	2.5958	1.37618	up
N-Acetyl-L-Arginine	90692.3	74937.5	220361	251303	325099	454097	1.27247	0.049145	2.66975	1.4167	up
5-Aminovaleric acid	204243	231889	246771	458898	644097	723419	1.4708	0.0369214	2.67449	1.41926	up
N-Acetylneuraminic acid	28663.2	26443.1	56092.3	88669.3	106542	102320	1.40956	0.00942028	2.67567	1.4199	up
L-Isoleucyl-L-Aspartate	113184	241369	237190	559339	554045	470945	1.37231	0.00441689	2.6774	1.42083	up
D-Melezitose	252135	260035	525097	698692	769316	1.34542e+06	1.30187	0.0848712	2.71235	1.43954	up
γ-Aminobutyric acid	1.42576e+06	1.38239e+06	2.22697e+06	3.48856e+06	4.55899e+06	5.6542e+06	1.42676	0.0287848	2.72124	1.44426	up
Orotic acid (Vitamin B13)	196362	193047	185086	550542	540640	509143	1.53893	0.000681125	2.78562	1.478	up
11-Octadecanoic acid(Vaccenic acid)	2.98152e+06	3.01914e+06	1.40631e+07	1.90986e+07	1.56274e+07	2.12805e+07	1.20977	0.0655148	2.79143	1.481	up
N6-methyladenosine	62490.8	154779	111299	383893	291861	246954	1.33479	0.0198016	2.80826	1.48968	up
D-Maltose*	2.50648e+07	1.38342e+07	2.34773e+07	3.56426e+07	3.2374e+07	1.10797e+08	1.09508	0.267774	2.86669	1.51939	up
2-Hydroxybutyric Acid*	361345	343537	374419	973509	1.11384e+06	1.04689e+06	1.53998	0.00241364	2.90396	1.53802	up
2-Hydroxyisobutyric acid*	361345	343537	374419	973509	1.11384e+06	1.04689e+06	1.53998	0.00241364	2.90396	1.53802	up
4-Hydroxysphinganine	1.05284e+06	996420	1.0746e+06	1.90757e+06	2.66343e+06	4.74474e+06	1.35095	0.13533	2.98213	1.57634	up
Raffinose*	645855	418470	850717	1.7867e+06	1.51804e+06	2.41906e+06	1.41006	0.0258428	2.98886	1.5796	up
N-Acetyl-L-Methionine	72825.8	73203.5	87218.7	160629	316812	219883	1.45698	0.0752255	2.98962	1.57996	up
Glutathione reduced form	1.19036e+07	4.87055e+06	1.72677e+07	2.74015e+07	2.917e+07	5.18227e+07	1.28241	0.0696856	3.18414	1.6709	up
N-Acetyl-L-Glutamine	26047.3	42223.3	116215	194763	279208	176351	1.3123	0.0217023	3.52505	1.81764	up
Hyp-Ser	290714	428115	328450	849733	1.23546e+06	1.67879e+06	1.43225	0.0595672	3.59406	1.84561	up
L-Prolyl-L-Phenylalanine	17541.4	209320	200682	302939	666619	633415	1.07188	0.0573067	3.74927	1.90661	up
Riboflavin (Vitamin B2)	103066	158422	149999	491033	594256	573890	1.50252	0.0012004	4.03216	2.01155	up
N-Acetyl-L-leucine	88266.8	75134.2	107002	308684	505754	294085	1.50331	0.0524607	4.09953	2.03546	up
N-Acetyl-L-phenylalanine	12947.5	9969.6	19629	53896.9	105299	31144.4	1.38023	0.151617	4.47375	2.16148	up
N-Acetyl-L-threonine	131237	122984	156489	436416	752908	687920	1.50517	0.0355972	4.57073	2.19242	up
Pyridoxine	97883.9	93089.3	192623	260102	832893	681004	1.35127	0.109052	4.62465	2.20935	up
9-Hydroxy-12-oxo-15(Z)-octadecenoic acid	5255.26	3714.32	1720.27	19029.6	26725.4	9054.08	1.36336	0.0973853	5.12721	2.35817	up
N-Acetyl-L-glutamic acid	762159	830439	578309	3.0029e+06	4.79649e+06	3.60202e+06	1.51084	0.0261381	5.25192	2.39284	up
2-Hydroxyethylphosphonic acid	15152.8	15102	46376	115397	168489	145658	1.43517	0.00486348	5.60537	2.48681	up
5-Acetamidopentanoic Acid	41112.7	31785.3	55622.7	229771	463696	179070	1.48157	0.10461	6.78908	2.76322	up
γ-Glu-Cys	41244.9	23488	76142	166898	258248	605029	1.36896	0.154752	7.31269	2.8704	up
N-Acetyl-L-tyrosine	80073.9	54394	74852.5	472214	1.03026e+06	216553	1.42354	0.171072	8.21241	3.03781	up
Pyridoxine-5'-O-glucoside	32666	49565.4	83430.3	232911	538286	806803	1.42086	0.103692	9.52543	3.25178	up
S-Allyl-L-cysteine	34214.6	34933.2	48930.3	142982	563002	708450	1.41025	0.125458	11.9788	3.58241	up
N-trans-ferulic tyramine	19162.7	19397	29696.1	2.20106e+06	2.99899e+06	956907	1.53049	0.0760527	90.2043	6.49512	up
N-trans-coumarinyl tyramine	20988	11354.1	62505.7	6.34534e+06	4.11044e+06	1.22292e+06	1.49604	0.121202	123.131	6.94405	up

## Sheet: Amino acids
Supplemental Dataset 3. List of amino acids in WT and dek20 kernels.
14 DAP WT or dek20 kernels from three independent ears were used as three biological replicates.
VIP: Variable Importance in Projection
Compounds	WT-1	WT-2	WT-3	dek20-1	dek20-2	dek20-3	VIP	P-value	Fold_Change	Log2FC	Type
L-Histidine	4.40281e+07	3.13004e+07	4.90355e+07	4.76366e+07	4.30935e+07	5.76019e+07	0.785101	0.307677	1.19272	0.25426	insignificant
L-Phenylalanine	9	1.77732e+06	2.46437e+06	2.19046e+06	2.55032e+06	2.81736e+06	0.684815	0.268354	1.78187	0.833389	insignificant
L-Valine	3.0452e+07	2.66452e+07	2.97315e+07	2.98072e+07	2.94397e+07	2.40121e+07	0.339504	0.623644	0.958887	-0.0605673	insignificant
L-Asparagine	3.67979e+06	3.09091e+06	3.15745e+06	3.7677e+06	3.17402e+06	3.55658e+06	0.53274	0.497165	1.05743	0.0805592	insignificant
L-Isoleucine	6.90304e+06	5.8113e+06	7.17113e+06	6.33972e+06	6.32289e+06	6.47173e+06	0.345873	0.609062	0.962227	-0.0555514	insignificant
L-Threonine	1.22626e+07	1.21956e+07	1.09049e+07	6.99326e+06	6.45548e+06	5.12275e+06	1.46228	0.00171769	0.525166	-0.929155	insignificant
L-Glutamic acid	2.80691e+06	2.98913e+06	2.71173e+06	3.07739e+06	2.96693e+06	2.18073e+06	0.262855	0.774909	0.96677	-0.048756	insignificant
L-Tyrosine	1.33245e+07	1.19887e+07	1.19198e+07	15762761	1.64321e+07	1.3615e+07	1.32533	0.0577582	1.23036	0.299076	insignificant
L-Glutamine	1.12583e+06	1.25295e+06	1.28917e+06	831772	780819	891284	1.49549	0.00470284	0.682637	-0.55081	insignificant
L-Serine	1.0082e+06	948749	744779	207947	153254	99863.6	1.48611	0.00542006	0.170656	-2.55084	down
L-Tryptophan	1.21201e+07	9.85304e+06	1.07893e+07	353425	1.05068e+07	1.50364e+07	0.60616	0.652142	0.790436	-0.33928	insignificant
L-Proline	1.14701e+07	8.51953e+06	1.55916e+07	2.14116e+07	1.95619e+07	2.344e+07	1.34127	0.0245059	1.81032	0.856247	insignificant
L-Aspartic Acid	2.04678e+06	2.01968e+06	1.49207e+06	1.4136e+06	1.77465e+06	1.32436e+06	0.906072	0.204334	0.811837	-0.300739	insignificant
L-Methionine	4.36489e+07	3.8586e+07	4.27017e+07	4.32187e+07	4.7637e+07	7.45926e+07	0.884778	0.301316	1.32426	0.405185	insignificant
L-Lysine	1.1314e+06	1.24631e+06	1.28368e+06	873515	782217	863070	1.50036	0.00398861	0.687937	-0.539653	insignificant
L-Leucine	7.12982e+06	1.15848e+06	7.08754e+06	1.43026e+06	1.66641e+06	1.45583e+06	0.893993	0.21039	0.296082	-1.75593	insignificant
L-Alanine	139314	93063.6	121620	144130	176379	144436	1.16558	0.101549	1.31342	0.393323	insignificant

## Sheet: Amino acids derivatives
Supplemental Dataset 3. List of differential amino acids derivatives in dek20 versus WT.
14 DAP WT or dek20 kernels from three independent ears were used as three biological replicates.Differential metabolites were determined based on VIP ≥ 1 and Foldchange ≥2 or Foldchange ≤0.5.
VIP: Variable Importance in Projection
Compounds	WT-1	WT-2	WT-3	dek20-1	dek20-2	dek20-3	VIP	P-value	Fold_Change	Log2FC	Type
Pyroglutamic acid	1.31946e+07	1.18147e+07	1.52309e+07	2.62814e+07	3.24363e+07	3.17754e+07	1.50731	0.00479919	2.24882	1.16917	up
N-Acetyl-L-tyrosine	80073.9	54394	74852.5	472214	1.03026e+06	216553	1.42354	0.171072	8.21241	3.03781	up
N-Acetyl-L-Methionine	72825.8	73203.5	87218.7	160629	316812	219883	1.45698	0.0752255	2.98962	1.57996	up
S-Allyl-L-cysteine	34214.6	34933.2	48930.3	142982	563002	708450	1.41025	0.125458	11.9788	3.58241	up
L-Prolyl-L-Phenylalanine	17541.4	209320	200682	302939	666619	633415	1.07188	0.0573067	3.74927	1.90661	up
N-Acetyl-L-phenylalanine	12947.5	9969.6	19629	53896.9	105299	31144.4	1.38023	0.151617	4.47375	2.16148	up
L-Ornithine	567067	563574	542189	1.04755e+06	1.82288e+06	1.23971e+06	1.46152	0.07322	2.457	1.2969	up
N-Acetyl-L-leucine	88266.8	75134.2	107002	308684	505754	294085	1.50331	0.0524607	4.09953	2.03546	up
Cinnamoylglycine	282308	308029	342399	102261	74636	62966.6	1.50113	0.000775938	0.257162	-1.95925	down
N-Acetyl-L-glutamic acid	762159	830439	578309	3.0029e+06	4.79649e+06	3.60202e+06	1.51084	0.0261381	5.25192	2.39284	up
N-Acetyl-L-Arginine	90692.3	74937.5	220361	251303	325099	454097	1.27247	0.049145	2.66975	1.4167	up
Glutathione reduced form	1.19036e+07	4.87055e+06	1.72677e+07	2.74015e+07	2.917e+07	5.18227e+07	1.28241	0.0696856	3.18414	1.6709	up
γ-Glutamyl-L-valine	88148	636389	568401	990321	1.1792e+06	884441	1.01	0.0571923	2.36203	1.24003	up
L-Valyl-L-Phenylalanine	1.14832e+06	476445	730520	1.30406e+06	1.74833e+06	2.12631e+06	1.28338	0.0396187	2.19876	1.13669	up
γ-Glu-Cys	41244.9	23488	76142	166898	258248	605029	1.36896	0.154752	7.31269	2.8704	up
N-Acetyl-L-Glutamine	26047.3	42223.3	116215	194763	279208	176351	1.3123	0.0217023	3.52505	1.81764	up
N-Acetyl-L-threonine	131237	122984	156489	436416	752908	687920	1.50517	0.0355972	4.57073	2.19242	up
N-Acetylneuraminic acid	28663.2	26443.1	56092.3	88669.3	106542	102320	1.40956	0.00942028	2.67567	1.4199	up
Hyp-Ser	290714	428115	328450	849733	1.23546e+06	1.67879e+06	1.43225	0.0595672	3.59406	1.84561	up
3-(2-Naphthyl)-L-alanine	1792.59	1275.43	5213.36	3866.77	4608.3	13021.7	1.00771	0.270391	2.5958	1.37618	up

## Sheet: Nucleotides and derivatives
Supplemental Dataset 3. List of differential nucleotides and derivatives in dek20 versus WT.
14 DAP WT or dek20 kernels from three independent ears were used as three biological replicates.Differential metabolites were determined based on VIP ≥ 1 and Foldchange ≥2 or Foldchange ≤0.5.
VIP: Variable Importance in Projection
Compounds	WT-1	WT-2	WT-3	dek20-1	dek20-2	dek20-3	VIP	P-value	Fold_Change	Log2FC	Type
2'-Deoxyadenosine	176597	1.17174e+06	1.35337e+06	1.59833e+06	2.67183e+06	2.72642e+06	1.02158	0.0507476	2.5897	1.37278	up
Cyclic 3',5'-Adenylic acid	145480	128379	149754	9	9	9	1.53923	0.00213233	6.37374e-05	-13.9375	down
N6-methyladenosine	62490.8	154779	111299	383893	291861	246954	1.33479	0.0198016	2.80826	1.48968	up
N6-Isopentenyladenine	4995.51	5439.94	4625.13	7376.57	14119.7	10959.6	1.37474	0.0946688	2.15502	1.1077	up
Uridine-5'-diphosphoglucuronic acid	7.02911e+06	6.54581e+06	7.30653e+06	3.30737e+06	1.83509e+06	2.25899e+06	1.47196	0.00287669	0.354451	-1.49634	down
7-Methylguanine	37256.1	120861	109218	178642	278419	166930	1.15989	0.0589409	2.33411	1.22288	up
2'-Deoxycytidine-5'-monophosphate	42682	24672.3	74580.6	88557.4	94271.5	152146	1.2257	0.0679913	2.36006	1.23882	up
N7-Methylguanosine	196143	162321	98804.4	425099	296825	240533	1.26217	0.0713415	2.1048	1.07368	up

## Sheet: Organic acids
Supplemental Dataset 3. List of differential organic acids in dek20 versus WT.
14 DAP WT or dek20 kernels from three independent ears were used as three biological replicates. Differential metabolites were determined based on VIP ≥ 1 and Foldchange ≥2 or Foldchange ≤0.5.
VIP: Variable Importance in Projection
Compounds	WT-1	WT-2	WT-3	dek20-1	dek20-2	dek20-3	VIP	P-value	Fold_Change	Log2FC	Type
9-Oxononanoic acid	69945.6	80533.9	87890.7	32240.6	43507.1	37002.2	1.46889	0.00445662	0.473004	-1.08008	down
γ-Aminobutyric acid	1.42576e+06	1.38239e+06	2.22697e+06	3.48856e+06	4.55899e+06	5.6542e+06	1.42676	0.0287848	2.72124	1.44426	up
2-Hydroxybutyric Acid*	361345	343537	374419	973509	1.11384e+06	1.04689e+06	1.53998	0.00241364	2.90396	1.53802	up
2-Hydroxyisobutyric acid*	361345	343537	374419	973509	1.11384e+06	1.04689e+06	1.53998	0.00241364	2.90396	1.53802	up
5-Aminovaleric acid	204243	231889	246771	458898	644097	723419	1.4708	0.0369214	2.67449	1.41926	up
β-Hydroxyisovaleric acid	2.49483e+06	2.22464e+06	1.35594e+06	43868.5	9	1.3078e+06	1.0043	0.048252	0.222483	-2.16823	down
4,8-Dihydroxyquinoline-2-carboxylic acid	83036.4	76087	64984	17141.6	17490.1	76896.3	1.10403	0.193567	0.497654	-1.00678	down
Chelidonic acid	27746.6	29589.4	12235.2	10836.6	2663.7	14839.2	1.07502	0.11581	0.407346	-1.29567	down
Decanoic acid	3539.69	4808.07	4509.76	1661.08	2062.88	1927.64	1.48747	0.0174608	0.439556	-1.18588	down
5-Acetamidopentanoic Acid	41112.7	31785.3	55622.7	229771	463696	179070	1.48157	0.10461	6.78908	2.76322	up
2,2-Dimethylsuccinic acid	545847	453862	458490	751032	1.0979e+06	1.21233e+06	1.41748	0.0554846	2.09934	1.06994	up
Mevalonic acid	715733	534976	507386	388446	241746	214191	1.33935	0.0243099	0.480283	-1.05804	down
2-Hydroxyethylphosphonic acid	15152.8	15102	46376	115397	168489	145658	1.43517	0.00486348	5.60537	2.48681	up
2-Propylglutaric acid	37148.7	49200.5	45949	76931.7	111426	82899.5	1.44129	0.0377894	2.05035	1.03587	up

## Sheet: Lipids
Supplemental Dataset 3. List of differential lipids in dek20 versus WT.
14 DAP WT or dek20 kernels from three independent ears were used as three biological replicates. Differential metabolites were determined based on VIP ≥ 1 and Foldchange ≥2 or Foldchange ≤0.5.
VIP: Variable Importance in Projection
Compounds	WT-1	WT-2	WT-3	dek20-1	dek20-2	dek20-3	VIP	P-value	Fold_Change	Log2FC	Type
LysoPE 15:1(2n isomer)	13987.1	13335.6	15154.4	5238.37	4829.81	4799.78	1.53126	0.00195716	0.350024	-1.51448	down
LysoPE 18:2(2n isomer)	1.80866e+07	1.93336e+07	2.16177e+07	9.0911e+06	9.60897e+06	8.22905e+06	1.50789	0.00422879	0.456133	-1.13247	down
9-Hydroperoxy-10E,12,15Z-octadecatrienoic acid	166854	197910	427816	36620.3	34947.9	47292.2	1.46095	0.111837	0.149966	-2.73729	down
Methyl linolenate	670796	972589	531994	389774	351608	201508	1.29605	0.069919	0.433437	-1.2061	down
Elaidic Acid	1.03077e+07	1.02864e+07	4.6331e+07	55996320	4.88148e+07	6.6982e+07	1.18471	0.0835893	2.56695	1.36005	up
11-Octadecanoic acid(Vaccenic acid)	2.98152e+06	3.01914e+06	1.40631e+07	1.90986e+07	1.56274e+07	2.12805e+07	1.20977	0.0655148	2.79143	1.481	up
LysoPC 12:0	74764.1	46968.9	81254.4	230640	119332	144221	1.33072	0.0914597	2.4346	1.28369	up
4-Hydroxysphinganine	1.05284e+06	996420	1.0746e+06	1.90757e+06	2.66343e+06	4.74474e+06	1.35095	0.13533	2.98213	1.57634	up
9-Hydroxy-12-oxo-15(Z)-octadecenoic acid	5255.26	3714.32	1720.27	19029.6	26725.4	9054.08	1.36336	0.0973853	5.12721	2.35817	up
1,14-Tetradecanedioic Acid	26928.8	29988.4	36402.9	11547.3	9042.93	8862.45	1.50675	0.0111275	0.315609	-1.66379	down
LysoPE 18:2	2.34502e+07	2.26752e+07	2.57496e+07	1.15352e+07	1.20844e+07	9.699e+06	1.49537	0.000529495	0.463563	-1.10916	down
LysoPE 15:1	13089.4	12628.9	16989.3	4862.09	4673.7	5345.66	1.51106	0.0197543	0.34845	-1.52098	down
LysoPC 16:2	99291.3	147178	58650.3	50132.5	56074.1	37904.1	1.19069	0.166104	0.472309	-1.0822	down
LysoPC 16:2(2n isomer)	102068	142081	63127	53171.3	52394.1	38744.2	1.26049	0.134842	0.469641	-1.09037	down
LysoPC 16:1(2n isomer)	562524	664281	336542	217719	197708	173126	1.41187	0.0760472	0.376471	-1.40939	down
LysoPC 15:1	193736	214988	179630	51313.8	52363.7	71053.2	1.52546	0.000854778	0.296983	-1.75155	down
1-α-Linolenoyl-glycerol-3-O-glucoside*	5619.23	3463.25	4169.73	8809.89	5613.58	13640.8	1.15936	0.161314	2.11771	1.0825	up
LysoPE 20:2(2n isomer)	30741.5	30513.1	37990.1	16260.9	14532.6	14204.9	1.50204	0.0134707	0.453408	-1.14112	down
LysoPE 17:1(2n isomer)	51599.3	53269.7	36397.6	21707.5	20957.4	15043.2	1.43576	0.0232804	0.408505	-1.29157	down
9-Hydroxy-10,12,15-octadecatrienoic acid*	1905.52	1277.63	2455.27	4407.76	4915.43	3057.97	1.36536	0.0348122	2.19586	1.13478	up
LysoPE 17:1	53800.6	59426.8	41716.7	19930.1	22399.6	14923.8	1.45874	0.0140674	0.36951	-1.43631	down
Eicosenoic acid	9.39626e+07	2.85209e+07	2.39882e+07	4.04964e+06	6.0986e+06	2.4613e+07	1.16	0.236702	0.237324	-2.07507	down
LysoPE 16:1(2n isomer)	153978	129021	103460	37468.8	54590.1	45191.7	1.46249	0.0205211	0.355149	-1.4935	down

## Sheet: Vitamin
Supplemental Dataset 3. List of differential vitamin in dek20 versus WT.
14 DAP WT or dek20 kernels from three independent ears were used as three biological replicates. Differential metabolites were determined based on VIP ≥ 1 and Foldchange ≥2 or Foldchange ≤0.5.
VIP: Variable Importance in Projection
Compounds	WT-1	WT-2	WT-3	dek20-1	dek20-2	dek20-3	VIP	P-value	Fold_Change	Log2FC	Type
D-Pantothenic Acid	1.4248e+06	1.88254e+06	1.50471e+06	9	9	9	1.54053	0.00765601	5.61091e-06	-17.4433	down
Pyridoxine	97883.9	93089.3	192623	260102	832893	681004	1.35127	0.109052	4.62465	2.20935	up
Nicotinate D-ribonucleoside	1.4761e+06	1.45014e+06	1.89631e+06	4.83399e+06	3.29065e+06	3.96022e+06	1.46557	0.0236557	2.5059	1.32533	up
Riboflavin (Vitamin B2)	103066	158422	149999	491033	594256	573890	1.50252	0.0012004	4.03216	2.01155	up
Orotic acid (Vitamin B13)	196362	193047	185086	550542	540640	509143	1.53893	0.000681125	2.78562	1.478	up
Pyridoxine-5'-O-glucoside	32666	49565.4	83430.3	232911	538286	806803	1.42086	0.103692	9.52543	3.25178	up

## Sheet: Saccharides
Supplemental Dataset 3. List of differential saccharides in dek20 versus WT.
14 DAP WT or dek20 kernels from three independent ears were used as three biological replicates.Differential metabolites were determined based on VIP ≥ 1 and Foldchange ≥2 or Foldchange ≤0.5.
VIP: Variable Importance in Projection
Compounds	WT-1	WT-2	WT-3	dek20-1	dek20-2	dek20-3	VIP	P-value	Fold_Change	Log2FC	Type
1-Decanol	2.04737e+07	1.92607e+07	2.13815e+07	5.79291e+06	5.52323e+06	5.45325e+06	1.53514	0.00133405	0.274387	-1.86572	down
2-Decanol	2.17799e+07	2.03988e+07	2.28302e+07	6.54477e+06	6.39323e+06	6.22155e+06	1.53383	0.00181726	0.294722	-1.76257	down
N-trans-ferulic tyramine	19162.7	19397	29696.1	2.20106e+06	2.99899e+06	956907	1.53049	0.0760527	90.2043	6.49512	up
N-trans-coumarinyl tyramine	20988	11354.1	62505.7	6.34534e+06	4.11044e+06	1.22292e+06	1.49604	0.121202	123.131	6.94405	up
D-Maltose*	2.50648e+07	1.38342e+07	2.34773e+07	3.56426e+07	3.2374e+07	1.10797e+08	1.09508	0.267774	2.86669	1.51939	up
D-Melezitose	252135	260035	525097	698692	769316	1.34542e+06	1.30187	0.0848712	2.71235	1.43954	up
Raffinose*	645855	418470	850717	1.7867e+06	1.51804e+06	2.41906e+06	1.41006	0.0258428	2.98886	1.5796	up
D-Panose*	119694	137916	255116	384927	522178	237483	1.23724	0.107394	2.23236	1.15857	up

## Sheet: Glycolysis and TCA cycle
Supplemental Dataset 3. List of glycolysis and TCA cycle related metabolites in WT and dek20 kernels.
14 DAP WT or dek20 kernels from three independent ears were used as three biological replicates.
VIP: Variable Importance in Projection
Compounds	WT-1	WT-2	WT-3	dek20-1	dek20-2	dek20-3	VIP	P-value	Fold_Change	Log2FC	Type
D-Glucose*	1.84414e+07	1.9241e+07	2.37419e+07	2.23777e+07	2.18949e+07	2.38304e+07	0.847565	0.309017	1.10873	0.148911	insignificant
D-Glucose 6-phosphate*	2.333e+06	2.21254e+06	1.8546e+06	1.94014e+06	1.91856e+06	1.7331e+06	0.983918	0.193044	0.873701	-0.194788	insignificant
D-Fructose-1,6-biphosphate	446667	477484	291164	273738	341343	242691	1.02726	0.163538	0.705802	-0.502664	insignificant
D-Fructose 6-Phosphate*	2.30255e+06	1.8234e+06	1.78216e+06	1.89018e+06	1.58467e+06	1.77553e+06	0.787337	0.32929	0.888672	-0.170277	insignificant
Dihydroxyacetone phosphate	1.4442e+06	1.28219e+06	895181	1.01604e+06	1.30248e+06	1.19879e+06	0.0641752	0.861644	0.971212	-0.0421424	insignificant
DL-Glyceraldehyde-3-phosphate	1.95512e+06	1.60094e+06	1.21058e+06	1.1161e+06	838771	805200	1.29909	0.0717111	0.579038	-0.788271	insignificant
3-Phospho-D-glyceric acid	1.11536e+07	1.33639e+07	9.32776e+06	7.16377e+06	5.80376e+06	4.98374e+06	1.4055	0.0267194	0.530393	-0.914866	insignificant
Phosphoenolpyruvate	1.34308e+07	1.36173e+07	10011902	9.88839e+06	6.29899e+06	4.50735e+06	1.20237	0.0550974	0.558411	-0.840601	insignificant
Citric Acid	43770375	4.5153e+07	4.06531e+07	3.81463e+07	3.2992e+07	2.70263e+07	1.23404	0.066411	0.75758	-0.400529	insignificant
Cis-Aconitic acid	3.66643e+06	3.23577e+06	3.71756e+06	4.67127e+06	3.98241e+06	5.73199e+06	1.18918	0.122682	1.35461	0.43788	insignificant
Isocitric Acid	1.84205e+07	1.78871e+07	1.64528e+07	1.37872e+07	1.16612e+07	1.09758e+07	1.42714	0.00843052	0.690371	-0.534555	insignificant
α-Ketoglutaric acid	371258	311638	527426	414552	304833	494325	0.00934772	0.989998	1.0028	0.00403497	insignificant
Succinic acid*	9	6.03848e+06	6.16652e+06	4.10186e+06	8.14905e+06	6.81303e+06	0.661205	0.399063	1.56198	0.643374	insignificant
Fumaric acid	1.49965e+06	2.16023e+06	1.61874e+06	2.03057e+06	2.36221e+06	2.5394e+06	1.09679	0.100209	1.31325	0.393146	insignificant
L-Malic acid*	2.5307e+06	3.05758e+06	2.42823e+06	2.46994e+06	2.67449e+06	3.17943e+06	0.207962	0.739407	1.03834	0.0542771	insignificant
D-Erythrose-4-phosphate	333125	262099	726359	918060	423809	881840	0.877674	0.234767	1.68261	0.7507	insignificant
