# Supplementary material for: Phosphoglycerate dehydrogenase is required for kernel development and defines a predominant serine synthesis pathway in maize
Source: Plant Cell. 2025 May 22;37(6):koaf126. doi: 10.1093/plcell/koaf126 (PMC12164754; doi:10.1093/plcell/koaf126)
Supplement: koaf126_Supplementary_Data [file koaf126_supplementary_data.zip › Supplementary Data Set 4.xlsx]

## Sheet: Sheet1
Supplemental Dataset 4. Statistics of DEK20WT and DEK20S282L protein structure determination and refinement.
Structure	DEK20WT	DEK20S282L
Data collection
Space group	P 65 2 2	P 65 2 2
Cell parameter
a (Å)	96.336	96.345
b (Å)	96.336	96.345
c (Å)	503.102	503.003
α (°)	90	90
β (°)	90	90
γ (°)	120	120
Wavelength (Å)	0.9792	0.9792
Resolution (Å)	3.49	4
Completeness (%)	94.97 (71.23)	98.92 (99.75)
Redundancy	22.18	22.13
Rmerge (%)	26.2	23.2
I/ σ(I)	9.4	11.5
Refinement
Resolution (Å)	22.92-3.49	22.92-4.0
No. of reflections	18152	12545
Rwork (%) / Rfree (%)	28.46/31.68	21.21/24.75
R.m.s. deviations
Bond length (Å)	0.015	0.005
Bond angle (°)	3.78	1.42
Ramachandran plot (%)
Most favorable	85.45	93.23
Additional allowed	14.55	6.77
Outlier	0	0
