# Supplementary material for: Phosphoglycerate dehydrogenase is required for kernel development and defines a predominant serine synthesis pathway in maize
Source: Plant Cell. 2025 May 22;37(6):koaf126. doi: 10.1093/plcell/koaf126 (PMC12164754; doi:10.1093/plcell/koaf126)
Supplement: koaf126_Supplementary_Data [file koaf126_supplementary_data.zip › Supplementary Data Set 5.xlsx]

## Sheet: Sheet1
Supplemental Dataset 5. List of differentially expressed genes (DEGs) in dek20 versus WT.
14 DAP WT or dek20 kernels from three independent ears were used as three biological replicates. Differential expression defined by |Fold change|≥1.5 and padj < 0.05.
Nucleotide Sequence ID	NCBI Gene ID	log2FoldChange	pvalue	padj	dek20-1	dek20-2	dek20-3	WT-1	WT-2	WT-3	Change
NM_001147291.1	100272838	-1.73521	0.00164973	0.00954596	11.0399	25.8359	8.53415	58.4727	40.7232	52.5717	DOWN
NM_001111431.1	541681	0.720095	9.76617e-08	1.64733e-06	421.525	381.51	424.147	237.471	285.063	222.19	UP
NM_001112472.2	100037760	2.83678	1.50659e-13	6.15236e-12	672.432	611.45	622.993	52.5061	153.495	60.5071	UP
NM_001112475.1	100037763	-0.984513	6.03298e-17	3.68517e-15	264.958	323.81	314.057	597.854	556.551	634.828	DOWN
NM_001112478.1	100037767	-1.24884	3.25382e-05	0.000318061	109.396	136.069	167.269	448.689	228.677	305.511	DOWN
NM_001112481.1	100037774	1.02828	1.5943e-49	5.89244e-47	85413.9	94864.3	92674.1	43080.1	45161	45585.6	UP
XM_020545903.1	100037775	-2.39606	1.23091e-05	0.00013481	147.534	49.9494	90.462	911.697	350.846	251.947	DOWN
NM_001112484.2	100037778	0.922417	1.50449e-07	2.44181e-06	455.648	517.579	606.778	318.617	229.721	286.665	UP
NM_001321011.1	100037783	-0.664601	0.000381486	0.00272805	132.479	172.239	192.018	260.144	239.119	289.64	DOWN
NM_001112493.1	100037792	2.18992	1.03142e-17	6.97113e-16	161.584	161.905	151.908	23.8664	42.8116	36.701	UP
NM_001112497.2	100037796	-0.601359	2.78659e-10	7.31681e-09	517.873	548.582	549.599	877.091	738.239	839.164	DOWN
NM_001371766.1	100037797	-2.1161	4.1833e-15	2.06673e-13	416.506	483.131	424.147	1494.04	2827.66	1417.45	DOWN
NM_001112515.1	100037815	0.623632	2.05531e-05	0.000211679	352.274	356.535	355.874	258.951	188.998	244.012	UP
NM_001112519.1	100037819	-0.677502	1.61252e-12	5.77698e-11	2330.43	2576.7	2294.83	3408.13	4051.44	4056.95	DOWN
NM_001112521.1	100037821	-1.96405	5.39673e-24	6.08392e-22	770.788	638.147	542.772	2998.82	2656.41	1957.06	DOWN
NM_001112523.2	100037824	2.31593	6.12834e-20	5.02627e-18	220.799	223.05	192.018	38.1863	32.3698	56.5394	UP
NM_001112524.1	100037826	1.04246	5.02894e-25	6.14373e-23	574.076	577.002	594.83	266.111	312.212	268.81	UP
NM_001112528.2	100037830	-1.10652	1.94923e-05	0.00020175	407.474	393.567	315.764	673.033	1128.76	602.095	DOWN
NM_001112543.1	100101525	1.58488	0.000145542	0.00119201	65.2359	61.145	58.8857	14.3199	31.3256	15.8707	UP
NM_001112554.1	100101538	-1.81953	0.00534956	0.0257538	11.0399	10.3344	14.5081	75.1792	30.2814	21.8222	DOWN
NM_001112555.2	100101539	-0.964268	0.000506808	0.00350161	56.2033	40.4762	69.9801	115.752	106.507	103.16	DOWN
NM_001279972.2	100125638	-1.78029	5.23109e-06	6.2087e-05	107.388	128.318	238.956	390.216	804.023	437.436	DOWN
NM_001347904.1	100125638	-1.86469	2.46728e-06	3.13761e-05	142.515	160.183	76.8074	479.715	641.13	260.875	DOWN
NM_001112571.1	100125640	-1.64258	0.00237284	0.012921	10.0363	9.47316	17.9217	48.9262	43.8558	24.798	DOWN
NM_001112577.2	100125646	2.60343	8.49783e-40	2.21535e-37	664.403	626.951	731.377	145.585	85.6232	103.16	UP
XM_020549558.2	100125647	1.64504	0.00256168	0.013846	47.1706	62.8674	77.6608	27.4464	25.0605	7.93535	UP
NM_001112583.2	100126363	-0.645031	4.95932e-16	2.71674e-14	1402.07	1470.06	1388.51	2087.12	2145.8	2427.23	DOWN
XM_020544841.3	100126363	-1.413	5.03364e-08	9.02223e-07	68.2468	59.4226	53.7652	162.292	124.258	195.408	DOWN
XM_008659760.3	100126430	1.10479	0.00210918	0.0117124	370.339	305.725	372.089	88.3058	249.56	148.788	UP
NM_001112600.2	100126898	5.03335	4.39086e-58	2.00319e-55	335.212	292.807	319.177	10.7399	9.39767	8.92727	UP
NM_001321405.1	100126915	-2.83036	1.52301e-05	0.000162592	9.03267	5.16718	3.41366	40.5729	58.4744	24.798	DOWN
NM_001319698.1	100126941	-1.10878	5.23145e-15	2.55859e-13	117.425	122.29	110.944	263.724	233.898	258.891	DOWN
NM_001112764.2	100127507	1.65414	1.91346e-09	4.46954e-08	141.512	98.1764	133.133	34.6063	40.7232	42.6525	UP
NM_001112778.2	100127521	-2.29743	2.51385e-06	3.19267e-05	8.02904	20.6687	21.3354	71.5993	111.728	64.4747	DOWN
NM_001112790.2	100127535	2.05688	4.68578e-08	8.4663e-07	120.436	94.7316	93.0223	36.993	20.8837	16.8626	UP
NM_001112793.1	100127538	1.27561	8.57225e-05	0.00074893	761.755	529.636	896.939	426.016	293.416	185.489	UP
NM_001114162.2	100135422	0.71831	4.04624e-27	5.84862e-25	2608.43	2484.55	2579.02	1569.22	1447.24	1645.59	UP
XM_008649048.3	100136826	-0.618474	0.00348988	0.0180254	92.3339	68.0345	95.5825	127.685	135.744	128.949	DOWN
NM_001164287.1	100136880	2.25252	3.03479e-06	3.78189e-05	43.1561	60.2838	57.1788	5.96661	11.486	15.8707	UP
NM_001114652.2	100136882	-1.70667	1.98695e-17	1.31852e-15	133.483	153.293	109.237	431.982	357.112	502.903	DOWN
NM_001301657.1	100147733	-0.691531	0.00112985	0.00689576	887.209	784.55	1075.3	1060.86	1742.75	1631.71	DOWN
XM_008657494.2	100147733	1.12665	0.000263884	0.00198243	179.65	300.558	215.914	122.912	124.258	72.4101	UP
XR_556671.4		-1.06669	2.08144e-05	0.000214109	129.468	98.1764	176.657	285.204	247.472	314.438	DOWN
NM_001367051.1	100170248	-0.875983	0.00715192	0.0325724	126.457	184.296	115.211	200.478	209.881	370.978	DOWN
NM_001136577.1	100191141	-1.75936	8.78498e-14	3.67484e-12	409.481	398.734	357.581	1040.58	1835.68	1069.29	DOWN
XM_035962859.1	100191147	1.12608	0.00497462	0.0242869	304.1	210.993	122.038	116.945	65.7837	109.111	UP
NM_001136585.1	100191149	0.704653	5.67704e-16	3.08674e-14	681.465	624.368	647.742	378.283	414.542	403.711	UP
NM_001136590.3	100191154	1.21329	5.91053e-54	2.46537e-51	1053.81	1032.57	982.281	416.469	460.486	444.38	UP
NM_001136598.1	100191163	-0.987987	0.00157796	0.00917243	56.2033	38.7539	40.9639	83.5325	111.728	73.402	DOWN
NM_001136600.1	100191165	0.916893	4.30816e-31	7.81303e-29	1001.62	994.682	966.919	531.028	483.458	554.483	UP
NM_001136608.1	100191173	-0.773046	1.19185e-06	1.63072e-05	179.65	164.489	144.227	276.85	247.472	308.487	DOWN
NM_001136611.1	100191176	-1.22546	1.25093e-06	1.70278e-05	96.3485	95.5928	75.1005	231.504	152.451	240.044	DOWN
NM_001136619.1	100191184	-0.591771	0.00548442	0.0262687	169.613	223.911	201.406	237.471	367.553	291.624	DOWN
NM_001136625.1	100191190	1.03913	1.81201e-90	1.76357e-87	2908.52	3015.91	2876.01	1470.17	1433.67	1381.74	UP
NR_159722.1		0.605145	0.0114058	0.0477049	85.3085	79.2301	73.3937	53.6994	46.9884	55.5475	UP
NM_001136636.1	100191201	-2.09223	2.79866e-112	4.80679e-109	643.327	675.178	546.186	2726.74	2661.63	2560.14	DOWN
NM_001136640.1	100191205	0.840741	1.35494e-05	0.000146851	171.621	203.242	170.683	85.9191	116.949	101.176	UP
NM_001136643.1	100191208	-1.25378	0.000508915	0.00351256	33.1198	22.3911	29.0161	78.7592	49.0767	73.402	DOWN
NM_001136650.1	100191216	1.29288	5.47575e-07	8.00606e-06	90.3267	86.1197	89.6086	42.9596	33.4139	32.7333	UP
NM_001136657.1	100191223	1.07429	9.1194e-10	2.23567e-08	658.381	506.384	649.449	310.263	233.898	317.414	UP
NM_001136661.1	100191227	-1.77425	3.60294e-05	0.000348822	58.2105	26.6971	43.5242	169.452	181.688	87.2889	DOWN
XM_008649119.2	100191229	-0.648799	0.0075202	0.0339531	70.2541	60.2838	83.6347	126.492	114.86	95.2242	DOWN
XM_008650245.4	100191234	1.47967	0.00954378	0.0412035	81.294	80.0913	49.4981	25.0597	40.7232	9.91919	UP
XM_035963114.1	100191235	0.968948	0.0113662	0.04758	110.399	83.5361	87.0484	50.1195	65.7837	27.7737	UP
NM_001136672.1	100191238	1.89115	0.000300032	0.00222174	46.167	60.2838	42.6708	17.8998	16.707	5.95152	UP
NM_001136675.1	100191241	1.09663	0.00654714	0.0302665	102.37	108.511	120.332	83.5325	36.5465	35.7091	UP
NM_001136680.1	100191246	-0.648633	1.74315e-07	2.79806e-06	337.22	263.526	301.256	480.908	446.912	484.057	DOWN
NM_001136684.2	100191250	1.5681	3.76948e-05	0.000363119	84.3049	59.4226	76.8074	16.7065	33.4139	23.8061	UP
NM_001136689.1	100191255	-1.13423	0.00356995	0.0183772	131.476	256.637	328.565	344.87	493.9	735.012	DOWN
NM_001136690.1	100191256	1.1175	9.79479e-13	3.60641e-11	349.263	310.031	345.633	169.452	127.391	166.642	UP
NM_001136694.1	100191260	-0.633916	5.59145e-06	6.60433e-05	241.875	224.772	274.8	342.483	387.393	419.582	DOWN
XM_008656686.4	100191280	1.00844	1.07745e-05	0.000119254	151.548	118.845	143.374	56.0861	78.3139	70.4263	UP
XM_020552994.3	100191289	-0.682415	0.00187952	0.0105922	299.082	322.949	344.78	380.669	670.367	499.927	DOWN
NM_001136725.1	100191291	-0.964919	0.00399195	0.0201935	31.1125	41.3374	25.6025	57.2794	59.5186	74.3939	DOWN
NM_001136730.1	100191296	-1.24696	2.91666e-07	4.47507e-06	92.3339	63.7286	101.556	180.191	235.986	194.416	DOWN
NM_001136733.1	100191299	0.688655	0.010208	0.043524	88.3194	74.0629	68.2732	51.3128	51.1651	40.6687	UP
NM_001136735.1	100191301	0.712661	0.000768614	0.00498711	119.432	119.706	139.96	84.7258	64.7395	82.3293	UP
NM_001136737.1	100191303	0.971959	2.21079e-07	3.46711e-06	176.639	186.018	167.269	107.399	84.5791	79.3535	UP
NM_001136742.1	100191308	-0.784316	0.000103049	0.00088391	90.3267	91.2868	109.237	139.619	173.335	187.473	DOWN
NM_001136743.1	100191309	-0.668005	2.88376e-12	9.91756e-11	358.296	391.844	334.539	564.441	575.346	583.248	DOWN
NM_001136748.1	100191314	0.904024	6.34403e-20	5.17411e-18	1130.09	1211.7	1026.66	597.854	561.772	639.788	UP
NM_001136757.1	100191323	2.19704	2.49554e-08	4.73763e-07	108.392	98.1764	157.882	26.2531	36.5465	16.8626	UP
NM_001136760.1	100191326	-3.89928	8.20092e-14	3.46527e-12	29.1053	34.4479	66.5664	818.618	234.942	891.735	DOWN
XM_008668798.4	100191326	-3.38481	9.7284e-32	1.83258e-29	71.2577	56.839	65.713	946.304	473.016	604.079	DOWN
XM_035967644.1	100191328	0.898607	0.00255471	0.0138134	340.23	208.41	169.83	120.525	124.258	139.861	UP
NM_001136773.1	100191339	-2.60246	7.83247e-110	1.20364e-106	574.076	580.447	523.144	3770.89	2919.54	3497.51	DOWN
NM_001136788.1	100191354	-0.670578	9.6094e-07	1.33862e-05	249.904	246.302	240.663	335.323	395.746	439.42	DOWN
NM_001136791.1	100191357	-0.715903	2.78565e-20	2.33053e-18	1130.09	1184.15	1183.69	1871.13	1794.96	2079.06	DOWN
NM_001136794.1	100191360	-1.17628	0.000401014	0.00284817	25.0907	23.2523	21.3354	48.9262	60.5628	47.6121	DOWN
NM_001136796.1	100191362	1.05804	1.66617e-09	3.92014e-08	469.699	422.848	408.786	210.025	249.56	165.651	UP
NM_001136797.1	100191363	0.658686	4.49938e-12	1.51144e-10	630.28	656.232	710.895	397.376	419.763	447.356	UP
XM_035966608.1	100191365	2.67729	7.46282e-08	1.28782e-06	62.225	49.9494	53.7652	10.7399	11.486	3.96768	UP
NM_001367456.1	100191370	-2.07973	1.56929e-05	0.000167044	24.0871	13.7791	13.6546	51.3128	104.419	60.5071	DOWN
NM_001136818.1	100191384	0.852545	4.36485e-05	0.00041266	107.388	114.539	126.305	69.2126	65.7837	58.5232	UP
NM_001136819.2	100191385	-0.884002	0.00693776	0.0317655	79.2868	93.0092	49.4981	167.065	106.507	135.893	DOWN
NM_001136824.1	100191390	1.20937	7.08465e-77	5.17144e-74	2981.78	3094.28	3000.61	1369.93	1210.21	1347.03	UP
XM_035960340.1	100191398	-2.37552	0.00449858	0.0222513	5.01815	6.88957	3.41366	8.35325	28.193	42.6525	DOWN
NM_001136835.1	100191401	1.34065	4.92169e-06	5.87744e-05	754.73	715.654	955.825	243.438	477.193	237.069	UP
NM_001136840.1	100191406	0.604321	0.00287163	0.0152752	323.169	393.567	302.962	276.85	211.97	183.505	UP
NM_001136843.1	100191409	-1.22211	0.000702068	0.00460341	41.1488	24.1135	24.749	73.9859	57.4302	77.3697	DOWN
NM_001136863.1	100191430	0.913889	1.76806e-05	0.000185164	988.575	1004.16	937.05	656.327	358.156	541.588	UP
XR_004851727.1		-1.16128	0.00269778	0.0144725	106.385	125.735	47.7913	255.371	169.158	201.36	DOWN
NM_001136867.1	100191434	0.739784	6.88682e-06	7.95416e-05	328.187	253.192	342.22	180.191	187.953	184.497	UP
NM_001136887.1	100191454	0.991751	4.50814e-05	0.000424198	165.599	130.902	184.338	66.826	96.0651	78.3616	UP
NM_001136888.1	100191455	2.04834	4.9853e-07	7.33304e-06	82.2976	75.7853	90.462	13.1265	15.6628	30.7495	UP
NM_001136895.1	100191462	-0.930661	0.00111218	0.00680215	143.519	130.041	82.7813	248.211	171.246	258.891	DOWN
NM_001136900.1	100191467	1.28674	1.77223e-07	2.84004e-06	150.544	151.571	179.217	47.7328	79.3581	69.4343	UP
NM_001164334.2	100191474	-0.980911	9.16439e-13	3.38485e-11	12761.2	12837	13428.5	24687.4	21610.5	30728.7	DOWN
XM_020551257.3	100191474	-1.12244	8.7775e-09	1.84245e-07	848.067	1175.53	755.273	1688.55	2053.91	2307.2	DOWN
NM_001136908.2	100191476	-1.23023	0.00205073	0.0114313	34.1234	31.8643	30.7229	81.1458	100.242	45.6283	DOWN
XM_008673796.4	100191481	0.69301	0.0052834	0.0254996	440.593	411.652	439.509	371.123	237.03	192.432	UP
NM_001367169.1	100191490	0.816442	1.62643e-06	2.15956e-05	245.889	335.006	311.497	175.418	156.628	175.57	UP
XM_008668916.3	100191491	1.61387	0.00310121	0.0162887	63.2287	49.0882	83.6347	15.5132	36.5465	11.903	UP
NM_001136932.1	100191500	1.25707	0.0120605	0.0498997	25.0907	29.2807	35.8434	15.5132	14.6186	7.93535	UP
NM_001136934.1	100191502	-0.642964	0.0101084	0.0432322	206.748	263.526	196.286	274.464	463.619	302.535	DOWN
NM_001136938.1	100191506	0.598923	5.24329e-07	7.69314e-06	282.02	294.529	278.213	192.125	196.307	176.562	UP
NM_001136945.1	100191513	-0.881103	2.45523e-08	4.67936e-07	256.929	315.198	231.276	437.949	527.314	513.814	DOWN
NM_001136955.1	100191524	1.64227	0.00147269	0.00867234	65.2359	86.1197	103.263	47.7328	15.6628	18.8465	UP
NM_001136958.1	100191527	0.863398	2.85575e-06	3.57557e-05	230.835	271.277	241.517	114.559	129.479	163.667	UP
NM_001308343.1	100191528	0.856906	0.00374826	0.0191402	95.3448	91.2868	62.2993	48.9262	42.8116	45.6283	UP
NM_001136962.1	100191531	0.813632	0.00264222	0.0142234	356.289	327.255	349.047	238.664	229.721	120.022	UP
NM_001136970.1	100191539	1.59051	4.03686e-05	0.000384688	79.2868	61.145	55.472	29.833	17.7512	17.8545	UP
NM_001136976.2	100191546	0.934123	4.91141e-17	3.06883e-15	930.365	800.913	988.255	502.388	461.53	460.251	UP
NM_001136979.2	100191549	2.44029	4.9037e-24	5.54954e-22	159.577	206.687	195.432	33.413	31.3256	38.6848	UP
NM_001365500.1	100191553	-0.746423	2.90931e-08	5.44525e-07	174.632	173.962	157.882	295.944	255.826	297.576	DOWN
NM_001137000.1	100191570	1.2031	1.96237e-09	4.56916e-08	206.748	238.551	242.37	124.105	90.8442	85.3051	UP
NM_001346587.1	100191571	-0.77649	1.47086e-07	2.39522e-06	350.267	407.346	461.698	786.399	621.291	684.424	DOWN
NR_159707.1		-0.706329	0.000118675	0.000998001	127.461	97.3152	126.305	201.671	172.291	198.384	DOWN
NM_001137003.1	100191573	-1.42	0.000258067	0.00194453	17.0617	20.6687	12.8012	46.5395	48.0326	40.6687	DOWN
NM_001137004.1	100191574	-0.74689	0.000209018	0.00162354	70.2541	68.0345	62.2993	102.626	119.037	114.071	DOWN
NM_001137006.1	100191576	0.907943	0.00516933	0.0250612	67.2432	66.3121	97.2893	33.413	40.7232	48.604	UP
NM_001137008.1	100191578	0.67928	2.2151e-12	7.73369e-11	609.203	642.453	690.413	377.089	410.365	424.541	UP
NM_001137014.1	100191584	2.10245	0.000216301	0.00167079	35.127	42.1986	49.4981	16.7065	8.35349	4.9596	UP
XM_035965470.1	100191594	-1.22748	0.000680534	0.00448842	29.1053	18.0851	23.0422	45.3462	58.4744	59.5152	DOWN
XM_008670379.4	100191600	2.55232	0.00843384	0.0372713	48.1742	80.0913	93.8757	0	18.7953	18.8465	UP
NM_001137034.1	100191605	-0.977603	0.00239847	0.0130386	149.541	163.627	81.9279	195.705	316.388	264.842	DOWN
XM_008673805.2	100191605	-0.864659	4.36738e-12	1.47111e-10	161.584	178.268	194.579	325.777	335.184	314.438	DOWN
NM_001137036.1	100191607	0.942498	1.05998e-10	2.94196e-09	749.711	819.859	751.005	484.488	384.26	341.22	UP
NM_001137046.1	100191617	2.2449	6.02157e-05	0.000549259	67.2432	38.7539	34.99	5.96661	13.5744	9.91919	UP
NM_001137060.1	100191631	3.11852	3.81263e-12	1.29293e-10	60.2178	96.454	83.6347	8.35325	7.3093	11.903	UP
NM_001137061.1	100191632	-0.614987	2.17275e-05	0.000222193	152.552	147.265	136.546	206.445	243.295	217.23	DOWN
XM_020549328.2	100191641	1.54058	0.00176066	0.0100523	84.3049	99.0376	40.9639	16.7065	30.2814	29.7576	UP
NM_001137093.1	100191664	1.67253	6.7525e-08	1.17977e-06	120.436	91.2868	129.719	39.3796	26.1046	41.6606	UP
NM_001359670.1	100191671	-0.929294	6.54615e-11	1.8702e-09	137.497	145.542	119.478	244.631	258.958	261.867	DOWN
NM_001137106.1	100191677	0.596759	1.9725e-06	2.56997e-05	579.094	625.229	574.348	394.989	443.779	338.244	UP
NM_001137109.1	100191680	2.16222	1.32278e-05	0.000143899	84.3049	122.29	106.677	8.35325	32.3698	28.7657	UP
XM_008672278.2	100191680	2.22841	4.09685e-05	0.000389388	67.2432	38.7539	43.5242	9.54657	6.26512	15.8707	UP
NM_001137112.1	100191683	1.017	3.26568e-11	9.64119e-10	528.913	431.46	533.385	276.85	213.014	248.972	UP
NM_001137116.1	100191687	1.93804	1.21355e-08	2.45723e-07	173.628	203.242	171.536	33.413	36.5465	72.4101	UP
NM_001137123.1	100191694	-0.793654	9.70355e-07	1.34981e-05	123.446	105.927	132.279	200.478	200.484	225.166	DOWN
XM_008656031.2	100191695	0.69806	1.27827e-18	9.47283e-17	811.937	795.746	756.126	509.548	482.414	466.202	UP
NM_001137131.1	100191702	-0.73958	1.259e-06	1.71111e-05	188.682	194.63	218.474	389.023	303.858	314.438	DOWN
XM_035967660.1	100191712	1.2581	0.00360636	0.0185418	46.167	86.9809	72.5403	21.4798	39.6791	24.798	UP
XM_008656032.2	100191719	-0.783411	0.00129778	0.00778399	351.27	250.608	269.679	581.147	349.802	568.37	DOWN
NM_001367464.1	100191728	1.1563	1.3709e-05	0.000148141	128.465	120.568	119.478	72.7926	41.7674	51.5798	UP
NM_001360145.1	100191734	1.07315	0.00287235	0.0152763	74.2686	66.3121	46.0844	28.6397	25.0605	34.7172	UP
NM_001137169.1	100191741	-2.1485	0.000348901	0.00252471	11.0399	16.3627	11.0944	31.0263	96.0651	43.6444	DOWN
XM_008668830.4	100191741	-1.08057	0.00770086	0.0346029	15.0544	18.9463	17.9217	33.413	44.9	31.7414	DOWN
NM_001137189.1	100191764	0.751174	2.03145e-08	3.9229e-07	410.485	378.065	340.513	219.571	244.339	206.319	UP
NM_001137205.2	100191780	0.627755	2.77755e-10	7.30355e-09	557.015	506.384	523.144	332.937	368.598	324.358	UP
NM_001137208.1	100191783	3.77122	2.7398e-79	2.10518e-76	507.837	501.216	432.682	27.4464	35.5023	41.6606	UP
XM_020538777.3	100191784	-1.15781	0.00892308	0.0389823	192.697	78.3689	87.0484	165.872	366.509	264.842	DOWN
XM_020541848.1	100191786	1.13647	6.32582e-08	1.11333e-06	997.608	758.714	1133.34	335.323	490.767	487.032	UP
NR_160020.1		-1.53807	1.77116e-07	2.83988e-06	42.1525	31.0031	30.7229	103.819	81.4465	115.063	DOWN
NM_001137233.1	100191808	1.83027	0.0103358	0.0439983	136.494	81.8137	81.0744	42.9596	36.5465	4.9596	UP
NM_001153668.2	100191808	1.44348	1.44435e-05	0.000154931	383.387	366.87	273.093	183.771	76.2256	117.046	UP
NM_001137242.1	100191818	-0.669971	0.000283131	0.00210836	168.61	207.548	148.494	244.631	280.886	308.487	DOWN
NM_001156667.2	100191819	2.1714	0.00054513	0.00371712	33.1198	49.9494	34.1366	10.7399	12.5302	2.97576	UP
NM_001137244.1	100191820	-0.607264	5.82719e-07	8.49013e-06	478.731	449.545	392.571	599.047	714.223	695.335	DOWN
NR_159721.1		-0.7454	2.05511e-09	4.76231e-08	210.762	215.299	238.956	405.729	342.493	368.994	DOWN
XR_004858104.1		-0.59838	0.000291919	0.00216606	368.332	350.507	341.366	531.028	432.293	640.78	DOWN
NM_001137267.1	100191843	-0.97655	0.00487981	0.0238821	104.377	57.7002	57.1788	118.139	182.733	128.949	DOWN
NM_001137286.1	100191862	0.931407	7.16786e-24	8.01867e-22	1667.03	1423.56	1679.52	798.332	853.1	848.091	UP
XM_008674634.2	100191862	0.932218	0.00360636	0.0185418	212.77	191.186	147.641	131.265	96.0651	62.4909	UP
XM_008668848.4	100191866	-1.03083	0.000828751	0.00532172	50.1815	51.6718	37.5503	70.4059	100.242	113.079	DOWN
NM_001137292.1	100191868	0.628753	0.00115571	0.00703598	379.372	403.04	340.513	180.191	274.621	269.802	UP
NM_001137309.1	100191885	-3.0052	3.75626e-05	0.000361964	7.02541	8.61197	14.5081	75.1792	142.009	25.7899	DOWN
NM_001137318.1	100191894	-0.729955	2.86665e-05	0.000284308	238.864	225.634	185.191	299.524	371.73	403.711	DOWN
NM_001358377.1	100191896	1.22279	9.54311e-08	1.6125e-06	126.457	106.788	114.358	47.7328	56.386	44.6364	UP
NM_001360691.1	100191898	0.667013	1.75162e-05	0.000183706	531.924	428.015	565.814	356.803	318.477	286.665	UP
NR_168925.1		-1.15364	0.00306977	0.0161585	16.0581	24.9747	21.3354	51.3128	36.5465	51.5798	DOWN
NM_001137346.1	100191922	1.31995	6.83386e-18	4.75084e-16	486.76	414.236	421.587	192.125	147.23	190.448	UP
NM_001137354.1	100191930	0.602448	1.98939e-06	2.58967e-05	595.152	486.576	531.678	392.603	340.405	330.309	UP
NM_001137357.1	100191933	1.6475	4.62563e-10	1.18473e-08	167.606	150.709	159.589	69.2126	38.6349	45.6283	UP
NM_001137362.2	100191938	1.013	4.53523e-07	6.73548e-06	937.39	962.818	923.395	622.914	408.277	369.986	UP
NM_001137394.2	100191970	0.6621	1.54361e-06	2.05894e-05	272.987	280.75	289.308	183.771	195.263	154.739	UP
NM_001137396.1	100191972	-0.665929	7.64712e-10	1.89864e-08	2371.58	2754.11	2645.59	4482.11	3593.04	4258.31	DOWN
NM_001367465.1	100191996	1.15845	0.000249385	0.0018869	84.3049	68.8957	76.8074	33.413	43.8558	25.7899	UP
NM_001137428.1	100192004	-1.44113	2.45246e-13	9.80915e-12	123.446	191.186	186.045	492.842	409.321	461.242	DOWN
NM_001137433.1	100192009	0.659393	1.67354e-06	2.21606e-05	560.025	534.803	541.065	354.416	286.107	394.784	UP
XM_020547363.3	100192011	-1.49214	0.00611476	0.0286546	13.0472	19.8075	16.2149	58.4727	57.4302	22.8141	DOWN
NM_001137441.2	100192017	0.719209	0.000173998	0.00139113	148.537	134.347	128.866	85.9191	90.8442	73.402	UP
NM_001137443.2	100192019	-1.73124	0.00660521	0.0304884	7.02541	10.3344	6.82732	16.7065	41.7674	21.8222	DOWN
NM_001137445.1	100192021	-0.756162	0.000259191	0.00195148	105.381	77.5077	81.9279	164.678	139.921	141.844	DOWN
XR_004858111.1		-1.07628	0.00218261	0.0120651	49.1779	52.533	84.4881	153.938	90.8442	148.788	DOWN
NM_001137460.1	100192037	0.650543	6.9281e-18	4.80491e-16	1043.77	1054.97	969.48	673.033	620.246	661.61	UP
NM_001137474.1	100192051	1.30175	0.000632629	0.00422013	52.1887	55.1166	37.5503	17.8998	19.8395	20.8303	UP
NM_001347903.1	100192061	-0.769564	3.14193e-06	3.90707e-05	168.61	137.791	126.305	254.177	254.781	227.149	DOWN
NM_001137488.1	100192065	0.665353	8.27143e-14	3.49002e-12	892.227	900.812	1012.15	557.281	608.76	602.095	UP
NM_001137495.1	100192072	2.05779	3.17529e-21	2.90634e-19	434.572	454.712	430.975	142.005	78.3139	98.2	UP
NM_001365511.1	100192074	-0.725515	8.2858e-05	0.000727824	176.639	145.542	121.185	262.531	240.163	229.133	DOWN
NM_001137498.1	100192075	-1.18801	9.10133e-08	1.54231e-06	623.254	414.236	366.115	1068.02	1216.48	910.582	DOWN
XM_008656048.3	100192076	-0.76577	0.00397259	0.0201088	102.37	148.126	98.1428	176.612	168.114	247.98	DOWN
NM_001137519.2	100192096	0.624416	5.09059e-05	0.00047321	310.122	282.473	300.402	159.905	220.323	197.392	UP
NM_001152266.2	100192103	0.594295	3.00781e-05	0.000296596	277.002	242.857	269.679	153.938	188.998	178.545	UP
NM_001137529.1	100192106	2.34209	6.44249e-44	2.04465e-41	1803.52	1669.86	1619.78	423.629	266.267	316.422	UP
NM_001137531.1	100192108	-0.821688	1.8013e-06	2.36804e-05	289.045	399.595	416.467	577.567	662.014	715.174	DOWN
XR_002263905.3		-1.86944	3.8416e-05	0.000369092	13.0472	20.6687	8.53415	46.5395	54.2977	53.5636	DOWN
NM_001360697.1	100192109	1.80838	2.62075e-13	1.04394e-11	196.711	166.211	153.615	41.7662	61.607	43.6444	UP
NM_001137538.2	100192115	-1.282	0.00029116	0.00216098	24.0871	36.1703	34.99	56.0861	83.5349	92.2485	DOWN
NM_001137540.1	100192117	2.35926	1.90928e-45	6.33489e-43	326.18	326.394	305.523	72.7926	54.2977	60.5071	UP
NM_001137541.2	100192349	-2.902	1.43494e-09	3.42579e-08	13.0472	17.2239	11.0944	75.1792	157.672	76.3778	DOWN
XM_020541860.1	100192366	-2.35833	0.00106454	0.00656165	11.0399	4.30598	4.26708	21.4798	25.0605	52.5717	DOWN
NM_001137681.1	100192461	0.634372	4.08078e-09	9.03341e-08	3514.71	3802.18	3397.45	2252.99	2611.51	2038.39	UP
NM_001137682.2	100192462	-2.98086	1.03887e-06	1.43826e-05	13.0472	6.02838	11.0944	101.432	101.286	34.7172	DOWN
XM_008656064.3	100192469	1.30524	1.77017e-13	7.15866e-12	342.238	341.034	325.151	157.518	104.419	146.804	UP
NM_001137695.1	100192475	0.871379	5.62346e-11	1.61767e-09	782.831	826.749	718.576	397.376	495.988	378.913	UP
NM_001155771.2	100192497	-0.7335	1.11214e-05	0.000122908	227.824	269.555	265.412	352.03	419.763	495.96	DOWN
NM_001137718.2	100192498	0.928071	0.000205159	0.00159953	171.621	149.848	142.52	105.012	77.2698	62.4909	UP
NM_001137725.2	100192505	0.717374	2.46436e-08	4.69369e-07	374.354	335.867	384.89	247.017	214.058	206.319	UP
NM_001137742.1	100192522	3.06994	1.23143e-09	2.97398e-08	133.483	80.9525	139.107	9.54657	8.35349	23.8061	UP
NM_001137749.1	100192530	-1.10742	1.67627e-09	3.93755e-08	179.65	245.441	181.777	457.042	372.774	479.097	DOWN
NM_001137758.1	100192539	-0.909638	8.1059e-05	0.000714817	157.57	189.463	124.599	362.77	267.312	256.907	DOWN
NM_001137761.1	100192542	0.615562	4.59913e-07	6.82344e-06	963.485	966.263	942.17	736.279	555.507	585.232	UP
NM_001353471.1	100192547	-1.55359	0.00143888	0.00850112	37.1343	12.0568	31.5764	71.5993	98.1535	66.4586	DOWN
NM_001365537.1	100192558	0.621426	0.000129221	0.00107431	471.706	448.683	410.493	242.244	347.714	273.77	UP
NM_001137776.1	100192560	-0.809431	1.32233e-05	0.000143899	224.813	204.965	174.95	319.81	426.028	312.455	DOWN
XM_008673851.4	100192560	-1.47686	0.000920132	0.00579501	30.1089	45.6434	20.482	118.139	89.8	60.5071	DOWN
NM_001137777.2	100192561	1.5647	1.10758e-05	0.00012245	100.363	62.0062	89.6086	32.2197	31.3256	21.8222	UP
NM_001137782.2	100192567	1.04887	0.00398443	0.020159	95.3448	90.4257	74.2471	50.1195	51.1651	24.798	UP
NM_001137790.1	100192575	0.715064	7.05465e-06	8.11911e-05	226.82	230.801	235.543	118.139	142.009	160.691	UP
XM_008656078.3	100192576	0.714397	1.52148e-10	4.13632e-09	329.191	326.394	321.738	204.058	204.66	187.473	UP
XM_008649109.4	100192577	1.68673	0.00230331	0.0126168	53.1924	28.4195	78.5142	20.2865	17.7512	11.903	UP
NM_001137799.1	100192584	0.88791	9.84734e-23	1.04554e-20	649.348	667.427	681.879	337.71	389.481	352.131	UP
XM_008659825.3	100192586	1.35241	6.32615e-09	1.35717e-07	137.497	128.318	160.442	45.3462	57.4302	63.4828	UP
NM_001137804.2	100192589	0.881847	3.70117e-08	6.81809e-07	311.125	360.841	404.519	215.991	196.307	173.586	UP
NM_001137809.1	100192594	-0.602686	0.000638912	0.00425233	497.8	467.63	439.509	570.407	678.721	881.816	DOWN
NR_159699.1		-0.99776	1.98196e-05	0.000204847	142.515	132.624	201.406	252.984	340.405	358.083	DOWN
NM_001137835.1	100192620	-0.660947	2.4505e-16	1.38662e-14	631.283	612.311	553.867	953.464	915.751	970.097	DOWN
NM_001137839.1	100192625	1.15653	3.46953e-16	1.92959e-14	700.534	635.563	537.652	263.724	306.991	268.81	UP
NM_001329573.1	100192627	0.697959	5.89103e-17	3.606e-15	1098.97	1229.79	1202.46	699.286	775.83	702.279	UP
NM_001294155.1	100192665	0.62388	0.000297115	0.00220336	188.682	165.35	180.071	118.139	128.435	100.184	UP
NM_001137881.1	100192674	0.991284	0.0119989	0.0496872	134.486	95.5928	129.719	51.3128	91.8884	37.6929	UP
XM_008656087.4	100192681	-1.19452	7.54306e-07	1.07645e-05	392.419	368.592	220.181	620.527	832.216	790.56	DOWN
NM_001137911.2	100192709	-1.07962	1.27367e-06	1.72729e-05	230.835	273.861	155.322	485.682	420.807	488.024	DOWN
NM_001137912.1	100192710	0.820247	0.00927544	0.0402892	165.599	142.097	110.944	103.819	54.2977	79.3535	UP
XM_008682564.4	100192721	-1.21906	3.69804e-15	1.84258e-13	437.583	337.589	338.806	778.045	988.844	822.301	DOWN
XM_008656091.4	100192725	1.83308	1.0461e-05	0.000116004	50.1815	43.921	40.1105	14.3199	13.5744	9.91919	UP
XR_004855469.1		-0.65015	2.13237e-07	3.3582e-06	296.071	314.337	288.454	528.641	466.751	417.598	DOWN
NM_001137944.2	100192745	-1.06299	0.000407269	0.00288557	42.1525	80.0913	52.9117	113.366	131.567	122.006	DOWN
NM_001137951.1	100192753	1.0177	6.06912e-06	7.09676e-05	134.486	123.151	104.117	54.8928	64.7395	58.5232	UP
NM_001137954.1	100192756	0.925785	0.00106647	0.00656936	71.2577	61.145	76.8074	36.993	32.3698	40.6687	UP
NM_001137955.3	100192757	0.691242	0.00550459	0.0263524	81.294	115.4	91.3154	59.6661	59.5186	59.5152	UP
NM_001137961.1	100192765	-0.776794	2.51856e-09	5.78576e-08	358.296	418.542	324.298	616.947	588.921	680.457	DOWN
NM_001347650.1	100192768	1.87395	4.87206e-12	1.62555e-10	119.432	105.927	122.892	26.2531	39.6791	28.7657	UP
NM_001137966.1	100192770	0.787846	0.000560017	0.0038	200.726	210.993	220.181	103.819	160.805	101.176	UP
NM_001137987.1	100192794	0.673253	0.00194649	0.0109253	286.034	282.473	215.061	138.425	149.319	202.352	UP
XM_008682846.2	100192794	-1.39418	0.0107552	0.0454525	36.1307	11.1956	27.3093	76.3725	41.7674	77.3697	DOWN
XM_008673866.4	100192805	0.625634	0.0086824	0.0381733	171.621	155.877	168.976	75.1792	126.346	119.03	UP
NM_001138017.1	100192826	0.918568	1.39132e-10	3.80015e-09	270.98	246.302	245.784	121.719	134.7	145.812	UP
NM_001138038.2	100192848	1.14329	0.00399386	0.0201962	57.2069	54.2554	46.9378	34.6063	18.7953	18.8465	UP
NM_001358591.1	100192858	-2.51822	3.05431e-28	4.84672e-26	29.1053	39.615	48.6447	242.244	209.881	225.166	DOWN
NM_001358594.1	100192866	-0.607909	8.60545e-06	9.67881e-05	729.639	894.783	687.853	1040.58	1204.99	1277.59	DOWN
NM_001360760.1	100192881	1.39024	0.00599953	0.0282084	33.1198	30.1419	52.0583	17.8998	9.39767	16.8626	UP
NM_001157523.2	100192886	0.848069	1.64236e-05	0.000173851	330.194	336.728	262.852	208.831	164.981	143.828	UP
NM_001349674.1	100192891	-1.38535	1.14372e-06	1.57076e-05	122.443	105.927	101.556	331.743	346.67	183.505	DOWN
NR_148424.1		-0.660888	0.00712228	0.0324577	61.2214	46.5046	58.8857	96.659	79.3581	87.2889	DOWN
NM_001138086.1	100192899	-0.913804	1.17944e-05	0.000129659	157.57	187.741	164.709	311.457	252.693	396.768	DOWN
XM_035959823.1	100192939	-1.5324	0.00258196	0.0139349	20.0726	28.4195	11.0944	51.3128	78.3139	42.6525	DOWN
NM_001138139.2	100192963	0.592067	1.23723e-12	4.5043e-11	1581.72	1649.19	1616.37	963.01	1155.91	1094.09	UP
NM_001138142.1	100192966	-0.622705	0.00352797	0.0181996	339.227	289.362	388.304	454.655	671.412	439.42	DOWN
NM_001138150.1	100192976	0.690624	0.00525919	0.0254109	173.628	135.208	165.563	94.2724	123.214	76.3778	UP
NM_001310329.1	100192979	-0.689945	1.99569e-17	1.32132e-15	1767.39	1823.15	1878.37	3066.84	2653.28	3104.71	DOWN
NM_001358519.1	100192994	-2.04349	1.62464e-09	3.83477e-08	16.0581	28.4195	25.6025	89.4991	115.905	85.3051	DOWN
NM_001138175.1	100193007	-1.1604	2.20557e-05	0.000225012	44.1597	49.0882	31.5764	97.8523	86.6674	94.2323	DOWN
NM_001352557.1	100193035	1.10166	3.95965e-08	7.23945e-07	228.828	279.889	250.904	145.585	112.772	97.2081	UP
NM_001366989.1	100193037	-0.699932	2.43073e-05	0.00024558	226.82	215.299	235.543	375.896	426.028	299.56	DOWN
NM_001358595.1	100193038	-1.07113	1.69988e-14	7.79168e-13	210.762	255.775	230.422	457.042	553.419	455.291	DOWN
NM_001138209.1	100193041	0.71361	0.0079463	0.0355526	70.2541	86.9809	68.2732	42.9596	42.8116	51.5798	UP
XR_004851183.1		1.20555	0.00100861	0.00626852	64.2323	43.0598	51.2049	22.6731	26.1046	19.8384	UP
NM_001138230.2	100193064	0.958151	0.000382016	0.0027305	143.519	131.763	185.191	69.2126	101.286	66.4586	UP
NM_001308364.1	100193070	-0.638754	0.000466217	0.00324961	115.417	102.482	117.771	152.745	169.158	199.376	DOWN
NM_001138237.1	100193071	1.62809	0.00973017	0.0418338	22.0799	30.1419	26.4559	4.77328	14.6186	5.95152	UP
NM_001309866.1	100193079	1.64013	3.69229e-13	1.44128e-11	173.628	195.492	233.836	60.8594	76.2256	56.5394	UP
NM_001358633.1	100193091	-0.994908	7.09766e-18	4.91084e-16	453.641	373.759	360.141	761.339	828.039	772.705	DOWN
NM_001138264.1	100193101	-0.760655	7.99827e-05	0.000706391	135.49	136.93	192.872	251.791	251.649	285.673	DOWN
NM_001138268.1	100193106	0.586555	0.000536832	0.00367082	422.528	411.652	371.236	294.75	298.637	210.287	UP
NM_001309869.1	100193115	0.832801	0.00231018	0.0126458	126.457	113.678	139.96	95.4657	57.4302	61.499	UP
NM_001138278.1	100193117	-1.02756	7.88525e-43	2.34932e-40	1047.79	1163.48	1078.72	2383.06	2136.4	2193.13	DOWN
XM_020553058.3	100193117	-1.4828	3.72651e-12	1.26666e-10	425.539	451.267	471.085	1485.68	860.409	1422.41	DOWN
XM_020553059.3	100193117	-1.22451	3.15572e-76	2.24734e-73	3007.88	3002.99	2776.16	7122.93	6420.7	6988.07	DOWN
NM_001138298.2	100193140	0.877598	1.6025e-05	0.000170144	594.149	501.216	498.395	373.51	265.223	230.125	UP
XM_008678304.2	100193149	-1.22937	1.58414e-12	5.68227e-11	149.541	126.596	132.279	354.416	264.179	338.244	DOWN
NM_001358648.1	100193150	-0.793264	0.000585454	0.00394509	307.111	308.308	370.382	427.209	757.035	523.733	DOWN
XM_035965640.1	100193153	-0.632169	0.000237408	0.00181083	416.506	341.895	268.826	529.835	526.27	533.653	DOWN
XM_035967686.1	100193154	-1.0887	0.0023176	0.0126773	65.2359	42.1986	101.556	151.552	130.523	162.675	DOWN
NM_001138320.1	100193164	-0.827488	6.82343e-12	2.22853e-10	660.388	645.036	638.355	1252.99	966.916	1229.98	DOWN
XM_020540305.2	100193166	-1.01635	2.73621e-05	0.000273041	122.443	75.7853	114.358	181.385	237.03	212.271	DOWN
NM_001358677.1	100193171	0.770313	0.00166118	0.00960352	142.515	116.262	142.52	62.0527	97.1093	75.3859	UP
NM_001350092.1	100193172	-0.840431	0.00784142	0.0351533	58.2105	32.7255	59.7391	85.9191	95.0209	88.2808	DOWN
NM_001138328.1	100193173	0.807712	8.75133e-05	0.000762751	141.512	161.905	157.882	88.3058	72.0488	103.16	UP
NM_001138337.2	100193182	0.69947	1.08666e-05	0.000120229	3959.32	4570.37	3830.13	3122.92	2384.92	2105.84	UP
NR_147944.1		-1.50168	9.2658e-05	0.000803275	26.0944	23.2523	15.3615	75.1792	51.1651	56.5394	DOWN
NM_001138364.1	100193211	-0.821558	2.26321e-05	0.000230248	99.3593	114.539	96.4359	201.671	195.263	152.756	DOWN
XM_008678313.4	100193215	-1.02486	7.24287e-12	2.34975e-10	645.334	569.251	576.055	1068.02	1470.21	1103.01	DOWN
NM_001138369.1	100193216	-1.1843	0.00374096	0.0191143	52.1887	96.454	50.3515	175.418	92.9325	184.497	DOWN
NM_001138370.1	100193217	0.732069	2.3885e-07	3.71944e-06	232.842	236.829	266.266	138.425	157.672	146.804	UP
NM_001138375.2	100193224	-0.848622	4.79749e-17	3.01241e-15	307.111	331.561	313.203	545.348	548.198	619.95	DOWN
NM_001138377.1	100193226	1.2656	4.77994e-08	8.62478e-07	140.508	121.429	112.651	44.1529	54.2977	56.5394	UP
XM_035964510.1	100193227	0.822051	0.00587116	0.0277748	95.3448	105.927	163.002	75.1792	69.9605	61.499	UP
NM_001358687.1	100193235	-1.16194	0.00305036	0.0160792	126.457	157.599	313.203	552.508	493.9	291.624	DOWN
NM_001138390.1	100193240	0.715061	1.01021e-09	2.46005e-08	1770.4	1953.19	1918.48	1307.88	1146.52	985.968	UP
NR_159662.1		-0.810411	0.00673335	0.0309753	46.167	38.7539	45.231	91.8857	78.3139	58.5232	DOWN
NR_156483.1		-0.673536	8.14657e-05	0.00071732	249.904	248.025	217.621	437.949	306.991	396.768	DOWN
NM_001358696.1	100193253	-0.673769	1.83642e-16	1.05137e-14	1048.79	1077.36	1074.45	1535.8	1764.67	1802.32	DOWN
NM_001138404.1	100193255	-0.6537	0.001341	0.00800553	320.158	350.507	329.418	599.047	375.907	599.119	DOWN
NM_001301696.2	100193258	-2.83981	0.000322262	0.00235884	4.01452	49.0882	52.9117	429.596	146.186	185.489	DOWN
NM_001138409.1	100193260	0.734749	5.75198e-12	1.8977e-10	6172.32	6298.79	5927.82	3526.26	4245.66	3284.24	UP
XR_004855849.1		1.40753	0.00144123	0.00851156	43.1561	56.839	52.0583	27.4464	11.486	18.8465	UP
NM_001317190.1	100193278	-0.808232	7.87288e-05	0.000696583	169.613	205.826	238.956	288.784	369.642	417.598	DOWN
NM_001138429.1	100193286	0.91171	3.66374e-12	1.24824e-10	353.278	340.173	383.183	183.771	213.014	175.57	UP
NM_001138435.2	100193296	0.908426	4.616e-12	1.54208e-10	446.615	502.939	412.2	247.017	257.914	221.198	UP
XM_035961264.1	100193297	1.63332	0.00167965	0.00967495	26.0944	40.4762	55.472	10.7399	16.707	11.903	UP
NM_001367021.1	100193321	-1.32302	0.00152784	0.00894164	25.0907	52.533	26.4559	106.206	67.8721	87.2889	DOWN
XM_035959381.1	100193321	-1.05548	0.00268884	0.0144344	37.1343	24.1135	39.2571	81.1458	54.2977	73.402	DOWN
XM_008682914.4	100193323	-2.11551	0.00134584	0.00802774	64.2323	17.2239	80.221	106.206	410.365	183.505	DOWN
NM_001138467.1	100193331	0.89301	0.000243797	0.00185037	118.428	97.3152	96.4359	64.4393	56.386	47.6121	UP
NM_001138470.1	100193334	-1.01417	2.34203e-32	4.49885e-30	354.281	402.179	403.665	785.205	769.565	792.543	DOWN
XR_002268581.3		-1.20137	0.0059253	0.0279584	86.3122	53.3942	32.4298	149.165	89.8	155.731	DOWN
XM_020547398.2	100193337	-3.32014	1.75851e-08	3.45525e-07	18.0653	8.61197	40.9639	278.044	122.17	276.745	DOWN
NM_001138475.1	100193340	1.11159	1.55685e-10	4.2252e-09	1647.96	1528.62	1768.28	693.32	969.004	625.901	UP
XM_035967693.1	100193340	2.99146	0.00438978	0.0218382	34.1234	122.29	40.1105	0	14.6186	9.91919	UP
NM_001358712.1	100193342	0.864143	0.00869736	0.0382122	224.813	177.407	218.474	69.2126	162.893	108.119	UP
NM_001138481.1	100193348	0.627295	4.59385e-10	1.17762e-08	620.243	563.223	590.563	354.416	374.863	416.606	UP
NR_160037.1		-0.601559	4.36981e-05	0.000412743	316.143	313.476	361.848	582.341	433.337	491	DOWN
NM_001138501.1	100193371	0.944304	3.72187e-11	1.09327e-09	270.98	275.583	268.826	149.165	153.495	122.006	UP
NM_001138507.1	100193378	0.688791	2.31348e-14	1.04565e-12	518.877	555.472	557.28	330.55	351.891	330.309	UP
NM_001138513.2	100193384	-0.633879	0.00193108	0.0108492	191.693	212.716	235.543	255.371	335.184	401.727	DOWN
NM_001349833.1	100193385	-2.49872	5.01639e-05	0.000466907	7.02541	6.02838	15.3615	69.2126	62.6512	29.7576	DOWN
NM_001367027.1	100193419	1.89426	1.46532e-07	2.38752e-06	74.2686	58.5614	76.8074	15.5132	16.707	23.8061	UP
NM_001245917.1	100193420	-0.905203	9.77659e-11	2.72643e-09	392.419	471.936	435.242	683.773	852.056	897.687	DOWN
NM_001138546.1	100193424	-1.05628	1.32455e-09	3.18045e-08	407.474	414.236	433.535	1059.67	677.677	874.873	DOWN
XM_008649169.4	100193441	1.81564	0.00620746	0.0289854	67.2432	19.8075	37.5503	13.1265	7.3093	14.8788	UP
NM_001138565.1	100193447	1.1043	4.49119e-49	1.61894e-46	1506.45	1420.97	1534.44	665.873	668.279	738.98	UP
NM_001358732.1	100193454	1.14743	2.52918e-05	0.000254645	644.33	596.809	652.863	247.017	413.498	194.416	UP
NM_001358735.1	100193455	-0.771889	1.32118e-08	2.66223e-07	2147.77	2661.1	2785.55	3745.83	4453.45	4769.15	DOWN
XM_008678332.4	100193455	-0.63533	0.000132303	0.00109619	1103.99	945.594	1180.27	1356.81	1639.37	2018.56	DOWN
NM_001159165.2	100193457	-2.03455	0.00490955	0.0240156	33.1198	12.918	4.26708	81.1458	50.1209	73.402	DOWN
NM_001138579.1	100193463	-1.06912	0.00138248	0.00821384	81.294	60.2838	42.6708	96.659	149.319	138.869	DOWN
XM_020546177.3	100193471	-0.985185	6.12557e-15	2.98588e-13	536.942	601.115	576.055	1108.6	984.667	1300.41	DOWN
NM_001254862.2	100193477	0.837122	2.21101e-15	1.13457e-13	1015.67	987.793	1030.93	582.341	625.467	491.992	UP
NM_001138598.1	100193483	2.79463	4.20692e-06	5.10172e-05	30.1089	34.4479	47.7913	8.35325	3.13256	4.9596	UP
XM_020541884.1	100193487	1.64372	0.000623603	0.00416468	67.2432	92.148	70.8335	28.6397	34.4581	10.9111	UP
NM_001138607.2	100193493	0.679703	0.000108209	0.000921136	168.61	142.959	159.589	95.4657	91.8884	106.135	UP
XM_008668956.3	100193495	2.08707	0.005108	0.0248283	58.2105	18.0851	73.3937	19.0931	10.4419	5.95152	UP
NM_001138611.2	100193497	-1.54995	0.00503781	0.0245443	49.1779	85.2585	16.2149	138.425	139.921	162.675	DOWN
XM_008668957.3	100193497	0.954474	0.00206406	0.0114946	54.196	62.8674	79.3676	33.413	33.4139	34.7172	UP
NM_001138619.2	100193506	0.769796	9.21749e-15	4.36195e-13	459.662	434.043	430.121	256.564	269.4	249.964	UP
XR_004849915.1		2.05965	3.67006e-06	4.51004e-05	60.2178	43.0598	40.1105	11.9332	12.5302	9.91919	UP
NM_001138630.1	100193518	1.60289	4.07815e-06	4.96554e-05	85.3085	111.956	112.651	48.9262	28.193	25.7899	UP
NM_001138633.1	100193521	0.808832	1.99886e-10	5.32507e-09	595.152	637.286	576.055	289.977	361.288	378.913	UP
XM_035964518.1	100193521	-1.66001	0.00465252	0.0229043	50.1815	15.5015	21.3354	90.6924	130.523	52.5717	DOWN
XM_035964519.1	100193521	1.40826	6.92131e-06	7.98768e-05	241.875	232.523	331.125	146.778	82.4907	75.3859	UP
NM_001138640.2	100193529	1.37493	3.49128e-05	0.000339342	252.915	231.662	217.621	139.619	64.7395	67.4505	UP
NM_001138641.2	100193530	0.671061	0.000144243	0.00118204	245.889	222.189	246.637	126.492	179.6	141.844	UP
XM_035965649.1	100193534	-1.43009	0.00754086	0.0340411	11.0399	11.1956	22.1888	46.5395	26.1046	47.6121	DOWN
XR_004858118.1		1.61538	0.00609055	0.0285596	51.1851	22.3911	52.9117	8.35325	18.7953	13.8869	UP
NM_001358829.1	100193557	0.633511	2.18782e-07	3.43625e-06	708.563	711.348	756.126	446.302	541.932	414.622	UP
NM_001349705.1	100193567	0.702925	0.00810447	0.0361109	152.552	139.514	133.133	116.945	65.7837	79.3535	UP
NM_001138677.2	100193568	0.665837	1.28647e-09	3.09666e-08	407.474	446.1	434.388	279.237	287.151	246.988	UP
NM_001349706.1	100193573	0.633594	0.00707532	0.0323123	312.129	316.059	270.533	261.337	156.628	162.675	UP
NM_001138690.1	100193583	0.741983	9.28859e-10	2.27143e-08	870.147	877.559	820.985	597.854	455.265	485.048	UP
NR_159672.1		0.883868	0.0010605	0.0065411	145.526	143.82	127.159	102.626	61.607	62.4909	UP
NM_001138700.1	100193597	2.2739	0.000798165	0.00515251	39.1416	26.6971	21.3354	4.77328	3.13256	9.91919	UP
NM_001138708.1	100193605	-1.01293	0.00296277	0.0156829	127.461	130.041	232.129	324.583	227.633	436.444	DOWN
NM_001358849.1	100193621	1.02097	0.00615035	0.0287812	144.523	193.769	273.946	146.778	83.5349	72.4101	UP
NM_001309886.1	100193627	0.811684	0.000558753	0.00379406	182.661	207.548	170.683	79.9525	133.656	105.143	UP
XM_020548334.3	100193640	0.795871	0.000670196	0.00443426	178.646	198.936	188.605	144.392	92.9325	90.2646	UP
NM_001314069.1	100193657	2.23645	2.82747e-17	1.83092e-15	130.472	129.18	134.84	29.833	33.4139	20.8303	UP
NM_001138752.1	100193659	-1.79508	0.000131928	0.0010934	13.0472	15.5015	26.4559	66.826	81.4465	43.6444	DOWN
NM_001138754.2	100193661	0.776933	0.000376933	0.00270292	134.486	125.735	157.882	69.2126	95.0209	79.3535	UP
NM_001138756.1	100193663	0.596664	1.66158e-06	2.20222e-05	1791.48	1747.37	1513.11	1027.45	1286.44	1025.64	UP
XM_035962903.1	100193671	1.43196	6.98426e-07	1.00506e-05	133.483	138.653	108.384	48.9262	33.4139	58.5232	UP
NM_001138766.1	100193673	2.31789	4.83462e-28	7.50857e-26	238.864	203.242	251.758	48.9262	39.6791	50.5879	UP
NM_001358859.1	100193681	-0.817818	0.000220324	0.00169781	911.296	1174.67	684.439	1417.67	1490.05	1974.91	DOWN
NM_001138780.1	100193688	-0.804778	5.6998e-06	6.71601e-05	679.457	1020.52	860.243	1741.06	1369.97	1364.88	DOWN
NM_001138787.1	100193695	-0.821264	4.79928e-39	1.21852e-36	9082.85	8973.67	8733.85	16029.9	14699	16606.7	DOWN
NM_001138789.1	100193697	-1.09828	2.25501e-14	1.0208e-12	216.784	186.88	174.95	367.543	450.044	417.598	DOWN
NM_001138793.1	100193701	-1.1034	0.000441609	0.00309731	61.2214	89.5645	51.2049	157.518	167.07	110.103	DOWN
NM_001138795.1	100193703	0.775819	3.56572e-08	6.57272e-07	563.036	509.828	571.788	284.01	377.995	297.576	UP
NM_001138800.1	100193708	-0.668142	0.00193913	0.0108903	523.895	569.251	463.404	1016.71	582.656	874.873	DOWN
NM_001138804.1	100193712	1.04371	3.2637e-12	1.11716e-10	1923.96	1849.85	1917.62	744.632	893.823	1119.88	UP
XM_008678367.3	100193712	1.89984	1.63719e-09	3.85817e-08	750.715	774.216	698.094	312.65	132.612	151.764	UP
NM_001138816.1	100193728	0.883932	2.10074e-28	3.37019e-26	1384.01	1387.39	1229.77	699.286	733.018	734.02	UP
NM_001348776.1	100193735	-1.07519	3.65867e-13	1.43006e-11	1341.85	1377.91	1292.07	3233.9	2212.63	3007.5	DOWN
XM_008669002.4	100193735	-2.76789	4.82527e-13	1.85623e-11	19.069	9.47316	25.6025	113.366	120.081	134.901	DOWN
XM_023301444.2	100193735	-1.11426	0.00178579	0.010174	39.1416	34.4479	26.4559	84.7258	51.1651	80.3455	DOWN
XM_035964542.1	100193735	-1.07984	0.00817316	0.0363503	89.3231	136.93	112.651	230.311	124.258	362.051	DOWN
NR_153805.1		-1.00626	0.0114995	0.0480152	33.1198	31.0031	21.3354	45.3462	49.0767	76.3778	DOWN
NM_001358878.1	100193758	-0.970288	1.93362e-19	1.50957e-17	467.691	429.737	443.776	792.365	975.27	857.018	DOWN
XM_008678373.4	100193758	-2.8106	1.46646e-05	0.000157129	7.02541	22.3911	17.0683	171.838	111.728	44.6364	DOWN
NM_001138845.1	100193759	1.68282	2.37747e-07	3.70621e-06	120.436	82.6749	80.221	33.413	26.1046	28.7657	UP
NM_001138851.1	100193765	0.769047	0.0054432	0.0261098	129.468	153.293	160.442	105.012	58.4744	97.2081	UP
NM_001138859.2	100193773	-1.17578	0.00709281	0.0323688	18.0653	25.8359	25.6025	47.7328	73.093	36.701	DOWN
NM_001349837.1	100193775	-0.649246	7.89719e-09	1.66967e-07	1220.41	1314.19	1211	2161.1	1674.87	2040.38	DOWN
NM_001138866.1	100193780	-2.39545	0.000182116	0.00144731	6.02178	8.61197	5.12049	23.8664	54.2977	25.7899	DOWN
NM_001359305.1	100193785	0.809341	8.76231e-06	9.84008e-05	453.641	478.825	457.431	310.263	286.107	198.384	UP
NM_001138871.1	100193786	-0.677954	6.69217e-06	7.75082e-05	194.704	235.107	244.077	326.97	404.1	348.164	DOWN
NM_001138873.1	100193788	-0.724952	1.06668e-07	1.78072e-06	394.427	359.119	312.35	605.014	518.96	635.82	DOWN
NM_001138883.1	100193799	-0.902093	0.000680195	0.0044872	274.995	169.656	139.96	348.45	350.846	390.816	DOWN
XM_008659900.3	100193799	1.94124	0.00153127	0.00895455	68.2468	136.93	175.804	40.5729	48.0326	10.9111	UP
NM_001138888.2	100193804	0.855628	5.14242e-06	6.11353e-05	305.103	223.05	268.826	168.258	134.7	137.877	UP
XM_008669006.4	100193804	0.739385	2.38756e-11	7.2091e-10	709.566	775.938	722.843	411.696	500.165	410.655	UP
NR_159681.1		-2.99818	0.00175632	0.0100296	0	3.44479	9.38757	32.2197	28.193	43.6444	DOWN
XR_004853056.1		-0.669978	0.00627871	0.0292432	97.3521	77.5077	126.305	171.838	168.114	139.861	DOWN
NM_001138904.2	100193822	0.599572	0.00627286	0.0292253	150.544	192.047	219.328	144.392	111.728	116.055	UP
NM_001327834.1	100193823	-0.700434	3.20886e-07	4.88745e-06	3204.59	3838.35	3242.98	5970.19	4604.86	6140.97	DOWN
NM_001138907.2	100193825	0.668171	3.05328e-08	5.69646e-07	311.125	316.92	302.962	214.798	190.042	182.513	UP
NM_001138908.1	100193826	-0.64532	1.07128e-06	1.47822e-05	325.176	342.756	336.246	526.255	595.186	450.331	DOWN
NM_001138909.1	100193827	-2.51731	6.2913e-18	4.39458e-16	29.1053	36.1703	36.6969	205.251	143.053	237.069	DOWN
NM_001138910.2	100193828	0.70774	1.62175e-25	2.06777e-23	1457.27	1456.28	1483.24	887.831	845.791	957.202	UP
XM_035966675.1	100193841	-0.644821	0.0120163	0.049752	48.1742	59.4226	67.4198	106.206	83.5349	85.3051	DOWN
XM_008656179.4	100193843	0.95788	6.17911e-15	3.00696e-13	657.378	677.762	703.214	404.536	304.902	342.212	UP
XM_008656184.4	100193889	-0.644908	0.00281357	0.0150239	155.563	237.69	203.113	326.97	255.826	351.139	DOWN
NM_001138978.1	100193906	2.45619	6.38126e-05	0.000578095	36.1307	34.4479	37.5503	11.9332	5.22093	2.97576	UP
NM_001150208.2	100193906	1.7047	0.00340986	0.0176558	42.1525	19.8075	53.7652	13.1265	12.5302	9.91919	UP
NM_001352297.1	100193918	-2.94543	6.95097e-05	0.000623516	6.02178	3.44479	7.68074	45.3462	68.9163	17.8545	DOWN
NM_001138998.1	100193926	-1.45307	0.000896575	0.00567734	21.0762	21.5299	22.1888	39.3796	52.2093	85.3051	DOWN
XM_008652713.3	100193936	-0.914615	0.00449177	0.0222252	283.024	675.178	666.517	945.11	1219.61	899.671	DOWN
NM_001359354.1	100193939	-0.661022	5.28953e-12	1.75504e-10	582.105	629.535	635.794	900.957	1070.29	950.259	DOWN
NM_001139013.1	100193944	-0.76703	0.00138978	0.00824636	90.3267	100.76	81.9279	116.945	166.026	180.529	DOWN
NM_001139014.1	100193945	0.951917	3.1119e-08	5.79842e-07	323.169	347.923	315.764	140.812	206.749	161.683	UP
NM_001139017.1	100193948	-0.728788	7.19477e-06	8.24785e-05	197.715	183.435	153.615	279.237	272.533	332.293	DOWN
XM_008649198.4	100193948	-1.66423	3.15364e-05	0.000308786	30.1089	32.7255	43.5242	94.2724	164.981	78.3616	DOWN
XM_008660331.4	100193957	1.82529	2.54803e-05	0.000256366	76.2759	66.3121	63.1527	9.54657	27.1488	20.8303	UP
XM_035963598.1	100193957	-1.46526	0.00104072	0.00643517	43.1561	49.9494	39.2571	187.351	63.6953	115.063	DOWN
XR_004853448.1		3.14825	0.00366785	0.0188049	75.2722	82.6749	86.1949	23.8664	0	3.96768	UP
NM_001139040.2	100193972	-0.722495	1.50631e-09	3.5757e-08	746.701	771.632	786.849	1151.55	1171.58	1478.95	DOWN
NM_001139049.1	100193983	-0.900997	1.23251e-07	2.03545e-06	105.381	126.596	110.091	188.545	234.942	215.246	DOWN
XM_020545658.3	100193983	-2.50525	0.0101888	0.0434803	13.0472	1.72239	9.38757	83.5325	11.486	41.6606	DOWN
NM_001139056.2	100193991	-0.695524	2.74264e-06	3.45618e-05	213.773	235.968	218.474	303.104	376.951	400.735	DOWN
NM_001374404.1	100193993	-0.953879	4.74655e-06	5.68456e-05	174.632	168.795	171.536	386.636	244.339	367.01	DOWN
XM_008649201.4	100194007	-0.644149	0.000678586	0.00447962	616.229	450.406	437.802	638.427	881.293	828.253	DOWN
NM_001309891.1	100194010	1.29449	1.41526e-20	1.20827e-18	295.067	292.807	295.282	108.592	134.7	116.055	UP
NM_001139075.1	100194012	-0.69167	7.66972e-08	1.31885e-06	516.869	531.358	450.603	785.205	718.4	915.541	DOWN
NM_001359375.1	100194017	0.881415	0.000297939	0.00220849	111.403	167.072	163.002	82.3392	84.5791	73.402	UP
NR_145984.1		0.701282	0.00335667	0.0174206	87.3158	105.927	115.211	62.0527	56.386	71.4182	UP
NM_001359376.1	100194024	-0.634184	9.32411e-09	1.946e-07	245.889	259.22	228.715	366.35	370.686	400.735	DOWN
NM_001139088.2	100194025	-0.747047	1.66997e-07	2.69242e-06	211.766	213.577	168.123	343.676	312.212	339.236	DOWN
XR_563663.4		-1.1653	4.49102e-17	2.83215e-15	193.701	208.41	208.233	404.536	442.735	520.758	DOWN
NM_001139113.1	100194056	-1.03052	0.00174703	0.0099921	40.1452	38.7539	46.9378	115.752	67.8721	74.3939	DOWN
NM_001139115.2	100194058	-2.25806	0.00428394	0.021455	42.1525	181.713	314.91	548.928	869.807	1159.55	DOWN
NM_001358900.1	100194066	1.01396	4.34871e-06	5.25553e-05	456.652	351.368	360.141	248.211	155.584	175.57	UP
NM_001359384.1	100194077	-0.609751	4.15312e-07	6.19952e-06	777.813	762.159	819.279	1011.94	1330.29	1255.77	DOWN
XM_023301283.2	100194078	-0.711402	0.00538107	0.0258741	117.425	88.7033	132.279	227.924	148.274	178.545	DOWN
XM_020544897.2	100194092	1.23038	0.00141245	0.00836694	60.2178	83.5361	108.384	44.1529	25.0605	38.6848	UP
NM_001139149.1	100194095	1.10506	0.0010781	0.00662701	169.613	102.482	186.045	64.4393	91.8884	56.5394	UP
NM_001359397.1	100194108	-0.846394	0.00166017	0.00960063	57.2069	90.4257	83.6347	118.139	132.612	165.651	DOWN
NM_001139171.2	100194118	0.60238	0.000208302	0.0016197	423.532	409.93	337.952	268.497	286.107	217.23	UP
NM_001317239.1	100194139	0.676556	0.00666154	0.0307127	2016.29	2083.23	1827.16	1794.75	963.784	951.251	UP
XM_008678405.2	100194141	-1.06011	0.000861621	0.00549892	35.127	35.3091	59.7391	91.8857	97.1093	83.3212	DOWN
NM_001139201.1	100194151	0.732868	1.22e-11	3.85933e-10	986.568	915.452	1073.6	540.574	595.186	652.683	UP
NM_001358906.1	100194152	-0.980892	4.24606e-05	0.00040239	84.3049	101.621	116.064	153.938	235.986	206.319	DOWN
XM_008683009.4	100194152	-1.57407	0.00329908	0.0171675	19.069	15.5015	14.5081	59.6661	62.6512	23.8061	DOWN
NM_001357859.1	100194159	3.12454	3.1765e-30	5.5872e-28	186.675	163.627	174.097	25.0597	14.6186	20.8303	UP
XM_008683013.3	100194169	-0.948341	1.43894e-13	5.91749e-12	190.69	183.435	154.468	336.517	336.228	345.188	DOWN
NM_001358907.1	100194182	-0.956993	5.31765e-21	4.77738e-19	578.091	672.595	595.684	1241.05	1085.95	1259.74	DOWN
XM_008669050.4	100194182	-1.20436	6.72488e-05	0.000605467	87.3158	83.5361	52.0583	133.652	211.97	166.642	DOWN
NM_001139233.1	100194186	-0.896415	5.23928e-05	0.000485794	191.693	145.542	113.504	304.297	266.267	266.826	DOWN
NM_001349854.1	100194200	1.38526	0.00803243	0.03585	26.0944	20.6687	20.482	8.35325	9.39767	7.93535	UP
NM_001351043.1	100194212	-1.36794	1.35532e-08	2.72539e-07	41.1488	39.615	35.8434	106.206	104.419	90.2646	DOWN
NM_001359432.1	100194215	-1.33987	7.97029e-07	1.13079e-05	86.3122	69.7569	76.8074	171.838	261.046	155.731	DOWN
NM_001138691.2	100194217	0.719465	1.02551e-16	6.00055e-15	5653.45	6130	5791.28	3918.87	3525.17	3233.66	UP
NM_001139275.1	100194234	2.81242	7.24835e-09	1.54363e-07	116.421	58.5614	92.1688	17.8998	12.5302	7.93535	UP
XM_023300950.2	100194234	2.82522	0.00287386	0.0152816	39.1416	50.8106	26.4559	7.15993	9.39767	0	UP
NM_001349856.1	100194240	1.08911	8.07587e-05	0.000712385	156.566	143.82	152.761	99.0457	59.5186	55.5475	UP
NM_001359436.1	100194241	1.90539	0.00711657	0.032441	74.2686	45.6434	151.908	46.5395	13.5744	12.8949	UP
NM_001310510.1	100194265	0.589231	6.84559e-05	0.000615576	2451.87	2732.58	2380.18	2054.9	1509.89	1466.06	UP
NM_001139310.1	100194271	-0.587134	0.00163006	0.00944896	165.599	179.129	172.39	270.884	204.66	301.543	DOWN
NM_001139311.1	100194272	-0.952043	9.94571e-17	5.84295e-15	275.998	288.501	268.826	507.161	505.386	598.127	DOWN
XM_020547447.3	100194278	-1.14937	0.00449364	0.0222306	54.196	62.0062	23.8956	93.079	115.905	101.176	DOWN
NM_001367085.1	100194283	0.741847	0.00687359	0.0315254	117.425	101.621	140.814	78.7592	53.2535	83.3212	UP
XM_035967735.1	100194283	1.21234	0.00556564	0.0265792	33.1198	35.3091	29.0161	17.8998	12.5302	11.903	UP
NM_001139324.1	100194285	-1.48008	1.02051e-26	1.43254e-24	421.525	457.295	378.063	1233.89	986.756	1285.53	DOWN
XM_008652736.3	100194288	0.788617	0.00510899	0.0248289	194.704	175.684	126.305	90.6924	75.1814	121.014	UP
NM_001139339.1	100194301	0.615912	0.00341365	0.0176692	489.771	508.967	465.965	423.629	282.974	250.956	UP
NM_001359451.1	100194303	-0.656715	4.0193e-10	1.03397e-08	6785.54	7392.51	7289.02	10497.6	10410.5	12933.6	DOWN
NM_001139351.1	100194313	0.726082	9.95244e-07	1.38179e-05	634.294	706.181	614.459	465.395	387.393	331.301	UP
NM_001359452.1	100194315	-0.710014	8.62555e-09	1.81186e-07	193.701	189.463	186.045	306.684	287.151	336.261	DOWN
NM_001359457.1	100194322	0.709971	1.48215e-11	4.63337e-10	370.339	359.119	370.382	215.991	220.323	235.085	UP
NM_001367086.1	100194324	-0.947949	0.000228817	0.00175539	36.1307	36.1703	38.4037	69.2126	68.9163	75.3859	DOWN
NM_001359458.1	100194330	-0.708279	0.0020114	0.0112486	92.3339	116.262	75.1005	161.098	163.937	138.869	DOWN
NM_001139373.2	100194337	1.24629	0.000317923	0.00233613	70.2541	58.5614	68.2732	32.2197	32.3698	18.8465	UP
NM_001139378.1	100194342	-1.21386	0.00248166	0.0134533	25.0907	57.7002	58.0322	126.492	84.5791	117.046	DOWN
NM_001139381.1	100194345	0.60134	8.019e-07	1.13604e-05	1188.3	1210.84	1177.71	917.664	766.432	676.489	UP
NM_001139383.1	100194348	1.04342	0.00206132	0.0114816	83.3013	94.7316	115.211	34.6063	65.7837	41.6606	UP
XM_020553095.3	100194350	-2.29337	0.000396686	0.00281949	5.01815	7.75077	3.41366	36.993	20.8837	21.8222	DOWN
XM_008669087.4	100194355	-1.00116	0.000523061	0.00359349	68.2468	42.1986	74.2471	120.525	110.684	137.877	DOWN
NM_001139393.1	100194358	0.850849	0.000168005	0.00134901	116.421	101.621	91.3154	57.2794	56.386	57.5313	UP
NM_001139395.2	100194360	1.05043	3.01584e-37	6.98862e-35	3072.11	3178.68	2801.76	1443.92	1561.06	1365.87	UP
NM_001359479.1	100194363	-0.696904	1.38773e-08	2.78481e-07	968.503	923.203	1036.9	1332.94	1659.21	1752.72	DOWN
XM_008666319.4	100194365	-2.69849	5.3383e-12	1.76921e-10	61.2214	21.5299	40.1105	249.404	332.051	212.271	DOWN
XM_008666323.4	100194365	-2.71292	1.61181e-06	2.14208e-05	9.03267	4.30598	6.82732	52.5061	50.1209	28.7657	DOWN
NM_001309898.1	100194381	2.8286	5.53169e-13	2.1113e-11	133.483	80.9525	90.462	14.3199	15.6628	12.8949	UP
NM_001139417.1	100194385	-0.848234	1.05424e-57	4.73564e-55	2652.59	2587.03	2422.85	4579.97	4516.1	4692.77	DOWN
NM_001139418.1	100194386	1.37212	0.000101801	0.0008748	152.552	231.662	194.579	99.0457	42.8116	82.3293	UP
XM_008683030.4	100194386	2.14089	8.10518e-09	1.71117e-07	187.679	113.678	116.918	23.8664	42.8116	27.7737	UP
XM_008652740.2	100194392	1.0101	2.96407e-09	6.74551e-08	274.995	318.643	261.145	118.139	151.407	153.747	UP
NM_001362442.1	100194401	-0.624971	4.4859e-16	2.47598e-14	1674.05	1607.85	1555.78	2304.3	2470.54	2680.17	DOWN
XM_008666426.4	100194402	1.83508	1.1201e-07	1.86245e-06	72.2613	88.7033	111.797	32.2197	22.9721	21.8222	UP
NM_001139433.1	100194404	-1.4223	1.56939e-24	1.82561e-22	445.612	587.336	459.991	1272.08	1250.93	1479.94	DOWN
NM_001141944.3	100196928	0.97775	1.67546e-06	2.21659e-05	211.766	209.271	182.631	102.626	81.4465	122.006	UP
XM_008656231.4	100216556	-1.25798	6.01659e-07	8.73557e-06	170.617	148.987	97.2893	322.197	282.974	389.824	DOWN
NM_001363285.1	100216562	-0.996941	1.17278e-08	2.38459e-07	99.3593	105.066	88.7552	176.612	190.042	217.23	DOWN
NR_159538.1		-0.772199	0.00156791	0.00913043	93.3376	82.6749	122.892	143.199	201.528	165.651	DOWN
XM_035959393.1	100216577	-0.924004	0.000413456	0.00292444	139.505	91.2868	116.918	194.511	183.777	279.721	DOWN
NM_001142995.1	100216578	0.624369	9.80986e-08	1.65279e-06	424.535	415.958	381.477	237.471	268.356	284.681	UP
NM_001143000.1	100216584	-1.29361	7.86316e-06	8.91776e-05	26.0944	29.2807	24.749	62.0527	66.8279	67.4505	DOWN
NM_001143009.1	100216595	0.749961	5.96034e-09	1.2872e-07	371.343	419.403	435.242	229.118	229.721	269.802	UP
NM_001143017.1	100216604	-0.840467	0.00347708	0.0179625	40.1452	45.6434	60.5925	100.239	88.7558	74.3939	DOWN
NR_153391.1		-1.02213	6.94187e-05	0.000622891	153.555	136.069	120.332	210.025	251.649	368.994	DOWN
NM_001143032.1	100216619	-0.63692	1.46669e-09	3.49303e-08	277.002	241.135	250.051	399.763	403.056	389.824	DOWN
NM_001143039.1	100216626	0.998323	0.0016373	0.00947777	80.2904	107.65	99.8496	65.6327	40.7232	38.6848	UP
XM_008683038.4	100216633	0.59281	0.00371342	0.0190018	417.51	489.16	515.463	324.583	384.26	235.085	UP
NM_001360066.1	100216636	-1.01911	7.31819e-08	1.26586e-06	138.501	167.072	128.012	248.211	339.36	290.632	DOWN
XR_002262167.3		-0.960317	0.000804788	0.0051897	75.2722	50.8106	85.3415	131.265	115.905	163.667	DOWN
XM_008649218.4	100216648	0.597909	0.00461027	0.0227229	99.3593	102.482	106.677	60.8594	77.2698	65.4667	UP
NR_131783.1		-0.699918	2.90547e-08	5.44156e-07	363.314	393.567	360.995	670.646	521.049	625.901	DOWN
XM_008652747.3	100216664	-3.16109	0.000762885	0.00495214	11.0399	6.88957	0	39.3796	64.7395	54.5556	DOWN
NM_001309901.2	100216665	-1.04108	0.00851486	0.0375611	27.098	31.8643	17.9217	40.5729	60.5628	56.5394	DOWN
NM_001143079.1	100216670	1.10415	0.000202795	0.00158321	114.414	89.5645	106.677	53.6994	57.4302	33.7253	UP
NR_147031.1		0.671554	0.000181506	0.00144286	444.608	403.901	477.059	263.724	341.449	227.149	UP
NM_001360079.1	100216683	-0.846204	0.000327927	0.0023979	72.2613	73.2017	83.6347	107.399	143.053	160.691	DOWN
XM_008683047.3	100216685	-2.55024	4.85777e-11	1.40711e-09	20.0726	16.3627	9.38757	76.3725	104.419	85.3051	DOWN
NM_001349858.1	100216693	-0.739604	1.7425e-21	1.64652e-19	670.425	707.042	765.513	1146.78	1206.03	1227	DOWN
XM_008669113.4	100216708	-0.998029	0.000343625	0.00249086	71.2577	81.8137	122.892	173.032	159.76	219.214	DOWN
NM_001143124.1	100216719	1.48608	0.000528842	0.00362382	32.1162	36.1703	33.2832	10.7399	12.5302	12.8949	UP
XM_008663264.4	100216720	0.845829	0.00167175	0.00963962	125.454	104.205	91.3154	46.5395	61.607	69.4343	UP
NM_001366967.1	100216722	-0.898595	8.16591e-08	1.39841e-06	1903.89	2246	2062.7	4575.19	2952.96	4055.96	DOWN
XM_008683049.3	100216724	-1.69905	0.00132253	0.00791613	13.0472	28.4195	57.1788	99.0457	106.507	116.055	DOWN
NM_001143141.2	100216736	0.631993	0.00630363	0.0293499	198.719	143.82	184.338	119.332	130.523	90.2646	UP
XM_020546892.2	100216744	-1.0652	0.000277103	0.00206822	69.2505	43.0598	72.5403	121.719	152.451	112.087	DOWN
NM_001143152.1	100216749	-1.07288	1.78606e-08	3.49996e-07	275.998	280.75	257.731	441.529	706.914	563.41	DOWN
NM_001359499.1	100216781	0.79348	1.95111e-06	2.54551e-05	1272.6	1210.84	1482.38	602.627	780.007	903.638	UP
XM_020544906.3	100216781	-0.874625	1.52658e-25	1.96357e-23	730.642	756.992	675.051	1226.73	1379.37	1355.95	DOWN
NM_001143184.1	100216785	2.23577	0.00206554	0.0114985	26.0944	22.3911	40.9639	2.38664	11.486	4.9596	UP
XM_035965677.1	100216791	2.36905	0.00244527	0.0132708	18.0653	129.18	174.097	23.8664	14.6186	23.8061	UP
NM_001359500.1	100216792	-1.75526	1.13145e-06	1.55683e-05	95.3448	80.0913	36.6969	224.344	275.665	214.255	DOWN
XM_020546940.3	100216802	1.62255	0.00485408	0.0237721	29.1053	24.9747	23.8956	4.77328	7.3093	12.8949	UP
NM_001245895.2	100216813	0.792764	2.46993e-07	3.84214e-06	505.829	486.576	476.206	346.063	252.693	250.956	UP
NM_001143222.1	100216827	0.656046	4.08504e-09	9.03599e-08	370.339	353.091	386.597	250.597	234.942	220.206	UP
XM_008669121.3	100216830	-0.962642	0.000572345	0.00387105	53.1924	67.1733	63.1527	88.3058	123.214	145.812	DOWN
NM_001143225.1	100216831	0.917714	0.000102065	0.0008765	196.711	182.574	153.615	119.332	76.2256	87.2889	UP
XM_035965688.1	100216838	-1.10799	0.00869781	0.0382122	378.368	162.766	570.081	599.047	740.328	1055.4	DOWN
NM_001159084.2	100216852	-2.36702	2.24421e-12	7.81938e-11	12.0436	21.5299	20.482	82.3392	103.374	95.2242	DOWN
XR_553941.3		-1.53799	0.00641399	0.0297972	14.0508	23.2523	49.4981	68.0193	64.7395	120.022	DOWN
NR_145321.1		-0.61604	8.13854e-08	1.39454e-06	236.857	211.854	207.38	322.197	346.67	334.277	DOWN
NM_001143263.1	100216874	0.594182	0.000815753	0.00525053	212.77	200.659	176.657	110.979	131.567	146.804	UP
NM_001143271.1	100216884	-1.10056	3.85863e-11	1.13117e-09	261.947	222.189	194.579	429.596	554.463	468.186	DOWN
XM_008674048.3	100216885	-0.793658	0.00151242	0.00886917	194.704	248.025	238.956	420.049	268.356	493.976	DOWN
XM_008667162.4	100216898	-0.962735	7.78826e-05	0.000690561	42.1525	43.921	51.2049	91.8857	96.0651	80.3455	DOWN
NM_001143289.1	100216902	0.634206	0.00504456	0.0245731	78.2831	82.6749	87.9018	53.6994	53.2535	53.5636	UP
NM_001350230.1	100216904	-0.889754	1.2552e-06	1.70732e-05	326.18	306.586	238.956	619.334	444.823	550.515	DOWN
NM_001143296.1	100216910	0.637821	0.00257974	0.0139255	140.508	179.129	151.908	119.332	85.6232	99.1919	UP
XM_020541930.3	100216926	-1.04431	5.00986e-07	7.36546e-06	318.151	342.756	478.766	637.233	805.067	908.598	DOWN
NM_001143313.1	100216928	-0.88315	0.011937	0.0494797	52.1887	35.3091	29.8695	71.5993	58.4744	85.3051	DOWN
NM_001357833.1	100216933	-0.703331	2.39123e-08	4.5733e-07	1505.44	1139.36	1259.64	2035.81	1995.44	2322.08	DOWN
NM_001143336.1	100216954	-1.61016	0.0117935	0.049015	11.0399	9.47316	11.9478	42.9596	13.5744	42.6525	DOWN
NM_001143339.1	100216957	-1.85243	1.70401e-13	6.91023e-12	134.486	148.126	127.159	414.082	676.632	388.832	DOWN
NM_001310020.1	100216962	-3.35718	2.3134e-11	7.02149e-10	6.02178	18.0851	11.0944	114.559	167.07	82.3293	DOWN
NM_001143346.1	100216965	-1.06246	1.42977e-11	4.47444e-10	264.958	349.646	284.187	607.4	558.639	712.198	DOWN
NM_001317379.1	100216974	1.13723	0.00813173	0.0362212	79.2868	102.482	97.2893	60.8594	20.8837	45.6283	UP
XM_008667267.3	100216974	3.28216	0.00026489	0.00198824	61.2214	43.921	79.3676	11.9332	7.3093	0	UP
XM_020551331.2	100216986	-0.77453	1.63877e-13	6.66417e-12	435.575	475.381	478.766	779.239	875.028	725.093	DOWN
NM_001317380.1	100216988	-1.1071	0.00307229	0.016166	79.2868	73.2017	133.133	159.905	159.76	295.592	DOWN
NM_001346842.1	100217003	-0.940661	2.15691e-17	1.42483e-15	451.633	470.213	401.105	787.592	817.598	931.412	DOWN
NM_001143394.1	100217019	-1.06685	1.8589e-16	1.06216e-14	316.143	323.81	291.868	646.78	569.081	735.012	DOWN
XM_008667337.4	100217033	1.2948	0.00674598	0.0310178	56.2033	59.4226	60.5925	36.993	11.486	23.8061	UP
NM_001367758.1	100217037	-0.857529	4.21062e-08	7.65038e-07	162.588	210.132	222.741	334.13	370.686	375.937	DOWN
NM_001143414.1	100217042	-1.14432	1.46462e-13	6.00618e-12	188.682	148.126	159.589	410.502	342.493	343.204	DOWN
XM_008656287.3	100217046	-0.849198	1.93078e-07	3.06386e-06	314.136	317.782	332.832	705.253	482.414	552.499	DOWN
NM_001143430.1	100217059	-2.56134	1.58827e-26	2.18746e-24	85.3085	82.6749	57.1788	550.121	369.642	407.679	DOWN
XM_008663281.2	100217064	-1.42336	0.0119473	0.0495154	67.2432	20.6687	81.0744	194.511	175.423	83.3212	DOWN
NR_158644.1		-0.74963	0.00135444	0.00806749	84.3049	78.3689	73.3937	127.685	160.805	108.119	DOWN
NM_001143451.1	100217081	0.692589	3.51942e-07	5.31334e-06	510.848	494.327	512.903	278.044	370.686	289.64	UP
NR_158694.1		-1.0874	3.21756e-06	3.99772e-05	84.3049	62.0062	83.6347	153.938	192.13	141.844	DOWN
NM_001143482.2	100217114	0.653667	0.00621055	0.0289951	138.501	151.571	185.191	84.7258	91.8884	124.982	UP
NM_001254802.2	100217122	-1.19494	5.26829e-05	0.000488328	35.127	49.0882	38.4037	73.9859	108.595	98.2	DOWN
NM_001359639.1	100217131	0.636043	5.62009e-06	6.63494e-05	316.143	280.75	286.748	184.965	170.202	212.271	UP
XR_002266920.2		-0.892366	0.000433288	0.00304847	506.833	568.39	741.618	809.072	1049.41	1513.67	DOWN
XM_008649243.3	100217136	-1.20079	4.17952e-09	9.23099e-08	99.3593	97.3152	98.9962	199.285	200.484	278.729	DOWN
NM_001143515.1	100217149	0.647358	2.31927e-10	6.13944e-09	361.307	363.425	366.969	224.344	237.03	235.085	UP
NM_001143547.1	100217187	1.14918	8.73476e-07	1.2291e-05	187.679	186.88	195.432	103.819	60.5628	93.2404	UP
NM_001143550.1	100217190	1.42056	0.00397609	0.0201203	28.1016	54.2554	38.4037	16.7065	17.7512	10.9111	UP
NM_001143558.1	100217199	-0.671021	0.000410665	0.00290681	228.828	292.807	321.738	431.982	383.216	528.693	DOWN
NM_001143570.1	100217202	1.72613	4.04722e-09	8.98637e-08	114.414	95.5928	120.332	39.3796	24.0163	36.701	UP
NM_001143564.1	100217206	0.715367	0.000702874	0.00460766	354.281	284.195	310.643	211.218	224.5	142.836	UP
XM_035959404.1	100217206	1.6331	1.25937e-07	2.07512e-06	114.414	146.403	145.934	45.3462	29.2372	56.5394	UP
NM_001143569.1	100217212	1.57472	0.000731029	0.0047667	141.512	143.82	110.091	21.4798	74.1372	36.701	UP
NM_001359705.1	100217216	-0.585506	0.0006535	0.00433854	915.31	787.995	806.477	986.877	1533.91	1242.87	DOWN
NM_001143581.3	100217225	0.69433	5.53665e-09	1.20014e-07	500.811	470.213	457.431	324.583	300.726	258.891	UP
XM_008663291.2	100217228	0.968897	0.00172128	0.00987388	72.2613	93.8704	60.5925	41.7662	37.5907	36.701	UP
XM_008674084.4	100217230	-0.745757	0.00754972	0.0340754	263.955	195.492	261.998	521.481	262.091	426.525	DOWN
NM_001143596.1	100217241	-0.77916	0.00133167	0.00795946	164.595	218.744	192.018	368.736	231.809	387.84	DOWN
XM_008649251.3	100217253	-3.05389	0.0047815	0.0234481	0	10.3344	25.6025	68.0193	172.291	59.5152	DOWN
NM_001359567.1	100217263	-0.973289	0.000980416	0.00612418	69.2505	46.5046	66.5664	151.552	105.463	101.176	DOWN
XM_008656295.3	100217272	1.02272	1.19645e-06	1.63625e-05	304.1	366.87	385.744	128.879	184.821	205.327	UP
NM_001143629.2	100217277	-0.88714	1.96807e-09	4.57879e-08	150.544	138.653	151.908	299.524	240.163	276.745	DOWN
NR_158972.1		-2.54748	4.16441e-18	2.94413e-16	35.127	19.8075	25.6025	169.452	131.567	166.642	DOWN
NM_001143640.1	100217290	-0.608116	0.0120832	0.0499725	148.537	93.8704	110.091	207.638	173.335	155.731	DOWN
XM_035967771.1	100217292	1.53927	0.000377274	0.00270389	53.1924	100.76	71.6869	29.833	31.3256	16.8626	UP
NM_001143646.1	100217298	1.88993	0.000162813	0.00131285	73.265	74.0629	89.6086	36.993	16.707	10.9111	UP
NM_001359584.1	100217304	-0.854873	1.71149e-06	2.26118e-05	196.711	173.962	210.794	346.063	291.328	413.63	DOWN
XM_020547291.3	100217307	-1.18243	0.00318039	0.0166447	107.388	42.1986	47.7913	155.132	149.319	141.844	DOWN
NM_001144022.1	100240696	-2.17365	2.81025e-06	3.53089e-05	24.0871	21.5299	23.8956	167.065	65.7837	81.3374	DOWN
NM_001365468.1	100240696	-2.32295	9.51204e-06	0.000106208	24.0871	112.817	104.97	488.068	271.488	453.307	DOWN
NM_001159426.1	100272235	1.46169	2.8286e-25	3.52947e-23	264.958	260.943	267.119	96.659	98.1535	93.2404	UP
NM_001158813.2	100272237	-1.60861	1.21562e-07	2.01097e-06	24.0871	31.0031	41.8173	89.4991	97.1093	110.103	DOWN
NM_001146745.1	100272250	0.649273	5.40068e-06	6.39453e-05	383.387	344.479	339.659	232.698	253.737	194.416	UP
NM_001350731.1	100272280	0.689397	0.00832797	0.0369039	221.802	223.911	215.914	182.578	135.744	93.2404	UP
NM_001146788.1	100272302	1.2353	1.49448e-09	3.55053e-08	145.526	139.514	162.149	69.2126	66.8279	54.5556	UP
NM_001359596.1	100272304	1.028	1.60983e-09	3.80597e-08	407.474	408.207	401.105	151.552	215.102	228.141	UP
NM_001317390.1	100272307	0.723073	3.87419e-07	5.81587e-06	337.22	308.308	327.711	184.965	227.633	176.562	UP
NM_001146803.1	100272319	0.637794	0.000233448	0.00178435	254.922	277.305	239.81	132.459	183.777	178.545	UP
NM_001146804.1	100272320	0.855893	9.75979e-05	0.000843595	109.396	113.678	111.797	72.7926	60.5628	52.5717	UP
NM_001359597.1	100272323	0.754965	0.00186973	0.0105452	747.704	790.579	753.566	285.204	558.639	512.822	UP
NM_001365311.1	100272325	1.80563	8.20622e-08	1.40449e-06	84.3049	99.0376	85.3415	35.7996	22.9721	18.8465	UP
NM_001362666.1	100272327	-0.717571	6.40423e-06	7.45577e-05	309.118	310.031	284.187	433.176	452.132	598.127	DOWN
NM_001359598.1	100272329	0.653983	8.55165e-10	2.1071e-08	726.628	763.881	704.068	523.868	421.851	451.323	UP
NM_001165457.3	100272332	-0.842632	0.00015676	0.00127212	67.2432	74.0629	73.3937	143.199	138.877	104.152	DOWN
NM_001146817.1	100272333	-1.08244	2.51652e-05	0.000253457	51.1851	50.8106	39.2571	112.172	85.6232	101.176	DOWN
NM_001146819.1	100272336	0.704981	0.000522905	0.00359326	494.789	379.788	486.447	224.344	345.626	263.851	UP
XM_008656299.3	100272336	1.22173	1.42627e-08	2.85822e-07	919.325	979.181	852.562	309.07	532.535	337.253	UP
XM_008652814.3	100272356	0.677461	0.000347283	0.00251498	600.171	612.311	721.989	299.524	456.309	452.315	UP
NM_001146842.1	100272359	-1.40333	0.000865932	0.00552054	13.0472	28.4195	23.8956	70.4059	54.2977	49.596	DOWN
NM_001146843.1	100272360	-0.601725	0.00819043	0.036405	124.45	112.817	85.3415	137.232	167.07	183.505	DOWN
NM_001146846.1	100272363	1.66633	1.89276e-06	2.47381e-05	406.47	273.861	258.585	149.165	72.0488	75.3859	UP
NM_001310034.1	100272368	-0.807223	7.04781e-30	1.22489e-27	2181.89	2170.22	1926.16	3812.66	3578.42	3593.72	DOWN
XM_008674117.4	100272369	-1.36179	6.95787e-05	0.000623627	82.2976	39.615	41.8173	143.199	133.656	141.844	DOWN
NM_001156555.2	100272373	-2.60876	9.45186e-08	1.59801e-06	7.02541	6.02838	5.97391	40.5729	34.4581	40.6687	DOWN
NM_001146857.1	100272376	1.65945	9.37885e-10	2.29158e-08	123.446	106.788	104.97	33.413	43.8558	28.7657	UP
NM_001146875.1	100272395	0.927209	3.53891e-05	0.0003434	117.425	127.457	108.384	71.5993	52.2093	62.4909	UP
XM_008683131.3	100272398	-0.677149	0.000209972	0.00163009	138.501	110.233	135.693	194.511	233.898	185.489	DOWN
NM_001350737.1	100272416	4.07924	0.00474578	0.0233043	150.544	40.4762	110.091	0	17.7512	0	UP
NM_001348128.1	100272424	1.37507	8.76817e-27	1.23772e-24	801.9	756.131	773.194	245.824	334.139	316.422	UP
XM_008678508.4	100272428	-1.2413	0.000160745	0.00129761	48.1742	47.3658	42.6708	70.4059	126.346	128.949	DOWN
NM_001146909.1	100272434	1.62298	9.80456e-08	1.65279e-06	100.363	125.735	145.934	52.5061	32.3698	36.701	UP
XR_564916.4		-1.05246	1.17203e-08	2.38459e-07	86.3122	74.9241	68.2732	156.325	151.407	166.642	DOWN
NM_001359721.1	100272447	1.32143	0.00568749	0.0270417	70.2541	89.5645	51.2049	22.6731	43.8558	17.8545	UP
XM_008660009.3	100272453	-0.710578	0.00213371	0.0118306	90.3267	100.76	93.0223	164.678	117.993	182.513	DOWN
NM_001146928.1	100272454	1.50985	0.0004645	0.00323841	74.2686	78.3689	105.823	41.7662	15.6628	33.7253	UP
NM_001146929.1	100272455	0.61293	0.00017528	0.00139984	248.9	281.611	230.422	189.738	148.274	160.691	UP
NM_001146938.1	100272466	-0.723846	1.06361e-19	8.60255e-18	1213.39	1257.35	1243.43	2223.16	1880.58	2034.43	DOWN
NR_156106.1		-0.699217	0.000210793	0.00163516	106.385	124.874	100.703	204.058	178.556	157.715	DOWN
XR_002269411.3		0.919239	0.00827553	0.0367161	64.2323	47.3658	77.6608	38.1863	33.4139	28.7657	UP
NM_001367440.1	100272496	1.86779	0.000107915	0.000919171	61.2214	59.4226	55.472	8.35325	13.5744	25.7899	UP
NM_001367769.1	100272498	-1.665	4.85598e-09	1.06047e-07	128.465	99.0376	110.091	291.17	503.298	274.762	DOWN
NM_001146979.1	100272510	-0.630954	1.12741e-19	9.01867e-18	1078.9	1052.38	1063.36	1614.56	1564.19	1765.62	DOWN
NM_001359658.1	100272544	1.22592	0.00196914	0.0110376	567.051	647.62	446.336	403.343	145.142	162.675	UP
XM_008674127.4	100272546	-1.10521	0.00281423	0.0150246	74.2686	52.533	34.99	94.2724	147.23	105.143	DOWN
NM_001366503.1	100272550	-0.819058	0.00634305	0.0295052	50.1815	45.6434	46.9378	59.6661	93.9767	97.2081	DOWN
NM_001147019.1	100272552	0.840834	0.00055028	0.00374716	136.494	116.262	144.227	79.9525	85.6232	56.5394	UP
NM_001147020.2	100272553	1.52083	1.93758e-14	8.82581e-13	335.212	299.696	308.936	79.9525	128.435	119.03	UP
NM_001365562.1	100272554	-1.01969	0.00010689	0.000911503	47.1706	67.1733	53.7652	114.559	95.0209	131.925	DOWN
XM_020541943.2	100272571	-0.867817	5.07095e-08	9.08353e-07	580.098	539.109	463.404	873.511	855.188	1156.58	DOWN
XM_008663331.3	100272580	-0.840322	0.000270503	0.00202568	82.2976	104.205	75.1005	164.678	129.479	174.578	DOWN
NM_001359661.1	100272591	2.68339	2.28748e-08	4.39119e-07	90.3267	61.145	58.0322	16.7065	8.35349	7.93535	UP
NM_001147058.1	100272595	-0.884267	0.00162638	0.00942951	63.2287	60.2838	69.1266	119.332	149.319	87.2889	DOWN
XM_008678526.4	100272597	0.680373	0.000269602	0.00201997	132.479	117.984	125.452	79.9525	73.093	81.3374	UP
NM_001147064.1	100272601	-1.45642	0.00238231	0.0129653	10.0363	14.6403	22.1888	39.3796	54.2977	35.7091	DOWN
NM_001147065.1	100272602	-1.83619	1.69085e-12	6.02802e-11	416.506	383.233	270.533	850.838	1503.63	1464.07	DOWN
XM_008683164.3	100272602	-1.51169	2.46535e-26	3.33256e-24	591.138	576.141	593.977	1801.91	1878.49	1343.06	DOWN
NM_001147071.2	100272608	-1.38933	9.87743e-08	1.66321e-06	53.1924	66.3121	49.4981	142.005	121.126	179.537	DOWN
NM_001359664.1	100272617	0.785042	1.17032e-18	8.7171e-17	1899.87	1881.71	2049.05	1014.32	1146.52	1220.06	UP
NM_001147083.1	100272620	1.63748	1.48391e-08	2.96357e-07	130.472	103.344	118.625	44.1529	42.8116	26.7818	UP
NM_001156564.2	100272640	0.596513	4.29718e-05	0.000407103	190.69	211.854	220.181	130.072	140.965	140.853	UP
NM_001147107.2	100272649	1.00581	1.07175e-16	6.23363e-15	2771.02	2688.66	2841.02	1636.04	1269.73	1230.97	UP
NM_001147109.1	100272651	-0.644298	8.26979e-08	1.41454e-06	749.711	868.947	832.08	1097.86	1329.25	1402.57	DOWN
NM_001147116.1	100272658	0.715531	0.000195291	0.00153406	553	490.882	429.268	249.404	372.774	273.77	UP
NM_001156443.2	100272661	-0.737263	0.000329232	0.00240503	209.759	156.738	259.438	355.61	327.874	360.067	DOWN
NM_001359666.1	100272664	2.00106	1.25161e-11	3.95075e-10	230.835	338.45	258.585	87.1124	44.9	75.3859	UP
XM_035964623.1	100272664	2.66635	0.00409267	0.0206279	49.1779	60.2838	80.221	0	17.7512	11.903	UP
XM_035964624.1	100272671	-0.726704	3.2908e-09	7.43115e-08	226.82	217.883	247.49	344.87	393.658	405.695	DOWN
NM_001147130.1	100272673	0.936167	1.41019e-05	0.00015188	240.871	254.914	223.595	153.938	92.9325	129.941	UP
NR_158706.1		-0.719271	3.79785e-06	4.65531e-05	134.486	179.99	157.028	264.917	246.428	266.826	DOWN
NM_001147143.1	100272687	1.79427	3.10998e-21	2.8555e-19	224.813	278.167	229.569	76.3725	72.0488	63.4828	UP
NM_001147150.1	100272696	0.959747	0.00138557	0.00822945	194.704	172.239	116.064	62.0527	98.1535	87.2889	UP
XM_008678537.2	100272696	0.621349	4.60454e-07	6.82453e-06	718.599	659.677	649.449	398.569	507.474	410.655	UP
NM_001352564.1	100272697	0.825765	0.00135038	0.00804823	316.143	274.722	279.067	106.206	206.749	176.562	UP
NM_001360101.1	100272699	-0.623405	0.0013392	0.00799793	414.499	436.627	387.451	470.169	772.698	663.594	DOWN
NM_001147158.1	100272705	0.726094	1.13833e-09	2.75368e-08	409.481	389.261	454.87	233.891	266.267	256.907	UP
NM_001147167.1	100272714	0.909356	1.19152e-05	0.000130888	105.381	117.984	105.823	57.2794	58.4744	59.5152	UP
NM_001158760.2	100272715	1.33115	0.0112807	0.0472676	24.0871	24.1135	29.8695	11.9332	6.26512	12.8949	UP
NM_001360105.1	100272718	-1.24246	0.00214997	0.0119072	20.0726	13.7791	22.1888	52.5061	36.5465	43.6444	DOWN
NM_001360107.1	100272722	-0.660385	4.48505e-05	0.000422434	1680.08	1557.9	2031.13	2224.35	3091.83	3010.47	DOWN
NM_001147182.1	100272729	-1.68263	0.00436853	0.0217703	16.0581	8.61197	15.3615	41.7662	63.6953	22.8141	DOWN
NM_001147185.1	100272732	0.782067	6.60613e-06	7.66332e-05	1171.24	1214.29	1043.73	841.291	602.495	552.499	UP
NM_001147193.2	100272740	-1.02202	7.28826e-21	6.46817e-19	565.044	664.844	620.433	1115.76	1344.91	1297.43	DOWN
XM_035959419.1	100272740	-2.8331	2.98288e-06	3.72676e-05	16.0581	27.5583	20.482	150.358	52.2093	254.923	DOWN
NM_001147195.1	100272742	-1.30155	0.0103194	0.0439605	10.0363	10.3344	21.3354	32.2197	31.3256	39.6768	DOWN
XM_008660020.4	100272743	-0.851203	0.00439038	0.0218382	88.3194	101.621	124.599	125.299	205.705	236.077	DOWN
XM_020543538.3	100272743	0.984434	0.000386867	0.00275902	376.361	359.98	331.125	143.199	261.046	134.901	UP
XM_008683169.3	100272744	-1.82304	0.0113866	0.0476379	11.0399	19.8075	16.2149	91.8857	59.5186	15.8707	DOWN
XM_008652846.4	100272749	-0.756741	1.61145e-08	3.19423e-07	217.788	204.965	255.171	400.956	352.935	392.8	DOWN
NR_158585.1		-1.2597	6.5891e-07	9.51195e-06	47.1706	43.0598	37.5503	87.1124	103.374	114.071	DOWN
NR_158587.1		-0.900555	0.00667814	0.0307795	48.1742	85.2585	112.651	156.325	158.716	145.812	DOWN
NM_001147213.1	100272760	3.90333	8.84427e-07	1.24211e-05	118.428	104.205	71.6869	8.35325	11.486	0	UP
NM_001147214.1	100272761	1.53518	1.31454e-05	0.000143163	117.425	80.9525	74.2471	26.2531	39.6791	27.7737	UP
NM_001147215.1	100272762	-0.792996	1.64095e-08	3.24171e-07	601.174	458.157	522.29	966.59	797.758	974.065	DOWN
NM_001147220.1	100272767	1.08031	4.90797e-15	2.40845e-13	293.06	319.504	332.832	144.392	137.833	164.659	UP
XM_008660025.3	100272777	-0.694218	3.35767e-16	1.87094e-14	518.877	502.939	495.834	885.444	785.228	786.592	DOWN
NM_001147232.2	100272779	0.63099	5.93935e-07	8.62771e-06	262.951	252.331	242.37	163.485	156.628	168.626	UP
NM_001147245.2	100272792	-0.918573	0.000114435	0.000967361	253.918	298.835	293.575	731.506	428.116	442.396	DOWN
NM_001147247.1	100272794	0.629606	0.00174781	0.00999465	140.508	170.517	126.305	96.659	95.0209	91.2566	UP
NM_001147253.2	100272800	1.17458	0.00972948	0.0418338	35.127	31.8643	25.6025	16.7065	13.5744	10.9111	UP
NM_001147254.1	100272801	2.07221	1.11334e-33	2.27807e-31	629.276	525.33	487.3	142.005	139.921	109.111	UP
NM_001360123.1	100272802	-0.901662	0.000226739	0.00174173	55.1996	81.8137	61.4459	132.459	130.523	109.111	DOWN
NM_001147257.1	100272804	1.04774	0.00681718	0.0312888	72.2613	70.6181	75.954	39.3796	46.9884	19.8384	UP
XM_035961337.1	100272828	1.50343	0.00393356	0.0199535	102.37	64.5898	55.472	39.3796	12.5302	26.7818	UP
XM_020549550.3	100272829	0.770816	0.0107982	0.0456011	92.3339	81.8137	76.8074	64.4393	36.5465	46.6202	UP
NM_001147283.2	100272830	0.904271	2.67891e-17	1.74207e-15	532.927	518.44	500.101	272.077	303.858	252.939	UP
NM_001254834.2	100272842	-0.66205	7.91953e-07	1.12468e-05	220.799	244.58	200.553	324.583	381.128	347.172	DOWN
XM_008665546.4	100272869	-2.00586	1.8891e-05	0.000196361	51.1851	25.8359	98.1428	249.404	185.865	268.81	DOWN
XM_008665597.4	100272869	0.589132	0.0101457	0.043328	121.439	101.621	122.038	83.5325	61.607	84.3131	UP
XR_004855948.1		-0.904791	0.000459478	0.0032103	55.1996	62.8674	68.2732	143.199	93.9767	113.079	DOWN
NM_001360152.1	100272872	-0.738337	5.34533e-12	1.76954e-10	545.975	562.361	567.521	840.098	903.221	1050.44	DOWN
NM_001147326.1	100272873	-0.728669	1.183e-06	1.62165e-05	395.43	413.374	299.549	578.761	599.363	656.651	DOWN
NM_001147329.1	100272876	-0.690925	0.00876416	0.0384633	152.552	137.791	128.866	298.33	159.76	219.214	DOWN
NM_001360155.1	100272877	-0.880252	1.03366e-10	2.87163e-09	184.668	154.154	158.735	311.457	282.974	319.398	DOWN
NM_001147333.2	100272880	1.74128	0.000126434	0.00105505	710.57	659.677	648.596	355.61	80.4023	168.626	UP
XM_008674159.4	100272882	0.785058	0.000651519	0.00432637	109.396	102.482	99.8496	63.246	49.0767	68.4424	UP
XM_008678563.4	100272884	0.68376	0.0022113	0.0121914	348.26	317.782	331.125	278.044	179.6	164.659	UP
NM_001147348.2	100272895	0.769173	0.00106904	0.00658108	119.432	136.93	128.012	93.079	74.1372	59.5152	UP
NM_001147362.1	100272910	1.05853	0.00136219	0.00810872	256.929	260.943	278.213	190.931	76.2256	116.055	UP
NM_001147365.2	100272913	0.729973	1.40413e-22	1.459e-20	19455.4	21660.8	19277.8	12824.6	11975.8	11615.4	UP
NM_001147366.1	100272914	-1.6143	0.00593184	0.0279803	28.1016	25.8359	8.53415	78.7592	37.5907	74.3939	DOWN
NM_001147386.1	100272934	-0.603897	0.000613773	0.0041056	271.984	311.753	220.181	371.123	385.305	464.218	DOWN
NM_001147391.1	100272939	0.680947	0.000153005	0.00124511	200.726	181.713	166.416	101.432	109.64	129.941	UP
NM_001147396.2	100272944	1.21434	1.52154e-14	7.00723e-13	389.408	335.006	388.304	151.552	186.909	140.853	UP
NM_001147404.1	100272952	2.6416	7.87706e-07	1.11919e-05	39.1416	42.1986	53.7652	10.7399	7.3093	3.96768	UP
XM_008649295.2	100272956	-0.600869	6.36938e-17	3.86638e-15	922.336	943.872	908.887	1501.2	1322.98	1387.69	DOWN
NM_001147418.1	100272967	1.84869	0.00457861	0.0226014	27.098	15.5015	18.7751	3.57996	7.3093	5.95152	UP
NM_001147419.1	100272968	2.35747	0.000127843	0.00106467	98.3557	119.706	130.573	21.4798	40.7232	5.95152	UP
XM_020547519.2	100272968	-3.00621	6.91254e-15	3.32623e-13	22.0799	29.2807	16.2149	239.858	121.126	182.513	DOWN
NM_001352565.1	100272971	1.15254	0.000103124	0.000884296	655.37	411.652	459.137	287.59	146.186	252.939	UP
NM_001147434.1	100272983	-0.666024	7.67277e-05	0.000681057	643.327	693.263	612.752	786.399	1137.12	1167.49	DOWN
NM_001147437.1	100272986	0.777091	0.00233709	0.0127572	168.61	207.548	193.725	127.685	129.479	76.3778	UP
NM_001147439.2	100272988	0.608205	2.52437e-09	5.79454e-08	2810.16	2674.88	3025.36	1633.66	1913.99	2032.44	UP
NR_158592.1		-0.638986	7.64513e-19	5.79799e-17	856.096	916.313	905.474	1326.97	1364.75	1477.96	DOWN
NM_001147453.1	100273003	0.80448	0.00355088	0.0183048	89.3231	86.9809	107.53	60.8594	61.607	40.6687	UP
NM_001147459.1	100273009	1.16985	0.000480216	0.00333445	81.294	81.8137	75.954	50.1195	26.1046	30.7495	UP
NM_001147465.1	100273015	0.842854	2.51961e-07	3.90859e-06	397.437	388.4	320.884	218.378	225.544	173.586	UP
NM_001147467.1	100273017	0.656553	5.41e-07	7.92183e-06	728.635	673.456	703.214	391.409	524.181	418.59	UP
NM_001147476.1	100273027	0.634586	1.83017e-14	8.34956e-13	1048.79	1005.02	1024.95	725.539	622.335	637.804	UP
NM_001147486.1	100273037	-1.67796	0.000348461	0.00252216	31.1125	26.6971	19.6286	128.879	58.4744	60.5071	DOWN
NM_001147497.1	100273048	-0.589942	2.97821e-11	8.86419e-10	645.334	629.535	666.517	1033.42	883.381	1006.8	DOWN
NM_001360162.1	100273055	1.37848	2.17035e-11	6.62172e-10	247.897	192.908	196.286	91.8857	69.9605	83.3212	UP
NM_001147517.1	100273068	-0.821568	0.00554402	0.0265064	46.167	81.8137	64.8596	94.2724	121.126	125.974	DOWN
NM_001365730.1	100273070	0.715531	6.82067e-15	3.29173e-13	965.492	967.124	946.438	542.961	651.572	557.459	UP
NM_001147522.1	100273073	0.646671	0.00035197	0.0025444	150.544	192.047	180.924	102.626	111.728	120.022	UP
NM_001147542.1	100273093	1.16242	5.00556e-05	0.000466196	89.3231	68.8957	100.703	39.3796	38.6349	37.6929	UP
XM_008669176.3	100273097	1.26844	7.70078e-17	4.60753e-15	891.223	799.191	852.562	385.443	393.658	277.737	UP
NM_001147548.1	100273099	1.28073	5.01312e-14	2.18794e-12	352.274	304.002	343.073	113.366	161.849	134.901	UP
NM_001360206.1	100273103	-0.681366	9.29253e-08	1.57198e-06	372.347	450.406	482.18	687.353	654.705	752.867	DOWN
NM_001147557.1	100273108	1.02859	1.71617e-09	4.02479e-08	438.586	425.431	376.356	158.712	218.235	229.133	UP
XM_008674184.2	100273111	-1.20824	1.16967e-10	3.22492e-09	192.697	279.028	243.223	624.107	462.574	568.37	DOWN
NR_158548.1		-0.77667	1.44118e-06	1.93501e-05	196.711	217.883	194.579	299.524	334.139	408.671	DOWN
NM_001147565.1	100273116	-0.585573	0.000162053	0.0013078	123.446	130.902	119.478	196.898	196.307	168.626	DOWN
NM_001147574.1	100273127	-0.627354	8.10019e-10	2.00093e-08	1041.77	1005.88	996.789	1520.29	1409.65	1770.58	DOWN
NM_001147579.1	100273132	0.982185	3.11927e-05	0.000306139	240.871	227.356	261.998	159.905	89.8	121.014	UP
NM_001147589.1	100273142	-0.590319	0.00205622	0.0114575	296.071	279.028	330.272	386.636	400.967	574.321	DOWN
XM_008649302.3	100273144	-1.01576	8.80328e-06	9.87469e-05	131.476	191.186	226.155	365.156	327.874	418.59	DOWN
NM_001360217.1	100273148	-0.655864	1.14186e-05	0.000125907	191.693	213.577	164.709	288.784	285.063	323.366	DOWN
NM_001147605.1	100273159	-0.791111	5.02704e-08	9.01593e-07	338.223	277.305	310.643	588.307	455.265	558.451	DOWN
NM_001147616.1	100273170	0.741627	7.63587e-34	1.59252e-31	2448.86	2479.39	2283.74	1482.1	1385.63	1446.22	UP
XM_020545847.3	100273177	1.5429	0.00127702	0.00768001	109.396	56.839	117.771	48.9262	28.193	20.8303	UP
NM_001147646.1	100273203	1.14305	7.64482e-20	6.21765e-18	495.793	563.223	518.023	236.278	266.267	212.271	UP
NM_001147647.2	100273204	1.0995	1.32085e-05	0.000143797	953.448	1009.32	1007.88	669.453	345.626	372.962	UP
NM_001147649.1	100273206	2.64672	0.00594692	0.0280326	40.1452	34.4479	43.5242	13.1265	0	5.95152	UP
NM_001147662.1	100273220	0.698119	0.00595267	0.0280406	98.3557	86.9809	98.9962	59.6661	45.9442	69.4343	UP
NM_001147666.1	100273224	0.616214	0.000751021	0.00488707	508.84	378.927	452.31	262.531	260.002	350.147	UP
XR_004855966.1		1.0017	0.00128572	0.00771958	139.505	141.236	149.348	105.012	55.3419	55.5475	UP
XR_004855968.1		2.22029	0.000941134	0.00590697	58.2105	54.2554	26.4559	17.8998	7.3093	4.9596	UP
NM_001147669.1	100273227	-1.01347	5.27463e-43	1.60426e-40	1957.08	2258.92	2060.14	4184.98	4077.55	4411.06	DOWN
NM_001147673.1	100273231	-0.907703	0.0066319	0.0305931	85.3085	74.9241	40.9639	122.912	109.64	143.828	DOWN
XM_008669313.3	100273259	2.2047	2.19628e-11	6.69383e-10	283.024	321.226	244.077	42.9596	46.9884	93.2404	UP
NM_001147705.1	100273263	-0.850858	0.000162265	0.00130915	82.2976	99.0376	74.2471	133.652	145.142	181.521	DOWN
NM_001147710.1	100273269	1.30881	2.37473e-10	6.28055e-09	2404.7	2440.63	2279.47	1288.79	875.028	714.182	UP
NM_001147713.1	100273272	-0.7369	0.00134381	0.00801728	83.3013	112.817	72.5403	157.518	142.009	148.788	DOWN
NM_001147718.1	100273277	1.60829	3.17367e-10	8.23688e-09	343.241	351.368	341.366	151.552	74.1372	115.063	UP
NM_001147721.1	100273280	-1.79711	0.000252149	0.00190584	10.0363	13.7791	8.53415	35.7996	48.0326	28.7657	DOWN
NM_001147734.2	100273293	-0.594992	0.00786924	0.0352456	114.414	99.0376	106.677	125.299	194.219	162.675	DOWN
NM_001147737.2	100273296	0.8995	0.00658029	0.0303957	76.2759	83.5361	82.7813	44.1529	57.4302	28.7657	UP
NM_001360231.1	100273300	1.56885	0.00834574	0.0369715	30.1089	34.4479	42.6708	19.0931	12.5302	4.9596	UP
NM_001147752.1	100273311	-0.65006	3.34155e-16	1.86552e-14	21974.5	22002.7	21836.3	33662.4	31876.9	37735.6	DOWN
NM_001147758.2	100273317	0.740931	2.20613e-08	4.2406e-07	646.338	696.708	612.752	451.075	383.216	338.244	UP
NM_001147760.1	100273319	-0.764646	3.98932e-09	8.87806e-08	2393.66	2750.66	2544.88	4174.24	3761.16	5128.22	DOWN
NM_001147767.1	100273326	0.73833	1.60376e-11	4.99219e-10	750.715	719.96	660.543	472.555	418.719	387.84	UP
NM_001147775.1	100273334	0.993458	9.7483e-07	1.35539e-05	239.868	207.548	184.338	85.9191	117.993	112.087	UP
NR_158595.1		-0.670354	2.79347e-09	6.38713e-08	732.65	842.25	815.012	1196.9	1170.53	1436.3	DOWN
NM_001147786.2	100273345	0.879213	8.02455e-07	1.13628e-05	250.907	255.775	321.738	138.425	140.965	170.61	UP
NM_001147789.2	100273348	2.42951	1.83284e-06	2.4041e-05	53.1924	46.5046	39.2571	8.35325	12.5302	4.9596	UP
NM_001147799.1	100273360	1.48841	0.000203067	0.00158485	50.1815	52.533	35.8434	17.8998	15.6628	15.8707	UP
NM_001147805.1	100273366	-0.599101	0.0052131	0.0252551	159.577	144.681	143.374	266.111	169.158	243.02	DOWN
NR_153422.1		-0.819093	6.22795e-06	7.25923e-05	232.842	302.28	323.444	446.302	476.149	593.168	DOWN
XM_035964851.1	100273395	-1.59469	7.48538e-07	1.06979e-05	39.1416	68.8957	52.9117	133.652	142.009	211.279	DOWN
NM_001147842.1	100273405	0.588973	1.37761e-22	1.43655e-20	2053.43	1945.44	2061.85	1404.54	1287.48	1339.09	UP
NM_001147858.1	100273421	-0.631768	0.000837546	0.00536758	155.563	153.293	154.468	254.177	187.953	275.754	DOWN
NM_001147870.2	100273433	0.851414	1.25916e-11	3.9703e-10	780.824	714.793	711.748	457.042	421.851	346.18	UP
NM_001147873.1	100273436	-1.35825	0.00139477	0.00827227	29.1053	17.2239	17.9217	66.826	39.6791	57.5313	DOWN
XM_008649321.3	100273441	0.597359	8.50147e-08	1.44907e-06	438.586	524.469	458.284	311.457	313.256	315.43	UP
NM_001147886.1	100273449	-0.615996	3.86811e-05	0.000370785	508.84	575.279	527.411	935.564	665.146	870.905	DOWN
NM_001147888.1	100273451	-0.631879	0.000319177	0.00234095	99.3593	84.3973	85.3415	136.039	139.921	139.861	DOWN
NM_001147890.1	100273453	1.30908	0.00223808	0.0123181	95.3448	48.227	106.677	29.833	29.2372	41.6606	UP
XM_035966762.1	100273467	-0.734618	0.011584	0.0483118	514.862	445.239	310.643	476.135	951.253	685.416	DOWN
NM_001165535.2	100273468	-0.779022	0.00147321	0.00867234	213.773	197.214	173.243	374.703	228.677	398.752	DOWN
NM_001147906.1	100273469	-1.20928	5.17261e-08	9.24861e-07	171.621	165.35	196.286	306.684	517.916	407.679	DOWN
NM_001147913.2	100273476	0.869255	9.03281e-10	2.21817e-08	912.299	931.815	925.102	616.947	455.265	446.364	UP
NM_001147922.1	100273485	0.796804	4.46902e-05	0.000421196	511.851	486.576	442.069	292.364	332.051	205.327	UP
XM_008667183.4	100273495	0.794477	5.47771e-06	6.47785e-05	1052.81	816.414	914.008	628.88	552.374	424.541	UP
XM_008677042.4	100273512	0.642798	0.00730939	0.0331654	234.849	296.252	214.207	165.872	119.037	192.432	UP
XM_008669303.4	100273515	-2.10109	3.3815e-06	4.18893e-05	21.0762	18.9463	16.2149	47.7328	79.3581	113.079	DOWN
NM_001147943.1	100273525	1.12279	2.10794e-06	2.72817e-05	318.151	241.996	363.555	119.332	175.423	128.949	UP
NM_001147953.1	100273535	0.603626	0.000433989	0.00305193	235.853	235.968	264.559	171.838	131.567	181.521	UP
NM_001320084.1	100273544	-0.645428	7.8401e-09	1.65881e-07	566.047	620.062	547.893	798.332	920.972	990.927	DOWN
NM_001320085.1	100273553	-0.67659	0.00827859	0.0367186	179.65	179.99	279.067	274.464	325.786	420.574	DOWN
NM_001147972.1	100273554	-1.26474	0.00031728	0.00233408	188.682	194.63	122.892	233.891	415.586	565.394	DOWN
XM_008683232.4	100273554	-0.8891	7.06778e-07	1.0151e-05	540.956	850.001	720.282	1415.28	1153.83	1344.05	DOWN
XM_008669305.3	100273563	-0.689617	0.00274532	0.0146944	274.995	431.46	481.326	650.36	544.021	723.109	DOWN
NM_001147992.1	100273574	1.02391	2.34441e-09	5.40697e-08	816.955	775.938	785.142	494.035	358.156	319.398	UP
XM_008669307.4	100273578	-0.847868	0.00750528	0.0338984	37.1343	36.1703	34.99	47.7328	71.0046	75.3859	DOWN
XM_008669308.4	100273578	-0.934995	0.00884151	0.0387096	79.2868	105.927	56.3254	107.399	150.363	203.343	DOWN
XM_035964632.1	100273578	-2.1764	0.00180445	0.0102542	4.01452	15.5015	4.26708	28.6397	42.8116	36.701	DOWN
NM_001147997.2	100273579	1.67518	2.12818e-11	6.50667e-10	453.641	347.923	437.802	177.805	103.374	108.119	UP
NM_001148001.1	100273583	1.17454	0.00196519	0.0110218	138.501	91.2868	98.1428	51.3128	29.2372	64.4747	UP
NM_001365737.1	100273585	-0.603403	6.44114e-13	2.43143e-11	428.55	409.93	384.89	612.174	612.937	630.861	DOWN
XM_008663391.4	100273602	1.71941	0.00340821	0.0176504	71.2577	32.7255	33.2832	14.3199	8.35349	18.8465	UP
NM_001148024.1	100273608	-0.98467	0.000179234	0.00142635	268.973	488.299	420.734	613.367	745.549	973.073	DOWN
NM_001148029.1	100273613	0.855972	2.48583e-07	3.86276e-06	331.198	310.892	337.099	164.678	219.279	156.723	UP
NM_001148030.1	100273614	-0.594403	0.00082277	0.00528974	87.3158	91.2868	81.0744	124.105	130.523	136.885	DOWN
NM_001148031.1	100273615	0.869995	4.56748e-12	1.52762e-10	668.417	579.585	750.152	354.416	366.509	371.97	UP
NM_001360282.1	100273621	-1.22396	8.78952e-08	1.49207e-06	132.479	80.9525	94.7291	235.084	218.235	263.851	DOWN
NM_001148039.1	100273623	-1.02876	0.000210211	0.00163151	164.595	131.763	227.008	258.951	394.702	413.63	DOWN
NM_001148065.3	100273651	-1.36342	1.55218e-07	2.51362e-06	63.2287	53.3942	75.1005	170.645	194.219	128.949	DOWN
NM_001148071.1	100273657	-0.970196	1.50577e-05	0.000160987	99.3593	78.3689	65.713	171.838	143.053	160.691	DOWN
NM_001348079.1	100273658	0.679072	1.30832e-06	1.77181e-05	1512.47	1534.65	1420.94	893.797	1116.23	780.64	UP
NM_001148073.1	100273659	0.978807	6.86137e-14	2.92892e-12	1681.08	1590.63	1632.58	681.386	959.607	845.115	UP
NM_001352806.1	100273666	1.44	6.11907e-47	2.12696e-44	647.341	698.431	706.628	232.698	254.781	267.818	UP
XM_008649336.2	100273669	1.37641	0.000104935	0.000897971	109.396	128.318	74.2471	52.5061	33.4139	34.7172	UP
NM_001365750.1	100273671	-0.611158	6.21485e-05	0.000564668	440.593	516.718	492.421	778.045	600.407	837.18	DOWN
NM_001175551.2	100273680	-0.801883	3.38907e-07	5.13248e-06	156.566	158.46	121.185	258.951	252.693	247.98	DOWN
XM_023300961.2	100273683	0.768744	0.00828211	0.0367286	77.2795	68.0345	65.713	50.1195	32.3698	41.6606	UP
NM_001148103.1	100273691	0.680168	0.00170903	0.00981321	233.846	216.16	219.328	113.366	180.644	122.998	UP
NM_001365756.1	100273692	-0.614606	0.000401643	0.00285194	259.94	193.769	227.862	347.256	394.702	300.552	DOWN
NM_001148115.1	100273703	-1.57984	4.05162e-05	0.000385842	15.0544	12.0568	16.2149	41.7662	45.9442	41.6606	DOWN
NM_001148118.2	100273706	0.744894	0.00112536	0.00687121	532.927	486.576	666.517	346.063	416.63	244.012	UP
XM_020540365.2	100273714	0.814531	0.00033859	0.00245802	478.731	537.387	348.193	321.003	225.544	230.125	UP
NM_001148139.2	100273729	1.8494	2.05821e-37	4.84642e-35	815.951	728.572	728.817	249.404	206.749	176.562	UP
NM_001347697.1	100273730	-0.625188	0.000432393	0.00304291	234.849	251.469	227.008	449.882	304.902	347.172	DOWN
NM_001148142.2	100273733	-0.797758	2.69946e-07	4.1637e-06	390.412	328.116	471.085	633.653	725.709	708.23	DOWN
NM_001360309.1	100273735	-1.20406	8.77483e-27	1.23772e-24	404.463	474.519	484.74	1023.87	973.181	1147.65	DOWN
NM_001148154.1	100273745	0.769576	1.20167e-18	8.92786e-17	827.995	883.588	835.494	454.655	508.519	528.693	UP
NM_001148157.2	100273749	1.19713	0.00224813	0.0123617	129.468	130.902	87.9018	71.5993	51.1651	29.7576	UP
NM_001148160.1	100273752	0.92087	3.37294e-06	4.1801e-05	248.9	344.479	261.998	171.838	148.274	132.917	UP
NM_001148161.1	100273753	0.783169	0.00542422	0.0260316	1385.01	1534.65	1284.39	1213.61	692.295	538.612	UP
NR_158608.1		-3.36685	4.2034e-17	2.67971e-15	8.02904	19.8075	13.6546	178.998	111.728	141.844	DOWN
XM_008678621.3	100273764	0.700186	0.000136338	0.00112547	139.505	142.959	153.615	102.626	83.5349	83.3212	UP
NM_001360442.1	100273772	0.954404	0.00910994	0.0396709	59.2142	73.2017	92.1688	51.3128	37.5907	27.7737	UP
NM_001148187.1	100273784	-0.756561	2.91862e-11	8.70459e-10	566.047	679.484	633.234	1162.29	955.43	1060.36	DOWN
NM_001360444.1	100273789	0.625965	8.42976e-07	1.18962e-05	2306.34	2382.93	2852.97	1427.21	1642.5	1816.2	UP
XM_008674240.3	100273789	0.960584	4.73968e-06	5.67866e-05	678.454	698.431	837.2	278.044	381.128	477.113	UP
NM_001148204.1	100273802	1.22903	0.00157715	0.00917037	72.2613	52.533	52.9117	31.0263	28.193	16.8626	UP
NR_158617.1		-1.49689	0.00143179	0.00846437	9.03267	24.1135	17.9217	52.5061	51.1651	41.6606	DOWN
NM_001148209.2	100273808	-1.48209	0.0106807	0.045229	52.1887	11.1956	25.6025	85.9191	96.0651	65.4667	DOWN
NM_001148212.2	100273811	1.53987	0.000188088	0.00148587	50.1815	42.1986	39.2571	19.0931	11.486	14.8788	UP
NM_001360453.1	100273813	-1.11478	2.20153e-11	6.70285e-10	180.653	139.514	197.992	347.256	397.835	375.937	DOWN
XM_008656383.3	100273822	0.624849	0.00613235	0.0287265	194.704	227.356	224.448	101.432	145.142	171.602	UP
NM_001148222.2	100273823	1.08199	3.18614e-28	5.0286e-26	601.174	620.923	662.25	274.464	311.167	303.527	UP
NM_001329043.1	100273824	-0.978175	6.07488e-08	1.0711e-06	351.27	344.479	372.942	536.994	845.791	721.125	DOWN
XR_002262821.3		-0.679176	0.00125794	0.0075762	79.2868	107.65	102.41	134.845	173.335	155.731	DOWN
NM_001148253.1	100273856	1.11958	0.0045683	0.022558	50.1815	32.7255	45.231	20.2865	17.7512	20.8303	UP
NM_001352433.1	100273857	-0.717767	1.75777e-05	0.000184152	471.706	489.16	378.063	849.645	610.849	741.956	DOWN
NM_001360477.1	100273866	0.951509	0.00155217	0.009055	130.472	108.511	85.3415	41.7662	60.5628	64.4747	UP
NM_001360478.1	100273869	1.55706	0.00922691	0.0401083	193.701	223.911	212.5	147.972	28.193	38.6848	UP
NR_146332.1		-1.17692	0.00427563	0.0214317	24.0871	18.0851	19.6286	35.7996	61.607	41.6606	DOWN
XM_008660063.4	100273873	-2.06548	0.00236583	0.0128876	16.0581	9.47316	21.3354	21.4798	93.9767	80.3455	DOWN
XR_002266990.3		-0.741527	0.00646967	0.0299891	73.265	75.7853	98.1428	140.812	169.158	104.152	DOWN
NM_001148308.2	100273916	0.962751	0.000602349	0.00404587	104.377	124.012	86.1949	64.4393	43.8558	53.5636	UP
NM_001148313.3	100273921	2.9162	1.92462e-05	0.000199485	45.1633	59.4226	48.6447	8.35325	1.04419	10.9111	UP
NM_001148318.1	100273926	-0.728027	3.94941e-05	0.000377958	180.653	187.741	138.253	312.65	255.826	270.794	DOWN
NM_001360496.1	100273927	1.17803	0.00943924	0.0408428	185.672	108.511	115.211	41.7662	98.1535	40.6687	UP
NM_001148327.1	100273935	1.54326	1.53375e-05	0.000163678	69.2505	63.7286	74.2471	31.0263	15.6628	24.798	UP
NM_001148335.1	100273944	-0.805059	9.1193e-09	1.90871e-07	205.744	240.274	184.338	389.023	360.244	353.123	DOWN
XM_008661540.3	100273945	0.884198	8.0257e-17	4.77941e-15	791.864	793.162	685.292	384.249	439.602	404.703	UP
NM_001148341.1	100273952	0.796282	1.14444e-10	3.15835e-09	463.677	470.213	487.3	316.23	250.605	253.931	UP
NM_001148352.1	100273965	2.74097	2.79587e-07	4.29878e-06	58.2105	82.6749	70.8335	16.7065	11.486	3.96768	UP
NM_001148358.2	100273971	-0.605453	1.21756e-10	3.34749e-09	3379.22	3177.82	3287.36	4916.48	4477.47	5581.53	DOWN
XM_008663416.3	100273977	0.999662	0.00383386	0.0195019	98.3557	71.4793	70.8335	46.5395	27.1488	46.6202	UP
NM_001148369.1	100273983	-1.27639	1.34604e-07	2.21168e-06	100.363	91.2868	117.771	312.65	191.086	246.988	DOWN
XM_035967827.1	100274010	-0.972353	0.00186767	0.0105356	66.2396	53.3942	37.5503	84.7258	120.081	102.168	DOWN
XM_008656395.3	100274017	-0.842619	0.00825422	0.0366383	145.526	223.911	132.279	227.924	255.826	415.614	DOWN
NM_001148411.1	100274026	0.844536	3.44108e-14	1.52694e-12	465.684	528.775	459.137	282.817	257.914	269.802	UP
NM_001148418.1	100274035	1.94508	3.20941e-10	8.32224e-09	148.537	110.233	141.667	46.5395	32.3698	25.7899	UP
NM_001148421.2	100274039	0.776313	0.000348139	0.00252045	758.744	820.72	809.038	628.88	350.846	416.606	UP
NM_001148423.1	100274042	0.614385	3.33146e-09	7.50555e-08	4166.07	3838.35	4033.24	2840.1	2252.31	2771.42	UP
NM_001148440.1	100274061	-0.661764	7.87316e-08	1.35144e-06	481.742	510.69	441.216	848.451	666.191	754.851	DOWN
NM_001148451.1	100274072	-1.02395	0.00051313	0.00353692	41.1488	33.5867	43.5242	90.6924	86.6674	63.4828	DOWN
NM_001148453.1	100274074	-2.08164	3.64302e-31	6.7322e-29	118.428	148.126	102.41	459.429	576.391	525.717	DOWN
XM_008669353.3	100274081	1.72255	0.00552218	0.0264236	23.0835	50.8106	39.2571	14.3199	5.22093	14.8788	UP
NM_001148472.1	100274093	0.805011	1.35736e-05	0.000147058	187.679	229.078	199.699	138.425	111.728	104.152	UP
NM_001148473.2	100274094	-2.27435	9.87185e-05	0.000851768	15.0544	6.02838	5.97391	45.3462	53.2535	30.7495	DOWN
XM_008678642.4	100274104	-1.33657	1.33025e-06	1.79735e-05	190.69	146.403	93.0223	390.216	310.123	383.873	DOWN
NM_001365813.1	100274110	0.618213	1.46662e-09	3.49303e-08	677.45	659.677	617.873	404.536	397.835	469.178	UP
XM_035961351.1	100274110	1.15992	6.54503e-05	0.000591647	111.403	156.738	113.504	48.9262	49.0767	72.4101	UP
NM_001148493.1	100274114	2.25527	0.000828555	0.00532164	47.1706	35.3091	41.8173	3.57996	5.22093	16.8626	UP
NM_001148498.1	100274120	2.42223	6.88784e-12	2.23705e-10	111.403	75.7853	110.944	16.7065	21.9279	16.8626	UP
NM_001317055.1	100274122	-0.905482	0.00880096	0.0385783	28.1016	28.4195	29.8695	60.8594	39.6791	61.499	DOWN
NM_001365814.1	100274124	-0.624443	3.08074e-07	4.70704e-06	342.238	353.952	288.454	488.068	483.458	544.564	DOWN
NM_001148516.2	100274138	0.852728	7.86265e-12	2.53953e-10	1316.76	1359.83	1211.85	836.518	692.295	626.893	UP
NM_001148517.1	100274139	-0.795696	0.000130362	0.00108164	139.505	113.678	155.322	263.724	253.737	192.432	DOWN
NM_001308399.1	100274142	-1.29962	0.0113342	0.0474596	43.1561	53.3942	17.0683	60.8594	119.037	99.1919	DOWN
NM_001148523.1	100274145	-0.907334	3.35045e-05	0.000326633	393.423	341.034	342.22	465.395	778.963	772.705	DOWN
NM_001148530.1	100274152	-2.17619	1.52863e-14	7.02879e-13	57.2069	43.921	34.99	208.831	243.295	160.691	DOWN
NM_001148531.1	100274153	-0.800054	1.66665e-07	2.68855e-06	235.853	205.826	181.777	344.87	335.184	402.719	DOWN
NM_001365818.1	100274154	1.06843	0.00573079	0.0271989	34.1234	42.1986	35.8434	19.0931	15.6628	18.8465	UP
XM_008650810.4	100274161	-0.730218	0.000620772	0.00414861	92.3339	75.7853	81.9279	136.039	117.993	159.699	DOWN
XM_008652904.4	100274194	-1.66512	0.0030666	0.0161479	12.0436	10.3344	5.12049	26.2531	36.5465	23.8061	DOWN
XM_020541969.3	100274198	-1.29793	0.000451162	0.00315748	118.428	136.069	94.7291	310.263	152.451	395.776	DOWN
XM_008678647.3	100274199	-0.865221	0.000606233	0.00406634	53.1924	71.4793	87.9018	137.232	133.656	118.038	DOWN
NM_001148577.1	100274205	-1.39085	0.000944353	0.00591959	104.377	46.5046	37.5503	182.578	164.981	144.82	DOWN
XM_008674301.4	100274205	-1.33992	3.26834e-08	6.07828e-07	64.2323	75.7853	82.7813	145.585	194.219	224.174	DOWN
NM_001360561.1	100274207	-0.845542	5.06546e-05	0.000471173	439.59	306.586	333.685	618.14	528.358	791.552	DOWN
XM_020538851.3	100274207	0.963083	0.000406914	0.00288376	172.624	128.318	145.934	78.7592	95.0209	55.5475	UP
XM_008663421.3	100274210	-1.10066	0.00570159	0.0270911	20.0726	30.1419	21.3354	64.4393	51.1651	38.6848	DOWN
NM_001148584.1	100274212	-0.817706	1.62325e-08	3.21377e-07	512.855	490.882	478.766	917.664	705.87	988.943	DOWN
NM_001148592.1	100274220	1.00509	1.58896e-06	2.11557e-05	194.704	151.571	179.217	100.239	88.7558	73.402	UP
NM_001360563.1	100274241	-0.629131	5.81703e-10	1.46658e-08	1310.74	1400.31	1393.63	1877.09	2097.77	2371.68	DOWN
NM_001148610.1	100274242	0.892121	3.10249e-07	4.73778e-06	353.278	305.725	336.246	150.358	217.191	167.634	UP
NM_001148612.1	100274244	0.727167	5.64704e-13	2.15251e-11	679.457	658.815	666.517	454.655	376.951	381.889	UP
NR_158637.1		1.73509	0.000556063	0.00377843	49.1779	52.533	36.6969	14.3199	7.3093	19.8384	UP
NM_001367786.1	100274260	1.12343	1.99979e-08	3.87201e-07	489.771	468.491	441.216	280.43	190.042	173.586	UP
NM_001349932.1	100274263	0.667456	8.23814e-09	1.73673e-07	1032.74	890.477	1088.96	674.226	571.17	651.691	UP
XR_004858143.1		1.38383	0.00642785	0.0298429	80.2904	128.318	86.1949	41.7662	15.6628	55.5475	UP
NM_001148629.1	100274265	0.612567	2.0377e-22	2.09496e-20	3004.87	2842.81	2835.9	1917.67	1779.29	1980.86	UP
NM_001148630.1	100274266	-0.94712	0.00290329	0.01541	62.225	67.1733	56.3254	143.199	77.2698	137.877	DOWN
XM_008670170.3	100274271	-0.598052	5.87582e-08	1.03914e-06	335.212	303.141	302.962	430.789	485.546	504.887	DOWN
XM_008683328.3	100274276	-0.793197	0.00961737	0.0414599	44.1597	80.0913	79.3676	120.525	131.567	102.168	DOWN
NM_001148654.1	100274290	1.90883	1.26305e-06	1.71527e-05	83.3013	63.7286	60.5925	25.0597	17.7512	12.8949	UP
NM_001148656.1	100274292	1.62963	1.08749e-24	1.28553e-22	658.381	561.5	668.224	223.151	223.456	164.659	UP
NM_001148659.1	100274295	-1.48167	0.00107182	0.00659259	11.0399	20.6687	24.749	65.6327	41.7674	51.5798	DOWN
XM_023301490.2	100274295	-4.14574	1.13492e-06	1.56087e-05	17.0617	0	10.241	152.745	125.302	201.36	DOWN
XM_023301491.2	100274295	-2.23167	0.000276238	0.00206281	11.0399	4.30598	13.6546	35.7996	34.4581	65.4667	DOWN
NM_001148662.1	100274298	1.34497	1.67822e-07	2.70422e-06	1363.93	1333.13	1569.43	415.276	813.421	450.331	UP
NM_001148670.1	100274307	1.59417	7.48287e-07	1.06979e-05	140.508	96.454	134.84	34.6063	33.4139	54.5556	UP
NM_001360567.1	100274322	3.99396	8.31986e-44	2.61208e-41	259.94	221.328	272.239	21.4798	12.5302	13.8869	UP
NM_001148706.1	100274346	1.31646	7.66054e-06	8.72358e-05	78.2831	88.7033	64.8596	31.0263	30.2814	31.7414	UP
NR_158664.1		-1.18101	0.000106697	0.000910122	29.1053	47.3658	47.7913	85.9191	87.7116	109.111	DOWN
NM_001148715.1	100274355	-0.901434	3.89267e-20	3.23812e-18	807.922	801.774	700.654	1449.89	1319.85	1543.43	DOWN
NM_001156021.2	100274361	0.619828	0.000120852	0.00101398	174.632	186.88	171.536	122.912	102.33	122.006	UP
NM_001148723.1	100274363	-0.599258	2.42569e-08	4.62608e-07	661.392	681.207	682.732	1106.21	885.47	1078.22	DOWN
NR_153662.1		-0.915612	2.1714e-15	1.11686e-13	471.706	545.138	533.385	869.931	974.225	1080.2	DOWN
NM_001148742.2	100274382	1.41855	4.8047e-07	7.09958e-06	115.417	94.7316	124.599	52.5061	39.6791	33.7253	UP
NM_001148748.1	100274388	-1.2735	1.67533e-06	2.21659e-05	43.1561	43.921	61.4459	140.812	109.64	110.103	DOWN
NM_001148770.1	100274411	-1.40272	7.92364e-15	3.78649e-13	121.439	172.239	144.227	390.216	339.36	430.493	DOWN
NM_001148773.1	100274414	-1.00018	0.000258441	0.00194684	45.1633	56.839	51.2049	125.299	100.242	82.3293	DOWN
XM_035965175.1	100274414	-2.31457	2.23857e-06	2.87304e-05	12.0436	13.7791	5.12049	44.1529	56.386	52.5717	DOWN
NM_001148775.1	100274416	0.745451	6.8761e-12	2.23573e-10	424.535	419.403	397.692	238.664	268.356	233.101	UP
NM_001148786.1	100274427	-1.96363	6.91494e-15	3.32623e-13	38.1379	44.7822	58.0322	198.091	201.528	152.756	DOWN
NM_001148787.3	100274428	-0.635305	2.85966e-10	7.48847e-09	394.427	404.762	444.629	667.066	675.588	592.176	DOWN
XM_008670375.4	100274428	-0.99948	0.00837941	0.0370869	41.1488	34.4479	32.4298	47.7328	69.9605	97.2081	DOWN
NM_001148808.1	100274449	1.73921	0.000752357	0.00489359	34.1234	29.2807	32.4298	8.35325	6.26512	13.8869	UP
NM_001148822.1	100274463	0.664419	0.000105966	0.000905474	208.755	192.047	174.097	107.399	119.037	134.901	UP
NM_001148824.1	100274465	-1.22836	7.33534e-22	7.21135e-20	213.773	174.823	191.165	490.455	428.116	438.428	DOWN
NM_001148828.1	100274469	1.88733	1.38648e-26	1.9186e-24	295.067	265.249	332.832	89.4991	77.2698	75.3859	UP
XM_008649387.4	100274475	1.50669	0.00825623	0.0366416	59.2142	87.8421	52.9117	40.5729	10.4419	19.8384	UP
NM_001148840.1	100274481	3.86792	6.7911e-47	2.33278e-44	402.456	339.311	276.507	25.0597	24.0163	20.8303	UP
NM_001365847.1	100274493	-0.723712	1.10825e-08	2.26854e-07	209.759	207.548	211.647	311.457	342.493	382.881	DOWN
NM_001148854.1	100274496	0.899853	6.52729e-10	1.63171e-08	511.851	475.381	495.834	249.404	228.677	315.43	UP
NM_001353620.1	100274507	2.86513	6.22513e-14	2.66512e-12	74.2686	73.2017	79.3676	13.1265	8.35349	9.91919	UP
NM_001148870.1	100274512	-0.711893	1.12566e-06	1.55034e-05	1087.93	1278.88	1088.96	2115.76	1530.78	2015.58	DOWN
NM_001148875.1	100274518	1.70503	0.00181657	0.0102991	70.2541	49.0882	84.4881	8.35325	21.9279	31.7414	UP
XM_008678666.3	100274524	0.820214	0.000195035	0.00153246	202.733	186.018	163.856	78.7592	112.772	120.022	UP
NM_001148887.1	100274530	0.853108	1.18092e-05	0.000129772	434.572	523.608	413.906	298.33	267.312	195.408	UP
NM_001353622.1	100274532	2.3847	2.41963e-05	0.000244627	29.1053	37.0315	29.0161	5.96661	8.35349	3.96768	UP
NM_001148896.1	100274540	3.2475	2.38799e-09	5.50313e-08	46.167	49.9494	54.6186	2.38664	5.22093	7.93535	UP
NM_001148900.1	100274544	1.71845	1.15345e-09	2.78794e-08	192.697	172.239	141.667	68.0193	48.0326	38.6848	UP
NM_001148909.1	100274554	1.34065	3.44549e-07	5.21248e-06	750.715	727.711	685.292	414.082	203.616	238.061	UP
XM_008678667.2	100274561	1.10375	8.33013e-08	1.42236e-06	381.379	339.311	302.962	192.125	121.126	163.667	UP
XM_035966789.1	100274562	2.07847	8.01798e-06	9.07399e-05	34.1234	39.615	43.5242	8.35325	11.486	7.93535	UP
NM_001320123.1	100274564	-0.991829	1.53095e-17	1.02525e-15	1191.31	1158.31	1084.69	1940.34	2548.86	2336.96	DOWN
XM_008678669.4	100274564	-0.682626	2.55778e-05	0.000257099	188.682	147.265	200.553	301.91	269.4	289.64	DOWN
NM_001148920.1	100274565	1.65011	3.08919e-43	9.49455e-41	629.276	583.03	622.993	169.452	218.235	195.408	UP
NM_001148921.1	100274566	-0.865043	0.000316217	0.00232684	222.806	235.968	308.936	331.743	511.651	554.483	DOWN
NM_001148922.2	100274567	0.955765	9.09899e-06	0.000101868	320.158	319.504	327.711	151.552	218.235	128.949	UP
XM_008652927.4	100274576	-0.652936	0.00108908	0.00668747	181.657	226.495	157.882	247.017	325.786	316.422	DOWN
NM_001148932.1	100274579	1.12652	4.96549e-08	8.922e-07	1920.95	1231.51	1799	761.339	618.158	887.768	UP
XM_008683343.3	100274579	0.792101	9.92315e-38	2.37489e-35	28625.5	30701.7	31646.3	16842.5	17774.1	17920	UP
NM_001148939.1	100274586	0.667785	6.12029e-06	7.148e-05	644.33	597.67	653.716	317.423	430.205	443.388	UP
NM_001148945.2	100274592	0.838209	1.83614e-36	4.15593e-34	3160.43	3133.03	3229.32	1634.85	1811.66	1875.72	UP
NM_001346919.1	100274595	2.08288	6.65524e-06	7.71416e-05	43.1561	60.2838	54.6186	13.1265	7.3093	16.8626	UP
NM_001148964.2	100274623	0.803838	8.27297e-05	0.000727353	229.831	316.92	333.685	190.931	167.07	147.796	UP
NM_001148977.1	100274643	1.16912	0.00497499	0.0242869	37.1343	30.1419	39.2571	19.0931	14.6186	13.8869	UP
NM_001149000.2	100274682	-1.09867	1.40258e-10	3.82733e-09	466.688	555.472	511.196	1014.32	912.618	1356.95	DOWN
NM_001349894.1	100274698	1.0657	1.7001e-32	3.3093e-30	5964.57	5627.06	6031.94	2824.59	2508.13	3085.86	UP
XM_035961851.1	100274700	3.6247	0.0106348	0.0450675	78.2831	53.3942	62.2993	0	15.6628	0	UP
NM_001149009.2	100274701	0.793203	7.9463e-17	4.74471e-15	1062.84	1026.55	1070.18	576.374	681.853	564.402	UP
NM_001352622.1	100274710	-1.42634	2.27857e-11	6.92296e-10	67.2432	64.5898	53.7652	140.812	179.6	176.562	DOWN
XR_002267812.3		1.15729	0.00862334	0.0379536	222.806	130.041	114.358	102.626	39.6791	67.4505	UP
NM_001360651.1	100274758	-0.817257	0.0001899	0.00149647	72.2613	84.3973	79.3676	167.065	129.479	121.014	DOWN
NM_001352623.1	100274762	-2.03151	0.00170395	0.00979177	9.03267	10.3344	2.56025	23.8664	34.4581	30.7495	DOWN
NM_001363530.1	100274794	2.34705	1.87826e-23	2.05398e-21	461.67	460.74	454.87	126.492	79.3581	66.4586	UP
NM_001349177.1	100274815	2.16348	0.00927977	0.0403021	45.1633	35.3091	37.5503	2.38664	19.8395	3.96768	UP
NM_001149097.1	100274829	0.792339	0.00601896	0.0282724	385.394	308.308	330.272	287.59	143.053	161.683	UP
NM_001149098.2	100274830	1.28353	0.0105709	0.0448489	46.167	35.3091	29.0161	16.7065	19.8395	8.92727	UP
NR_148497.1		-1.16507	4.36518e-06	5.27108e-05	75.2722	113.678	111.797	201.671	278.798	195.408	DOWN
NR_148498.1		-1.57149	0.000450419	0.00315531	48.1742	21.5299	46.9378	164.678	86.6674	95.2242	DOWN
NM_001149117.1	100274854	-0.825384	0.00294459	0.0156008	83.3013	125.735	92.1688	133.652	181.688	218.222	DOWN
NM_001149118.3	100274856	-0.694384	8.74256e-17	5.18832e-15	475.721	452.128	482.18	719.573	754.946	804.446	DOWN
NM_001149127.1	100274866	-1.18936	0.00215902	0.0119505	97.3521	122.29	76.8074	343.676	136.788	196.4	DOWN
XM_035962979.1	100274870	-2.57745	0.005537	0.026483	1.00363	7.75077	9.38757	64.4393	30.2814	14.8788	DOWN
NR_147616.1		-2.52032	0.00143529	0.00848331	2.00726	7.75077	3.41366	15.5132	21.9279	38.6848	DOWN
NM_001149167.1	100274918	-2.5506	7.28523e-52	2.87451e-49	296.071	374.621	244.93	1830.55	1939.05	1596	DOWN
NM_001322018.1	100274929	1.26983	0.0120794	0.0499638	29.1053	20.6687	29.8695	8.35325	13.5744	10.9111	UP
NM_001357706.1	100274970	1.33929	0.0061775	0.0288916	36.1307	49.9494	24.749	14.3199	13.5744	15.8707	UP
NM_001349188.1	100274974	-0.867183	0.00345665	0.0178727	206.748	213.577	168.123	248.211	515.828	308.487	DOWN
NM_001352625.1	100274978	-0.638872	0.00134304	0.00801432	164.595	161.905	201.406	221.958	326.83	272.778	DOWN
NM_001149215.3	100274988	-0.988864	1.88401e-10	5.03309e-09	187.679	198.075	153.615	393.796	323.698	353.123	DOWN
NM_001149219.1	100274993	2.09137	2.13772e-11	6.52899e-10	86.3122	97.3152	87.0484	27.4464	18.7953	17.8545	UP
XM_008651014.4	100275026	0.996802	0.0107938	0.0455891	76.2759	59.4226	70.8335	47.7328	35.5023	20.8303	UP
NM_001362842.1	100275035	1.18777	2.56811e-05	0.000258031	513.858	497.772	548.746	325.777	144.098	216.238	UP
NM_001320234.1	100275036	0.850238	5.63489e-22	5.59617e-20	2601.41	2248.58	2417.73	1233.89	1379.37	1414.48	UP
NM_001149243.1	100275043	-0.886934	0.000105734	0.000903752	84.3049	89.5645	58.8857	146.778	148.274	134.901	DOWN
XM_020546749.2	100275064	1.6805	0.00843566	0.0372737	41.1488	147.265	96.4359	42.9596	33.4139	12.8949	UP
XM_008678682.4	100275070	-2.97588	3.2772e-07	4.97338e-06	19.069	3.44479	20.482	132.459	106.507	98.2	DOWN
NM_001196915.1	100275075	2.46472	5.35679e-05	0.000495431	160.581	123.151	127.159	34.6063	5.22093	34.7172	UP
NM_001149269.1	100275083	0.793145	0.000418725	0.00295759	112.407	106.788	99.8496	71.5993	60.5628	52.5717	UP
XM_020551396.3	100275083	1.57395	7.98472e-06	9.05039e-05	49.1779	49.9494	53.7652	17.8998	15.6628	17.8545	UP
NM_001149275.2	100275091	1.35187	0.00291006	0.0154431	80.2904	111.094	103.263	64.4393	24.0163	27.7737	UP
NM_001151697.2	100275108	2.33135	3.6483e-06	4.48518e-05	172.624	184.296	169.83	65.6327	22.9721	16.8626	UP
NM_001150663.2	100275113	-1.12457	2.48681e-17	1.63168e-15	297.074	335.006	304.669	780.432	600.407	664.586	DOWN
NM_001149782.2	100275119	1.21793	4.30802e-05	0.000407997	355.285	261.804	253.464	174.225	86.6674	114.071	UP
NM_001150506.1	100275140	-0.854023	0.00156964	0.00913789	47.1706	37.8927	42.6708	88.3058	76.2256	66.4586	DOWN
XM_034059921.2	100275178	1.31368	0.0115037	0.0480188	33.1198	21.5299	28.1627	10.7399	14.6186	7.93535	UP
NM_001149330.1	100275180	0.628467	0.0036379	0.0186809	110.399	122.29	151.908	83.5325	79.3581	86.297	UP
NM_001328112.1	100275203	1.64919	0.00103645	0.00641151	24.0871	25.8359	30.7229	9.54657	8.35349	7.93535	UP
NM_001353870.1	100275248	1.21173	0.0005329	0.00364676	412.492	382.371	467.672	276.85	170.202	99.1919	UP
NM_001149392.3	100275260	1.68211	0.00554302	0.0265059	17.0617	24.9747	27.3093	10.7399	5.22093	5.95152	UP
NM_001328121.2	100275277	0.657186	0.00777923	0.0349174	176.639	204.104	180.071	139.619	134.7	82.3293	UP
NM_001347118.2	100275286	1.47956	0.0107469	0.0454237	35.127	28.4195	24.749	15.5132	11.486	4.9596	UP
NM_001149442.3	100275347	-0.681747	1.16659e-08	2.37697e-07	269.976	289.362	239.81	399.763	429.16	451.323	DOWN
XM_008656211.4	100275370	3.2162	1.82372e-18	1.34128e-16	119.432	107.65	104.117	17.8998	9.39767	8.92727	UP
NM_001371650.1	100275374	2.25506	0.000594872	0.0039984	39.1416	62.0062	79.3676	13.1265	20.8837	3.96768	UP
NM_001149466.1	100275378	-0.767338	3.00772e-17	1.94291e-15	644.33	732.878	686.146	1078.76	1189.33	1243.87	DOWN
XM_008671253.3	100275378	-0.673956	0.000372369	0.00267267	291.053	253.192	217.621	460.622	324.742	429.501	DOWN
XM_008671257.4	100275378	1.90018	0.00618822	0.0289279	44.1597	21.5299	24.749	14.3199	5.22093	4.9596	UP
NM_001371653.1	100275416	1.69865	0.000338356	0.0024573	358.296	376.343	237.249	76.3725	46.9884	175.57	UP
NM_001149498.2	100275423	1.2392	0.00307562	0.0161718	60.2178	71.4793	64.0061	40.5729	27.1488	15.8707	UP
NM_001371654.1	100275430	-1.05135	0.000214301	0.0016584	123.446	127.457	80.221	180.191	211.97	292.616	DOWN
NM_001149509.2	100275437	2.05726	0.000991346	0.00617566	35.127	29.2807	16.2149	7.15993	6.26512	5.95152	UP
XM_034059757.2	100275537	3.16343	2.51037e-17	1.64345e-15	99.3593	94.7316	130.573	10.7399	10.4419	14.8788	UP
NM_001149594.2	100275538	-1.35285	0.00727824	0.0330395	10.0363	10.3344	9.38757	27.4464	18.7953	29.7576	DOWN
NM_001149601.2	100275545	-1.08493	0.00218677	0.0120815	62.225	38.7539	42.6708	71.5993	129.479	102.168	DOWN
NM_001367379.1	100275551	-0.806272	1.13198e-07	1.88114e-06	380.376	397.012	448.896	794.752	584.744	766.754	DOWN
NM_001371602.1	100275554	-0.802049	2.15726e-06	2.78707e-05	97.3521	98.1764	109.237	163.485	196.307	171.602	DOWN
NM_001149610.1	100275555	-0.725239	1.07535e-10	2.98176e-09	364.318	397.873	368.675	553.701	680.809	633.836	DOWN
NM_001149620.2	100275568	0.72478	2.82743e-06	3.54924e-05	367.329	345.34	330.272	171.838	240.163	217.23	UP
NR_163258.1		-0.794525	1.1068e-13	4.59041e-12	263.955	246.302	227.862	409.309	438.558	429.501	DOWN
NM_001149631.3	100275580	0.649191	0.00166132	0.00960352	126.457	126.596	163.856	84.7258	93.9767	87.2889	UP
NM_001149639.2	100275589	1.80674	6.44487e-06	7.4971e-05	347.256	222.189	261.998	36.993	108.595	91.2566	UP
XM_008656465.4	100275589	-0.721338	6.56431e-05	0.000593022	139.505	101.621	125.452	201.671	215.102	186.481	DOWN
NM_001365909.1	100275591	0.849277	0.00555938	0.02656	66.2396	66.3121	67.4198	42.9596	41.7674	26.7818	UP
XM_035965777.1	100275606	-1.34628	2.25605e-06	2.89421e-05	191.693	179.99	97.2893	324.583	432.293	433.469	DOWN
NM_001320200.1	100275611	-0.858206	0.00548934	0.026288	76.2759	94.7316	100.703	174.225	107.551	211.279	DOWN
XM_020549613.2	100275620	0.919703	0.00718454	0.0326649	143.519	125.735	125.452	97.8523	69.9605	41.6606	UP
NR_158547.1		-0.98906	0.00428121	0.0214487	53.1924	60.2838	93.8757	138.425	99.1977	174.578	DOWN
NM_001149677.2	100275630	-0.972233	5.44599e-07	7.97053e-06	292.056	294.529	233.836	488.068	667.235	453.307	DOWN
NM_001149678.2	100275631	0.647498	1.51436e-08	3.02024e-07	563.036	651.065	582.883	400.956	342.493	404.703	UP
NM_001367826.1	100275651	2.24415	2.43788e-06	3.10428e-05	315.14	279.889	297.842	118.139	35.5023	35.7091	UP
NM_001149692.2	100275657	1.23077	0.0119144	0.0494075	89.3231	106.788	73.3937	63.246	33.4139	18.8465	UP
NM_001321779.1	100275676	-0.820696	0.00047685	0.00331501	77.2795	87.8421	60.5925	115.752	148.274	133.909	DOWN
XR_004849575.1		-0.997579	2.82362e-08	5.3087e-07	107.388	96.454	85.3415	214.798	181.688	180.529	DOWN
XM_008678701.3	100275699	-1.48354	0.000898858	0.00568809	21.0762	44.7822	58.0322	155.132	91.8884	101.176	DOWN
NM_001149732.1	100275707	-1.22994	1.55546e-12	5.58625e-11	100.363	120.568	98.9962	219.571	276.709	253.931	DOWN
NM_001149739.1	100275714	-1.16076	0.000633332	0.00422193	71.2577	37.0315	37.5503	102.626	106.507	115.063	DOWN
XM_008667143.3	100275716	1.35548	9.33428e-05	0.000808731	106.385	106.788	69.1266	26.2531	42.8116	40.6687	UP
NM_001328268.1	100275733	1.4713	2.06706e-06	2.68002e-05	177.642	319.504	209.087	93.079	63.6953	98.2	UP
NM_001348921.1	100275753	-0.930671	0.00033314	0.00242751	54.196	56.839	43.5242	115.752	93.9767	85.3051	DOWN
NM_001367380.1	100275780	-0.72048	1.03816e-08	2.13467e-07	471.706	531.358	530.824	749.406	811.332	966.129	DOWN
XM_035961371.1	100275780	-1.0366	0.00529985	0.0255692	72.2613	60.2838	30.7229	124.105	114.86	95.2242	DOWN
NM_001328332.1	100275808	-1.38897	0.00420234	0.0211175	20.0726	23.2523	14.5081	35.7996	40.7232	74.3939	DOWN
NM_001352343.1	100275826	5.09131	7.64414e-63	4.05806e-60	476.724	423.709	411.346	8.35325	21.9279	7.93535	UP
XM_008663494.2	100275944	-1.52489	0.00864743	0.0380424	20.0726	8.61197	11.9478	40.5729	22.9721	52.5717	DOWN
NM_001149874.1	100275959	-0.975201	7.48904e-11	2.11767e-09	205.744	210.993	183.484	389.023	342.493	447.356	DOWN
NM_001149881.1	100275976	-1.26412	0.00319472	0.0167138	30.1089	56.839	75.1005	167.065	87.7116	135.893	DOWN
XM_020551419.2	100275976	-0.622765	0.00101835	0.00631829	184.668	167.072	148.494	299.524	209.881	260.875	DOWN
NM_001149896.1	100275998	-0.909112	1.42185e-06	1.91138e-05	171.621	217.022	185.191	421.242	291.328	367.01	DOWN
NM_001329204.1	100276002	-0.616532	0.00648948	0.0300694	656.374	787.995	687.853	1431.99	1074.47	764.77	DOWN
NM_001149934.2	100276049	0.711057	0.00583913	0.0276457	116.421	97.3152	135.693	87.1124	61.607	65.4667	UP
NM_001291576.2	100276055	-2.11764	3.03174e-07	4.64011e-06	20.0726	27.5583	11.0944	99.0457	82.4907	73.402	DOWN
NM_001149939.1	100276056	1.21001	5.7103e-07	8.32814e-06	184.668	158.46	197.139	96.659	79.3581	58.5232	UP
NM_001374095.1	100276061	-0.879236	0.00297646	0.0157439	52.1887	100.76	75.1005	136.039	158.716	125.974	DOWN
NM_001149951.2	100276070	0.698764	6.51799e-08	1.14302e-06	1697.14	1758.56	1704.27	1245.83	1048.36	887.768	UP
NM_001371609.1	100276087	-0.654855	2.53821e-21	2.36021e-19	970.51	990.376	996.789	1631.27	1448.29	1580.13	DOWN
XM_020544971.2	100276102	-2.14075	0.00261864	0.0141121	16.0581	3.44479	5.12049	33.413	44.9	28.7657	DOWN
NM_001371532.1	100276119	-0.87765	2.91958e-13	1.15823e-11	1212.38	1179.84	1247.69	2329.36	1865.96	2492.69	DOWN
NM_001149993.2	100276133	3.32528	3.95837e-147	1.28418e-143	3061.07	3179.54	2453.57	300.717	294.46	272.778	UP
NM_001150007.2	100276151	0.994242	0.00018874	0.00148883	287.038	217.883	255.171	164.678	130.523	87.2889	UP
NM_001150008.2	100276153	0.714674	1.54421e-07	2.5021e-06	599.167	603.699	550.453	418.856	309.079	342.212	UP
NR_159961.1		-2.20428	0.000285184	0.00212202	6.02178	4.30598	5.97391	33.413	22.9721	18.8465	DOWN
NM_001360977.1	100276162	0.754839	0.00763384	0.0343599	263.955	302.28	230.422	213.604	154.54	105.143	UP
NR_156474.1		-0.837939	0.00236071	0.0128669	89.3231	85.2585	52.9117	134.845	119.037	151.764	DOWN
NM_001174409.2	100276181	2.07196	0.00190913	0.0107446	23.0835	18.0851	39.2571	5.96661	4.17674	8.92727	UP
NM_001150038.2	100276193	-1.19425	1.27925e-06	1.73405e-05	69.2505	48.227	73.3937	156.325	126.346	153.747	DOWN
NM_001150045.1	100276200	0.871056	0.0110937	0.046633	70.2541	48.227	54.6186	35.7996	25.0605	33.7253	UP
XM_020537671.3	100276210	1.5904	4.21192e-14	1.84932e-12	214.777	186.88	202.259	75.1792	51.1651	74.3939	UP
NM_001150053.1	100276211	-0.826121	0.000700027	0.00459312	124.45	167.072	109.237	192.125	282.974	235.085	DOWN
NM_001150077.2	100276241	0.919101	0.00242333	0.013164	196.711	204.965	227.862	146.778	66.8279	120.022	UP
NM_001150085.2	100276253	-0.661984	2.77914e-05	0.000276391	666.41	723.405	591.417	1103.82	840.57	1190.3	DOWN
NM_001150103.2	100276273	1.07461	0.0105204	0.0446801	116.421	80.9525	150.201	77.5659	32.3698	55.5475	UP
NM_001150105.2	100276276	-1.12817	2.00546e-10	5.33779e-09	75.2722	96.454	82.7813	175.418	197.351	184.497	DOWN
NM_001150123.1	100276300	1.31124	0.00765036	0.0344184	68.2468	92.148	88.7552	56.0861	28.193	16.8626	UP
NM_001150139.1	100276325	0.664801	2.76001e-05	0.000274946	228.828	195.492	238.103	139.619	149.319	128.949	UP
NM_001165447.1	100276328	-1.56267	0.00833146	0.0369138	14.0508	6.02838	11.0944	38.1863	18.7953	34.7172	DOWN
NM_001374053.1	100276329	-0.618653	5.97814e-06	7.00159e-05	223.809	204.104	173.243	305.49	309.079	306.503	DOWN
NM_001150149.1	100276339	0.895696	0.000119905	0.00100689	118.428	107.65	98.1428	51.3128	67.8721	54.5556	UP
NM_001374054.1	100276360	-2.3817	0.00370542	0.0189709	7.02541	0.861197	5.97391	20.2865	33.4139	17.8545	DOWN
NM_001150173.1	100276367	0.608876	0.00176436	0.0100695	214.777	163.627	167.269	122.912	128.435	106.135	UP
NM_001150175.1	100276369	-0.758696	2.77809e-12	9.61074e-11	694.512	680.345	603.365	1221.96	1000.33	1124.84	DOWN
NM_001150179.1	100276373	0.74618	2.28138e-05	0.000232016	553	620.062	629.82	441.529	284.019	351.139	UP
XM_035962984.1	100276377	-0.736056	0.000646453	0.00429762	154.559	203.242	124.599	278.044	281.93	244.012	DOWN
NM_001321850.1	100276383	1.18917	3.18136e-11	9.42596e-10	416.506	376.343	419.027	146.778	162.893	220.206	UP
NM_001150189.2	100276384	0.66621	0.0119558	0.0495434	148.537	203.242	163.856	138.425	80.4023	107.127	UP
NM_001150193.2	100276388	1.54619	0.0068756	0.0315254	33.1198	24.9747	52.0583	16.7065	7.3093	13.8869	UP
NM_001150201.1	100276396	-0.721984	0.000719845	0.00470307	75.2722	81.8137	67.4198	140.812	122.17	108.119	DOWN
NM_001150209.1	100276406	-0.776541	1.14656e-07	1.90211e-06	640.316	568.39	499.248	836.518	1105.79	980.016	DOWN
NM_001150227.2	100276436	-0.894427	0.00350885	0.018114	61.2214	100.76	111.797	139.619	158.716	211.279	DOWN
NM_001150229.3	100276438	0.742684	0.000957585	0.00599733	225.817	165.35	209.087	94.2724	124.258	138.869	UP
XM_008669440.4	100276448	-1.96644	2.84168e-23	3.08443e-21	120.436	125.735	129.719	579.954	375.907	514.806	DOWN
NM_001150238.1	100276450	-0.603836	0.00132894	0.00794481	124.45	106.788	108.384	159.905	200.484	154.739	DOWN
XM_020549623.3	100276450	-0.847081	0.0011582	0.00704564	49.1779	54.2554	58.0322	93.079	80.4023	117.046	DOWN
NM_001150241.2	100276453	0.855375	1.00696e-16	5.90384e-15	835.02	833.638	865.363	468.975	518.96	413.63	UP
NM_001360693.1	100276465	0.701385	0.000319029	0.00234045	131.476	151.571	150.201	88.3058	101.286	77.3697	UP
XM_023301855.2	100276470	0.592319	2.00366e-07	3.17089e-06	370.339	396.15	401.959	284.01	238.074	254.923	UP
XM_008649431.2	100276474	-1.42224	7.13445e-05	0.000637234	28.1016	26.6971	34.99	54.8928	97.1093	88.2808	DOWN
NM_001365965.1	100276518	-1.44277	0.0100387	0.0429716	14.0508	5.16718	9.38757	26.2531	24.0163	26.7818	DOWN
NM_001150287.1	100276521	-0.99718	9.12746e-05	0.000793166	98.3557	105.927	69.1266	211.218	187.953	146.804	DOWN
NM_001150291.1	100276525	0.891902	2.87893e-12	9.91261e-11	511.851	522.746	493.274	232.698	310.123	278.729	UP
NM_001150303.1	100276539	-0.667156	0.000306267	0.00226046	124.45	155.015	129.719	187.351	213.014	248.972	DOWN
NM_001150313.2	100276552	1.4862	6.85009e-07	9.86724e-06	307.111	304.864	337.952	65.6327	153.495	119.03	UP
NM_001150321.2	100276561	0.883491	9.88832e-17	5.82095e-15	965.492	1025.69	855.976	474.942	544.021	522.741	UP
NM_001150328.1	100276570	0.613113	0.00681119	0.0312743	102.37	109.372	116.918	64.4393	63.6953	86.297	UP
NM_001150330.1	100276574	0.683253	3.54694e-05	0.00034395	167.606	152.432	170.683	94.2724	107.551	103.16	UP
XM_023300251.2	100276581	-2.68226	0.0107814	0.0455433	16.0581	0	10.241	48.9262	37.5907	81.3374	DOWN
NM_001150356.1	100276607	0.953028	0.00409647	0.0206435	64.2323	61.145	59.7391	38.1863	21.9279	35.7091	UP
XR_004849612.1		-1.5907	0.000601251	0.00403942	28.1016	32.7255	11.0944	77.5659	75.1814	63.4828	DOWN
NR_158690.1		0.844036	8.78852e-06	9.86192e-05	308.114	358.258	264.559	187.351	143.053	188.465	UP
NM_001150370.2	100276626	-1.01149	3.49175e-07	5.2743e-06	140.508	186.018	124.599	304.297	334.139	271.786	DOWN
NM_001150373.1	100276634	1.90311	0.00462564	0.0227872	27.098	30.1419	30.7229	9.54657	2.08837	11.903	UP
XM_023301500.2	100276653	-2.00491	0.000877572	0.0055873	15.0544	5.16718	7.68074	50.1195	28.193	32.7333	DOWN
NM_001165470.2	100276673	-0.747318	0.000807389	0.00520286	81.294	104.205	111.797	170.645	191.086	138.869	DOWN
XM_035965612.1	100276694	0.766222	0.00324428	0.0169289	521.887	645.898	545.332	479.715	267.312	261.867	UP
NM_001150437.1	100276715	0.658186	0.00553178	0.0264652	107.388	144.681	138.253	95.4657	84.5791	68.4424	UP
XM_035966827.1	100276725	2.05581	0.000606051	0.00406634	34.1234	35.3091	27.3093	5.96661	4.17674	12.8949	UP
NM_001150459.1	100276743	-0.747489	1.8938e-13	7.64801e-12	694.512	736.323	761.246	1090.7	1344.91	1243.87	DOWN
XM_020553228.3	100276765	0.599944	0.00106507	0.0065635	155.563	150.709	139.107	95.4657	86.6674	111.095	UP
NM_001367315.1	100276770	0.624988	1.51646e-06	2.02727e-05	632.287	673.456	617.873	344.87	446.912	453.307	UP
XM_008678758.3	100276791	-0.806458	0.00180167	0.0102444	99.3593	71.4793	62.2993	120.525	154.54	130.933	DOWN
XM_035966830.1	100276825	-1.07964	0.0117946	0.049015	54.196	29.2807	41.8173	62.0527	128.435	73.402	DOWN
NM_001150536.1	100276827	0.738245	0.000676752	0.00447054	158.574	162.766	227.862	108.592	115.905	105.143	UP
NM_001150541.2	100276832	1.63008	0.00351702	0.0181495	29.1053	19.8075	33.2832	7.15993	7.3093	11.903	UP
NM_001150553.1	100276847	1.13832	0.00466166	0.0229414	50.1815	37.8927	54.6186	15.5132	27.1488	21.8222	UP
NM_001291616.1	100276849	2.53259	1.77546e-05	0.000185806	43.1561	34.4479	29.0161	8.35325	7.3093	2.97576	UP
NM_001371580.1	100276862	-1.79522	6.87905e-38	1.65995e-35	593.145	589.059	570.081	1636.04	2152.07	2290.34	DOWN
XM_020544988.2	100276865	-0.921318	0.00105154	0.00649795	101.367	80.9525	128.866	143.199	219.279	226.158	DOWN
XM_008678772.3	100276868	-1.73334	0.0053475	0.0257523	6.02178	10.3344	20.482	26.2531	52.2093	44.6364	DOWN
NM_001150600.1	100276901	1.14423	3.93262e-06	4.81244e-05	97.3521	96.454	94.7291	40.5729	52.2093	37.6929	UP
NM_001150617.1	100276923	-0.774708	0.00437829	0.0218003	57.2069	51.6718	53.7652	93.079	112.772	72.4101	DOWN
NM_001150636.2	100276947	1.59807	2.85083e-06	3.57094e-05	63.2287	77.5077	58.8857	17.8998	21.9279	25.7899	UP
NM_001350243.1	100276951	5.38988	1.0109e-66	6.41656e-64	400.448	432.321	511.196	8.35325	14.6186	8.92727	UP
NM_001150641.2	100276953	2.32031	8.02153e-06	9.07449e-05	77.2795	45.6434	50.3515	14.3199	14.6186	5.95152	UP
NM_001150646.2	100276958	0.700896	0.0067177	0.0309228	198.719	152.432	197.992	110.979	83.5349	142.836	UP
NM_001150647.2	100276959	0.856457	0.000222504	0.00171235	431.561	430.598	409.639	316.23	217.191	170.61	UP
NM_001150649.1	100276961	-1.15443	2.7396e-05	0.000273286	31.1125	40.4762	46.9378	91.8857	93.9767	79.3535	DOWN
NM_001150657.1	100276974	1.38169	3.64382e-09	8.16517e-08	160.581	213.577	186.045	68.0193	87.7116	59.5152	UP
NM_001150706.2	100277035	-0.839434	6.49646e-08	1.13993e-06	144.523	136.93	128.866	257.757	213.014	262.859	DOWN
NM_001177173.1	100277053	0.853876	0.0109728	0.0462246	64.2323	51.6718	64.0061	29.833	42.8116	26.7818	UP
NM_001150731.1	100277064	0.978713	3.6553e-05	0.000353285	100.363	106.788	105.823	56.0861	60.5628	42.6525	UP
NM_001150746.1	100277080	0.946912	0.00595266	0.0280406	76.2759	82.6749	69.9801	34.6063	55.3419	28.7657	UP
NM_001363972.1	100277083	2.06623	0.00220335	0.012159	28.1016	21.5299	45.231	10.7399	3.13256	8.92727	UP
NM_001352683.1	100277088	-1.58643	0.00330231	0.0171781	9.03267	8.61197	11.9478	34.6063	18.7953	35.7091	DOWN
NM_001150763.2	100277102	2.2017	0.000234037	0.00178792	82.2976	116.262	114.358	42.9596	17.7512	7.93535	UP
NM_001150772.2	100277112	-0.881889	0.00100665	0.00626116	55.1996	36.1703	52.0583	91.8857	84.5791	87.2889	DOWN
NM_001150778.1	100277120	-1.20818	1.55261e-40	4.23674e-38	267.969	273.861	293.575	626.494	635.909	668.554	DOWN
NM_001196857.1	100277139	2.66771	1.75704e-25	2.23053e-23	202.733	199.798	180.071	41.7662	25.0605	25.7899	UP
NM_001328020.1	100277143	-2.92338	5.79413e-05	0.000530689	5.01815	29.2807	11.9478	193.318	56.386	103.16	DOWN
NM_001327920.1	100277165	1.14335	1.18661e-06	1.62431e-05	427.546	359.98	392.571	238.664	166.026	130.933	UP
NM_001328636.1	100277178	1.29643	0.00795689	0.035589	35.127	43.921	49.4981	27.4464	13.5744	11.903	UP
NM_001151051.2	100277184	0.720206	0.00555588	0.02655	88.3194	98.1764	73.3937	54.8928	57.4302	45.6283	UP
NM_001150840.2	100277204	1.30936	0.00943546	0.0408385	49.1779	67.1733	54.6186	38.1863	12.5302	18.8465	UP
NM_001174344.1	100277207	0.803958	0.00134726	0.00803455	107.388	105.927	108.384	58.4727	77.2698	48.604	UP
XM_008678782.4	100277246	-0.914847	1.53013e-16	8.81197e-15	1439.21	1528.62	1424.35	2727.93	2409.98	3142.4	DOWN
NM_001150873.1	100277248	-0.76508	2.76979e-11	8.29459e-10	832.009	699.292	711.748	1151.55	1250.93	1404.56	DOWN
XM_035965725.1	100277248	-0.753765	0.000197102	0.00154744	216.784	266.971	293.575	363.963	407.232	539.604	DOWN
NM_001150876.2	100277253	-0.991778	5.10901e-10	1.29942e-08	301.089	364.286	285.894	621.72	544.021	726.085	DOWN
NM_001320299.1	100277266	0.96242	1.45673e-09	3.47497e-08	368.332	390.122	442.069	242.244	197.351	178.545	UP
NM_001150897.2	100277287	-0.692747	2.19413e-16	1.24881e-14	2329.42	2416.52	2066.12	3472.56	3646.3	3888.32	DOWN
NM_001150924.2	100277329	1.3368	0.0039303	0.0199439	91.3303	129.18	90.462	63.246	40.7232	19.8384	UP
NM_001150937.2	100277344	0.865565	6.68335e-05	0.000602658	318.151	363.425	338.806	244.631	173.335	143.828	UP
NM_001150939.2	100277347	2.03325	4.26442e-12	1.44112e-10	227.824	207.548	200.553	69.2126	55.3419	31.7414	UP
NM_001348008.1	100277357	1.5584	2.34108e-07	3.65338e-06	281.016	310.892	322.591	151.552	66.8279	93.2404	UP
NM_001150949.1	100277365	1.67117	0.00261985	0.014116	43.1561	59.4226	61.4459	7.15993	28.193	15.8707	UP
NM_001150959.1	100277385	-1.01618	4.82085e-06	5.76174e-05	124.45	99.0376	83.6347	232.698	211.97	175.57	DOWN
NM_001150990.1	100277428	0.760281	0.00154268	0.00901405	87.3158	76.6465	94.7291	47.7328	51.1651	53.5636	UP
NM_001151004.1	100277443	-1.39531	0.00826286	0.0366655	8.02904	18.0851	21.3354	54.8928	32.3698	38.6848	DOWN
NM_001151041.1	100277506	0.638692	3.77396e-06	4.62798e-05	547.982	417.68	471.085	316.23	317.433	288.648	UP
XM_008663544.4	100277506	1.46068	0.00067752	0.00447359	82.2976	55.1166	81.0744	23.8664	38.6349	16.8626	UP
XM_035963003.1	100277506	1.15539	0.00057655	0.00389498	110.399	160.183	128.012	41.7662	53.2535	83.3212	UP
NM_001374012.1	100277525	1.57308	0.00245535	0.01332	35.127	24.9747	35.8434	10.7399	14.6186	6.94343	UP
XM_020553248.3	100277544	-1.37049	0.000834566	0.00535435	149.541	135.208	93.8757	538.188	232.853	208.303	DOWN
XM_035961399.1	100277549	0.777462	0.0114054	0.0477049	78.2831	58.5614	58.0322	35.7996	43.8558	33.7253	UP
NM_001151088.1	100277564	-0.727846	0.000147616	0.00120697	125.454	128.318	123.745	255.371	186.909	184.497	DOWN
NM_001151092.2	100277570	-0.767559	0.0109101	0.046007	41.1488	37.8927	30.7229	57.2794	56.386	72.4101	DOWN
NM_001151095.2	100277574	-1.07449	2.88558e-16	1.61714e-14	138.501	132.624	151.055	278.044	308.035	302.535	DOWN
NM_001151102.1	100277584	-1.88459	0.000164452	0.00132533	17.0617	12.0568	34.99	87.1124	91.8884	58.5232	DOWN
XM_008673209.3	100277602	-0.917598	0.00113174	0.006903	135.49	125.735	115.211	276.85	151.407	282.697	DOWN
NM_001151116.2	100277603	1.41135	5.29956e-20	4.37109e-18	414.499	392.706	402.812	183.771	143.053	129.941	UP
NM_001151117.2	100277604	0.863571	0.00356052	0.0183383	58.2105	63.7286	74.2471	36.993	30.2814	40.6687	UP
NM_001151118.2	100277605	-1.25038	0.00102863	0.00637527	64.2323	35.3091	68.2732	116.945	180.644	101.176	DOWN
NM_001151128.2	100277615	0.742112	4.93658e-06	5.89282e-05	391.416	442.655	472.792	279.237	291.328	212.271	UP
NM_001367297.1	100277631	-0.739619	0.00986167	0.0423007	33.1198	39.615	47.7913	66.826	61.607	73.402	DOWN
NM_001151157.1	100277647	1.49875	2.89998e-10	7.58046e-09	166.603	146.403	186.045	72.7926	48.0326	56.5394	UP
NR_146346.1		-2.17373	0.00506195	0.0246391	2.00726	6.02838	7.68074	28.6397	31.3256	11.903	DOWN
NM_001151168.1	100277660	0.864662	1.79026e-06	2.35566e-05	160.581	185.157	175.804	90.6924	109.64	86.297	UP
XR_004857558.1		1.18287	0.00052115	0.00358374	54.196	57.7002	61.4459	17.8998	29.2372	28.7657	UP
NM_001151178.2	100277671	0.634402	0.00144392	0.00852396	382.383	305.725	360.141	224.344	176.467	273.77	UP
NM_001151186.1	100277683	-0.689867	0.00589255	0.0278354	80.2904	68.8957	52.9117	118.139	96.0651	111.095	DOWN
NM_001151191.2	100277688	-0.671144	1.82566e-08	3.56083e-07	180.653	198.936	174.95	289.977	297.593	295.592	DOWN
NM_001329558.1	100277703	1.35061	0.000858926	0.00548773	107.388	52.533	100.703	39.3796	27.1488	35.7091	UP
NM_001318960.1	100277721	1.43579	0.00289264	0.0153618	41.1488	60.2838	46.0844	28.6397	13.5744	12.8949	UP
XM_008660940.3	100277783	-0.692956	0.000836245	0.00536277	320.158	209.271	305.523	460.622	381.128	506.871	DOWN
XR_002267127.2		-1.61607	0.00041548	0.00293662	17.0617	13.7791	18.7751	32.2197	66.8279	52.5717	DOWN
NM_001151281.1	100277803	1.87662	0.00109848	0.00673477	35.127	27.5583	34.1366	3.57996	12.5302	9.91919	UP
XM_020549313.3	100277824	1.27244	0.00167404	0.00964838	37.1343	35.3091	46.9378	19.0931	16.707	13.8869	UP
XM_035959508.1	100277837	0.63998	6.49347e-05	0.000587713	291.053	360.841	338.806	247.017	198.395	192.432	UP
NR_158707.1		-0.878851	0.000215115	0.00166294	95.3448	121.429	164.709	249.404	210.926	243.02	DOWN
NM_001151310.1	100277849	5.50797	6.76512e-112	1.09738e-108	1111.02	867.225	1227.21	19.0931	26.1046	24.798	UP
NM_001151325.2	100277870	-0.807514	0.00491424	0.0240345	188.682	186.018	145.081	385.443	193.174	331.301	DOWN
NM_001151334.1	100277882	0.690758	3.79767e-08	6.98705e-07	391.416	411.652	367.822	273.271	229.721	224.174	UP
NM_001151355.2	100277911	-0.940362	0.000987635	0.00615517	118.428	189.463	94.7291	278.044	265.223	230.125	DOWN
XM_020543608.2	100277914	-0.818851	0.00742803	0.0336202	191.693	136.069	96.4359	238.664	200.484	307.495	DOWN
NM_001151363.1	100277920	-0.630992	3.55523e-05	0.00034464	189.686	198.075	238.103	307.877	300.726	361.059	DOWN
XM_008676504.3	100277932	0.747038	0.0031356	0.0164309	82.2976	88.7033	70.8335	44.1529	46.9884	52.5717	UP
NM_001151399.1	100277966	-0.933961	1.99308e-05	0.000205923	59.2142	62.0062	66.5664	131.265	101.286	126.966	DOWN
NM_001151414.2	100277987	-2.32158	4.0293e-15	1.99741e-13	40.1452	39.615	29.0161	215.991	133.656	193.424	DOWN
NM_001320337.1	100277999	0.867227	0.000165339	0.00133175	168.61	143.82	122.892	65.6327	85.6232	86.297	UP
XM_008681682.4	100278022	0.705416	0.00142411	0.00842579	117.425	136.069	113.504	83.5325	61.607	80.3455	UP
NM_001320338.1	100278047	-0.624209	0.000329476	0.00240621	240.871	238.551	250.904	336.517	325.786	462.234	DOWN
NM_001354132.1	100278060	0.739348	0.00266175	0.01431	111.403	119.706	106.677	63.246	84.5791	54.5556	UP
NM_001151478.2	100278086	-1.47776	4.41982e-06	5.33044e-05	25.0907	29.2807	23.8956	66.826	88.7558	62.4909	DOWN
NM_001151481.1	100278089	2.05855	8.59779e-08	1.46378e-06	95.3448	136.93	88.7552	36.993	20.8837	19.8384	UP
XR_004856925.1		0.771331	0.000392877	0.00279581	161.584	146.403	151.055	88.3058	71.0046	109.111	UP
NM_001151487.1	100278096	1.19202	2.42815e-07	3.77917e-06	188.682	194.63	218.474	106.206	63.6953	94.2323	UP
NM_001151488.1	100278097	1.71239	2.08331e-05	0.000214184	137.497	72.3405	95.5825	27.4464	41.7674	23.8061	UP
NM_001349964.1	100278112	-1.07801	0.0043532	0.0217236	32.1162	49.9494	79.3676	115.752	100.242	125.974	DOWN
XM_023301282.2	100278116	1.02105	2.00987e-06	2.61167e-05	244.886	241.996	228.715	83.5325	135.744	131.925	UP
NR_157065.1		-0.726188	1.40694e-05	0.000151587	132.479	139.514	113.504	232.698	190.042	215.246	DOWN
XR_004549300.2		-1.71538	0.00539025	0.0259006	77.2795	14.6403	45.231	168.258	84.5791	196.4	DOWN
NM_001151513.1	100278140	0.685651	8.191e-21	7.20364e-19	3875.01	4177.67	3982.04	2287.6	2555.12	2636.52	UP
NM_001151523.1	100278155	1.02602	0.00507022	0.0246693	79.2868	59.4226	74.2471	27.4464	49.0767	27.7737	UP
NM_001151526.1	100278159	0.662888	3.59997e-06	4.43137e-05	670.425	724.266	692.12	384.249	529.402	403.711	UP
XM_020552397.3	100278200	-1.03724	6.63514e-09	1.41721e-07	132.479	130.041	163.002	270.884	264.179	338.244	DOWN
NM_001151579.2	100278237	1.0806	0.00520573	0.0252235	58.2105	54.2554	54.6186	32.2197	31.3256	15.8707	UP
NM_001151610.1	100278289	2.62835	1.00276e-10	2.79375e-09	94.3412	73.2017	73.3937	19.0931	9.39767	10.9111	UP
NR_157141.1		-1.15204	0.00582724	0.0275983	18.0653	32.7255	44.3776	58.4727	81.4465	72.4101	DOWN
NM_001364816.1	100278301	2.06518	9.07382e-10	2.22636e-08	108.392	140.375	135.693	17.8998	38.6349	34.7172	UP
NM_001371707.1	100278316	1.76596	4.93051e-09	1.07514e-07	96.3485	81.8137	107.53	34.6063	26.1046	23.8061	UP
NM_001151636.1	100278323	-0.679685	0.0106968	0.0452875	173.628	178.268	112.651	312.65	202.572	229.133	DOWN
XM_008674422.4	100278323	-1.07952	0.000390365	0.00278201	134.486	128.318	200.553	214.798	405.144	359.075	DOWN
NM_001320639.1	100278324	0.586216	6.19524e-06	7.22976e-05	270.98	290.223	262.852	199.285	169.158	181.521	UP
NM_001367901.1	100278325	0.590358	0.00837943	0.0370869	278.005	237.69	230.422	215.991	136.788	143.828	UP
NM_001151642.1	100278333	0.73005	9.14358e-12	2.92735e-10	446.615	448.683	402.812	247.017	270.444	263.851	UP
NM_001291564.1	100278340	0.770913	1.52472e-11	4.75629e-10	933.376	931.815	900.353	585.921	578.479	458.267	UP
NM_001151662.1	100278361	-2.47442	0.0112352	0.0471059	2.00726	12.918	7.68074	8.35325	55.3419	62.4909	DOWN
NM_001151670.1	100278372	-2.15512	0.00328916	0.017125	6.02178	2.58359	5.97391	27.4464	11.486	25.7899	DOWN
NM_001374042.1	100278380	1.14102	1.32324e-22	1.38481e-20	1049.8	1011.91	1058.23	430.789	432.293	549.523	UP
NM_001151683.2	100278389	1.36634	4.04398e-05	0.00038524	85.3085	74.0629	81.0744	42.9596	28.193	22.8141	UP
XM_035961401.1	100278401	1.57468	0.000686525	0.00452079	35.127	58.5614	69.9801	23.8664	14.6186	16.8626	UP
NM_001328130.1	100278418	1.58598	0.000317749	0.00233613	46.167	64.5898	52.0583	25.0597	18.7953	10.9111	UP
NM_001374046.1	100278420	-0.616377	0.000772166	0.00500682	170.617	129.18	147.641	229.118	198.395	256.907	DOWN
XM_008645189.3	100278443	-1.4927	2.39037e-05	0.000242069	112.407	86.9809	68.2732	352.03	158.716	242.028	DOWN
XM_020553255.2	100278443	-1.27442	1.12038e-12	4.11484e-11	93.3376	100.76	119.478	219.571	274.621	264.842	DOWN
XM_008649468.3	100278444	-1.37363	4.06325e-11	1.18639e-09	179.65	118.845	130.573	313.843	388.437	405.695	DOWN
NM_001291681.2	100278460	1.28007	1.35968e-07	2.23285e-06	878.176	891.339	847.441	510.741	301.77	266.826	UP
NM_001291655.1	100278551	0.813388	3.53691e-05	0.00034332	303.096	311.753	280.774	176.612	204.66	128.949	UP
XM_034059670.2	100278572	-0.61578	0.000139975	0.00115257	488.768	462.463	518.023	729.119	613.981	907.606	DOWN
NM_001364465.1	100278582	1.13021	0.000733783	0.00478343	133.483	146.403	104.117	82.3392	53.2535	40.6687	UP
NM_001151816.1	100278585	0.701988	0.0116559	0.0485561	96.3485	103.344	115.211	81.1458	66.8279	46.6202	UP
NM_001175072.1	100278674	1.24391	0.00844803	0.037317	32.1162	49.9494	37.5503	21.4798	10.4419	18.8465	UP
XR_556738.4		1.77391	0.00533452	0.0257195	70.2541	49.0882	21.3354	8.35325	14.6186	17.8545	UP
NR_157187.1		2.16537	3.02309e-06	3.76892e-05	41.1488	41.3374	52.9117	13.1265	10.4419	6.94343	UP
NM_001326429.1	100278701	-0.662657	0.000527354	0.00361618	128.465	142.097	160.442	270.884	195.263	218.222	DOWN
NM_001151902.2	100278717	0.696321	0.00129033	0.0077441	131.476	176.545	158.735	113.366	86.6674	89.2727	UP
NM_001151907.1	100278723	0.794781	0.00620087	0.0289685	62.225	64.5898	54.6186	32.2197	32.3698	39.6768	UP
NM_001151917.1	100278739	0.596437	0.00709649	0.0323755	244.886	190.324	171.536	150.358	140.965	110.103	UP
NM_001151921.1	100278743	-0.821668	2.47899e-07	3.85418e-06	203.737	205.826	268.826	362.77	406.188	430.493	DOWN
NM_001151924.2	100278747	1.71403	0.000413786	0.00292607	46.167	35.3091	52.0583	11.9332	19.8395	8.92727	UP
NM_001151941.2	100278774	-0.864828	3.44072e-13	1.35396e-11	887.209	919.758	930.223	1392.61	1767.81	1822.16	DOWN
NM_001320429.1	100278776	-0.727024	6.00411e-06	7.02638e-05	184.668	199.798	172.39	359.19	270.444	293.608	DOWN
XM_008660234.1	100278811	-0.710026	1.03184e-08	2.12315e-07	354.281	359.119	420.734	663.487	642.174	552.499	DOWN
XM_020542043.2	100278859	-1.17664	0.00256737	0.0138741	20.0726	16.3627	31.5764	51.3128	52.2093	50.5879	DOWN
NM_001152028.1	100278901	1.13558	0.00133911	0.00799793	79.2868	91.2868	85.3415	57.2794	31.3256	28.7657	UP
XM_023301866.2	100278902	0.61463	0.00685372	0.0314399	173.628	186.88	187.751	127.685	86.6674	143.828	UP
NM_001279411.1	100278924	-0.711139	0.000382889	0.00273406	132.479	130.902	130.573	242.244	166.026	237.069	DOWN
XM_035960506.1	100278925	-1.16195	0.000823642	0.00529357	121.439	141.236	143.374	162.292	331.007	414.622	DOWN
XM_008659106.3	100278950	-2.97413	2.79961e-05	0.000278038	48.1742	5.16718	13.6546	158.712	222.412	141.844	DOWN
XM_008659129.4	100278950	1.01429	0.000334886	0.0024378	288.042	285.056	353.314	100.239	209.881	147.796	UP
XM_008680499.4	100278951	2.93581	3.54725e-06	4.37569e-05	105.381	119.706	163.856	25.0597	3.13256	22.8141	UP
NM_001152060.1	100278967	-1.52321	5.32723e-05	0.000493166	52.1887	56.839	101.556	134.845	211.97	258.891	DOWN
NR_157221.1		-1.48932	0.00425762	0.0213451	15.0544	16.3627	10.241	22.6731	49.0767	44.6364	DOWN
NR_169153.1		-0.615395	3.26484e-25	4.03927e-23	992.59	1011.04	1079.57	1595.47	1574.63	1557.31	DOWN
XM_008664705.3	100278997	-0.994496	1.70698e-12	6.07809e-11	154.559	155.015	134.84	275.657	322.653	285.673	DOWN
XM_035959522.1	100279001	-0.948303	0.00284711	0.0151587	62.225	84.3973	80.221	94.2724	179.6	163.667	DOWN
NR_169175.1		-0.959997	0.000527535	0.00361657	66.2396	72.3405	58.0322	161.098	96.0651	125.974	DOWN
XM_020539838.3	100279015	-3.49994	2.07932e-06	2.69233e-05	13.0472	9.47316	0.853415	90.6924	110.684	60.5071	DOWN
NR_163977.1		-1.0896	9.95957e-10	2.42737e-08	85.3085	99.8988	93.0223	215.991	172.291	205.327	DOWN
XM_008663191.4	100279038	-1.71953	0.000431958	0.00304126	75.2722	49.9494	73.3937	186.158	100.242	367.01	DOWN
NM_001152103.1	100279040	-0.908176	9.7374e-09	2.0164e-07	4296.54	5080.2	4502.62	10670.7	7147.45	8231.94	DOWN
NM_001152112.1	100279056	-1.31758	3.32085e-64	1.86466e-61	20821.3	22819.1	19785.6	54894	51009.5	52186.9	DOWN
NM_001327931.1	100279061	2.01168	0.0018547	0.0104746	21.0762	19.8075	32.4298	7.15993	3.13256	7.93535	UP
XM_020551472.1	100279085	-1.76574	2.33252e-06	2.97714e-05	88.3194	97.3152	40.1105	196.898	319.521	249.964	DOWN
NM_001152159.1	100279118	-0.658355	0.000476487	0.00331375	115.417	97.3152	119.478	201.671	158.716	164.659	DOWN
NM_001152166.1	100279125	-0.682658	5.0127e-05	0.000466712	207.751	174.823	183.484	249.404	336.228	320.39	DOWN
NM_001152183.2	100279148	1.79416	3.60773e-07	5.43822e-06	163.592	133.485	164.709	68.0193	30.2814	35.7091	UP
XM_020552865.1	100279153	-0.71155	0.00823965	0.0365919	173.628	139.514	128.866	200.478	326.83	195.408	DOWN
XM_035961408.1	100279163	-0.798284	0.00219994	0.0121425	73.265	77.5077	97.2893	110.979	176.467	143.828	DOWN
XM_008653071.3	100279182	1.06949	0.00459479	0.0226696	71.2577	101.621	128.866	39.3796	65.7837	38.6848	UP
NR_158720.1		-0.687732	0.000168038	0.00134901	224.813	156.738	222.741	304.297	315.344	352.131	DOWN
NM_001366050.1	100279195	-0.655898	6.79657e-17	4.11714e-15	1218.41	1232.37	1180.27	1731.51	1979.78	2005.66	DOWN
NR_153842.1		-0.843972	4.44774e-06	5.35748e-05	253.918	232.523	221.888	463.009	326.83	481.081	DOWN
XM_023300494.2	100279210	-1.19096	0.00257206	0.0138901	42.1525	98.1764	111.797	187.351	153.495	236.077	DOWN
XM_008674244.4	100279211	-0.793194	0.000436316	0.00306608	221.802	208.41	249.197	357.996	304.902	513.814	DOWN
XM_008656559.4	100279216	-2.06664	9.92561e-05	0.000855143	34.1234	11.1956	29.8695	120.525	61.607	131.925	DOWN
XM_008656562.3	100279216	-1.63135	2.91612e-05	0.000288529	62.225	37.8927	61.4459	125.299	247.472	126.966	DOWN
XM_020551481.2	100279222	-2.64954	2.95234e-05	0.000291717	11.0399	18.9463	5.97391	39.3796	69.9605	116.055	DOWN
NM_001152248.1	100279224	-1.03904	0.00180526	0.0102569	66.2396	72.3405	66.5664	102.626	114.86	203.343	DOWN
XR_563449.3		-0.703369	0.00946792	0.0409426	270.98	325.532	379.77	584.727	665.146	341.22	DOWN
NM_001152271.1	100279250	1.75656	6.18655e-05	0.0005629	69.2505	74.0629	43.5242	25.0597	16.707	13.8869	UP
NM_001152277.1	100279256	0.830951	1.7445e-17	1.16292e-15	483.75	498.633	513.756	279.237	264.179	297.576	UP
XM_020552649.2	100279263	1.1349	7.5632e-13	2.81671e-11	186.675	192.908	189.458	89.4991	87.7116	82.3293	UP
NM_001152286.1	100279265	-0.658159	4.1351e-10	1.06189e-08	484.753	510.69	487.3	786.399	695.428	858.01	DOWN
NM_001324121.1	100279269	1.08403	0.00957728	0.0413237	80.2904	55.1166	76.8074	48.9262	20.8837	30.7495	UP
NM_001152309.1	100279288	0.721167	0.00153746	0.00898531	121.439	130.041	135.693	91.8857	83.5349	60.5071	UP
XM_035962203.1	100279299	-0.774918	1.90582e-05	0.000197818	167.606	126.596	120.332	249.404	238.074	220.206	DOWN
XM_008678858.4	100279306	-0.646592	2.90263e-14	1.29391e-12	786.846	752.686	669.931	1107.4	1173.66	1173.44	DOWN
NM_001152330.1	100279309	-0.9364	1.13639e-08	2.3203e-07	141.512	186.018	166.416	279.237	319.521	347.172	DOWN
NM_001361270.1	100279312	-0.696557	0.000710782	0.00465427	139.505	186.88	157.028	208.831	300.726	273.77	DOWN
XR_004855922.1		-0.812306	1.59457e-05	0.000169488	80.2904	111.094	99.8496	163.485	180.644	168.626	DOWN
NM_001360964.1	100279316	-1.28526	1.97951e-22	2.04232e-20	510.848	721.683	636.648	1523.87	1493.19	1543.43	DOWN
XM_008653080.4	100279323	0.970478	2.02076e-08	3.90528e-07	848.067	852.585	924.249	569.214	395.746	376.929	UP
XM_008653081.4	100279323	2.11	0.00160459	0.00931428	127.461	46.5046	41.8173	10.7399	27.1488	11.903	UP
NM_001158091.1	100279329	-0.879635	0.000172041	0.00137737	52.1887	45.6434	51.2049	100.239	91.8884	82.3293	DOWN
NM_001152353.1	100279332	-1.20412	0.00151332	0.00887268	80.2904	142.097	131.426	409.309	178.556	229.133	DOWN
NR_158730.1		-0.870639	0.00163272	0.00946254	158.574	112.817	81.9279	224.344	187.953	232.109	DOWN
XM_008645241.3	100279338	0.743425	6.48784e-10	1.62324e-08	828.998	918.036	961.799	569.214	584.744	466.202	UP
XM_035966869.1	100279345	1.14579	0.000203114	0.00158485	113.41	103.344	107.53	52.5061	62.6512	31.7414	UP
NM_001152369.2	100279351	2.0928	7.99914e-06	9.0597e-05	46.167	53.3942	62.2993	17.8998	13.5744	6.94343	UP
NM_001152382.1	100279365	2.97291	3.9153e-23	4.23404e-21	690.497	556.333	696.387	125.299	69.9605	53.5636	UP
NM_001351785.1	100279366	0.738004	9.36e-09	1.9507e-07	306.107	325.532	310.643	196.898	202.572	166.642	UP
NM_001152385.1	100279368	1.11615	0.00417791	0.0210177	80.2904	80.9525	77.6608	52.5061	37.5907	20.8303	UP
NM_001366077.1	100279386	1.41234	1.64552e-12	5.88797e-11	292.056	274.722	238.956	81.1458	98.1535	122.006	UP
NM_001152400.1	100279387	-2.24587	0.00576726	0.0273498	6.02178	13.7791	1.70683	26.2531	49.0767	26.7818	DOWN
NM_001152401.1	100279388	-1.8107	0.00446112	0.022111	5.01815	8.61197	3.41366	19.0931	22.9721	17.8545	DOWN
NM_001152402.1	100279389	-0.718546	1.60683e-06	2.13643e-05	781.828	847.418	721.989	1504.78	1049.41	1316.28	DOWN
NR_158733.1		-0.898143	2.1286e-06	2.75125e-05	87.3158	100.76	94.7291	147.972	194.219	184.497	DOWN
NM_001152409.1	100279397	1.25358	4.28034e-13	1.66415e-11	285.031	248.886	263.705	90.6924	127.391	115.063	UP
NM_001152412.1	100279400	-0.879682	0.00054024	0.0036898	184.668	145.542	147.641	200.478	340.405	336.261	DOWN
NM_001152418.2	100279406	1.41448	0.000633239	0.00422193	52.1887	67.1733	55.472	13.1265	30.2814	21.8222	UP
NM_001152436.1	100279427	1.21101	7.46277e-06	8.51829e-05	289.045	267.832	214.207	108.592	146.186	78.3616	UP
NM_001326538.1	100279446	1.67378	1.74515e-08	3.43362e-07	272.987	280.75	237.249	120.525	72.0488	56.5394	UP
NM_001367371.1	100279461	2.57365	1.81203e-08	3.53779e-07	112.407	97.3152	129.719	31.0263	17.7512	8.92727	UP
NM_001152467.2	100279462	1.48517	1.55353e-32	3.0443e-30	606.192	630.396	535.945	211.218	229.721	192.432	UP
NM_001317828.1	100279493	-2.84972	2.28098e-12	7.93803e-11	12.0436	21.5299	18.7751	118.139	171.246	90.2646	DOWN
NM_001152497.1	100279496	1.37455	1.14529e-65	6.82455e-63	1123.06	1054.1	1108.59	392.603	444.823	427.517	UP
NM_001152511.2	100279511	-0.986747	1.05684e-24	1.25437e-22	490.775	462.463	415.613	873.511	959.607	875.865	DOWN
XM_008660260.4	100279513	0.823953	3.2507e-06	4.03545e-05	342.238	364.286	378.916	210.025	243.295	160.691	UP
NM_001152514.1	100279515	-0.693363	0.000199902	0.00156523	270.98	210.993	219.328	417.662	412.453	303.527	DOWN
XM_008669575.4	100279527	0.609998	2.387e-11	7.2091e-10	1359.92	1342.61	1357.78	949.884	930.37	782.624	UP
NM_001354330.1	100279536	2.15381	3.79257e-09	8.47249e-08	248.9	212.716	279.067	82.3392	29.2372	55.5475	UP
NM_001152538.1	100279541	-1.97204	0.00067424	0.00445697	11.0399	29.2807	56.3254	152.745	138.877	89.2727	DOWN
NM_001152542.1	100279545	2.02304	1.88008e-10	5.03159e-09	152.552	95.5928	126.305	28.6397	36.5465	26.7818	UP
NM_001152544.1	100279547	2.77289	0.00228163	0.0125247	54.196	57.7002	56.3254	10.7399	0	13.8869	UP
XM_008674510.3	100279549	1.2361	1.39968e-45	4.69745e-43	3464.53	3687.64	3765.27	1533.42	1698.89	1403.57	UP
XM_008674515.2	100279549	1.26862	5.71472e-25	6.92358e-23	2085.54	1805.07	2039.66	821.005	933.502	707.238	UP
XM_020549673.2	100279553	-0.685387	6.55307e-07	9.47679e-06	155.563	171.378	195.432	285.204	287.151	269.802	DOWN
XM_008678882.4	100279559	0.948108	0.0114172	0.0477389	122.443	134.347	116.064	33.413	87.7116	71.4182	UP
NM_001152559.1	100279562	1.22468	3.27924e-11	9.67143e-10	348.26	310.892	331.125	176.612	132.612	116.055	UP
NM_001152577.2	100279580	0.6189	9.16986e-13	3.38485e-11	2382.62	2038.45	2264.96	1526.26	1358.49	1469.03	UP
XM_008678884.3	100279588	0.640242	0.00227121	0.0124722	207.751	255.775	204.82	174.225	115.905	139.861	UP
NM_001152601.1	100279605	-0.684436	1.01884e-06	1.41121e-05	183.664	164.489	160.442	286.397	244.339	285.673	DOWN
XM_020551494.3	100279612	-1.37364	0.00450441	0.0222726	25.0907	24.1135	40.9639	87.1124	41.7674	105.143	DOWN
XM_008674569.4	100279626	-0.852463	0.000332367	0.00242429	280.013	252.331	158.735	359.19	431.249	455.291	DOWN
NM_001152629.1	100279633	-0.736137	2.47173e-06	3.14191e-05	270.98	259.22	235.543	362.77	498.077	412.638	DOWN
NR_158736.1		-0.719458	1.94992e-09	4.54379e-08	186.675	168.795	188.605	292.364	310.123	292.616	DOWN
NM_001152672.1	100279713	-0.721707	7.87584e-13	2.92941e-11	641.319	764.743	628.114	1089.5	1163.22	1103.01	DOWN
NM_001152676.2	100279717	-1.0679	0.00252433	0.0136719	262.951	260.081	218.474	254.177	606.672	692.36	DOWN
NM_001152683.1	100279724	1.96672	1.02205e-05	0.000113597	61.2214	41.3374	40.1105	11.9332	13.5744	10.9111	UP
NM_001152689.1	100279730	-1.29806	0.0115504	0.0481988	7.02541	18.0851	17.0683	40.5729	33.4139	30.7495	DOWN
XM_008678891.3	100279731	-0.748454	0.00200597	0.0112225	247.897	254.053	189.458	389.023	489.723	282.697	DOWN
NM_001152697.2	100279738	2.01524	9.7797e-05	0.000844816	33.1198	31.8643	25.6025	5.96661	8.35349	7.93535	UP
NM_001152698.1	100279739	-2.17086	7.85547e-10	1.94541e-08	29.1053	35.3091	31.5764	103.819	202.572	125.974	DOWN
NM_001152706.1	100279748	1.1535	1.06003e-60	5.24587e-58	1626.88	1651.78	1635.14	789.979	737.195	685.416	UP
NM_001152710.1	100279752	0.947537	1.69472e-18	1.24956e-16	446.615	482.27	425.854	242.244	230.765	230.125	UP
XM_008653121.4	100279752	2.64425	0.00814454	0.0362672	48.1742	46.5046	30.7229	14.3199	0	5.95152	UP
NM_001317840.1	100279765	-1.23374	0.000679915	0.00448636	59.2142	161.044	128.866	236.278	276.709	309.479	DOWN
NM_001370196.1	100279767	0.736874	8.31571e-10	2.05069e-08	530.92	582.169	523.144	318.617	294.46	368.002	UP
NM_001152727.1	100279769	-0.71835	5.85272e-08	1.03694e-06	761.755	592.503	601.658	966.59	1136.07	1110.95	DOWN
XM_008669597.3	100279773	-0.813924	0.00108264	0.00665071	140.508	104.205	139.96	243.438	266.267	166.642	DOWN
NM_001152743.1	100279785	1.79306	1.42484e-07	2.33066e-06	88.3194	82.6749	67.4198	23.8664	28.193	16.8626	UP
NM_001152761.1	100279805	-0.812484	4.43474e-06	5.34623e-05	123.446	115.4	161.295	230.311	239.119	234.093	DOWN
XR_004858170.1		-1.70553	0.000108289	0.000921543	14.0508	17.2239	32.4298	75.1792	78.3139	55.5475	DOWN
NM_001360998.1	100279811	-0.766208	6.5684e-05	0.000593034	243.882	159.321	189.458	306.684	365.465	333.285	DOWN
NM_001152770.1	100279815	-0.713159	0.00572187	0.0271698	69.2505	112.817	88.7552	157.518	163.937	123.99	DOWN
NM_001152780.1	100279826	1.28554	1.09664e-10	3.03793e-09	248.9	235.107	220.181	119.332	77.2698	93.2404	UP
NM_001152781.2	100279827	0.59299	6.6272e-12	2.17662e-10	708.563	663.121	745.885	476.135	476.149	452.315	UP
NM_001152797.1	100279844	2.35349	0.00952792	0.0411472	18.0653	25.8359	41.8173	11.9332	4.17674	0.991919	UP
NM_001152801.2	100279848	-0.775733	5.2331e-06	6.2087e-05	166.603	159.321	166.416	239.858	334.139	267.818	DOWN
XM_023301877.2	100279850	-1.05881	1.13678e-06	1.5627e-05	823.98	540.832	539.358	1045.35	1415.92	1501.77	DOWN
NM_001152807.1	100279854	0.803078	0.000274172	0.00204843	297.074	290.223	367.822	210.025	133.656	204.335	UP
XM_008660268.3	100279861	-1.20015	6.52379e-05	0.00059026	57.2069	84.3973	110.944	153.938	215.102	212.271	DOWN
NM_001152823.1	100279870	-0.642873	8.91838e-10	2.19191e-08	558.018	614.033	609.338	937.95	829.084	1015.73	DOWN
NM_001324239.1	100279878	-0.82173	2.35451e-08	4.51096e-07	282.02	369.453	307.229	626.494	507.474	563.41	DOWN
XM_008669606.4	100279878	2.19454	3.41601e-12	1.16656e-10	162.588	115.4	176.657	40.5729	34.4581	24.798	UP
XR_556563.4		-0.980764	0.000451122	0.00315748	668.417	687.235	332.832	920.051	1173.66	1236.92	DOWN
XR_556564.4		-1.26835	0.00306665	0.0161479	110.399	290.223	442.069	755.372	588.921	687.4	DOWN
NM_001152841.1	100279889	0.594411	0.00281828	0.0150436	199.722	227.356	231.276	112.172	171.246	151.764	UP
NM_001152843.2	100279891	-1.39182	1.03646e-16	6.05252e-15	302.093	283.334	213.354	609.787	725.709	756.834	DOWN
NM_001352973.1	100279900	0.842769	4.87837e-20	4.03509e-18	2661.63	2302.84	2445.89	1249.41	1453.51	1425.39	UP
NM_001361004.1	100279902	0.80802	1.3381e-06	1.80712e-05	159.577	151.571	169.83	89.4991	89.8	95.2242	UP
NM_001152858.1	100279906	-1.37691	1.86449e-07	2.96834e-06	106.385	78.3689	59.7391	200.478	187.953	244.012	DOWN
NM_001152859.1	100279907	1.36081	0.00221264	0.0121942	247.897	225.634	308.083	133.652	131.567	39.6768	UP
XM_008669609.2	100279907	1.3897	5.23162e-05	0.000485392	189.686	171.378	123.745	50.1195	45.9442	88.2808	UP
NM_001158998.2	100279910	1.26751	3.37418e-24	3.84841e-22	865.129	952.484	909.741	342.483	442.735	347.172	UP
NM_001152868.1	100279916	-0.587303	1.86485e-05	0.000194048	349.263	352.229	378.916	451.075	597.274	573.329	DOWN
XM_020549674.2	100279919	1.27282	5.30696e-05	0.000491601	355.285	440.933	425.001	91.8857	217.191	195.408	UP
XR_004852832.1		-0.737894	1.96229e-08	3.80193e-07	166.603	149.848	181.777	273.271	277.753	279.721	DOWN
NM_001152873.2	100279923	-0.865411	4.66003e-21	4.22558e-19	1139.12	1072.19	1151.26	2027.45	1850.3	2246.7	DOWN
XM_035960539.1	100279932	1.44186	0.00815686	0.0363026	76.2759	33.5867	46.0844	21.4798	25.0605	10.9111	UP
NM_001156717.2	100279936	3.11735	1.12482e-08	2.2999e-07	85.3085	73.2017	78.5142	16.7065	3.13256	7.93535	UP
NM_001152893.1	100279943	0.700795	5.82151e-10	1.46658e-08	316.143	343.617	320.031	195.705	205.705	201.36	UP
NM_001152898.1	100279948	-1.74479	0.00102132	0.00633533	23.0835	18.0851	13.6546	38.1863	97.1093	47.6121	DOWN
NM_001361007.1	100279958	-0.686272	0.00166636	0.00961737	105.381	122.29	108.384	144.392	220.323	175.57	DOWN
NM_001152918.1	100279970	-1.28088	0.000692386	0.00455382	47.1706	67.1733	109.237	140.812	169.158	234.093	DOWN
NM_001152921.1	100279973	-2.544	6.04281e-07	8.76492e-06	23.0835	9.47316	16.2149	53.6994	108.595	120.022	DOWN
NM_001152927.2	100279979	0.648896	0.000891004	0.00564819	224.813	220.466	171.536	138.425	143.053	112.087	UP
NM_001152931.2	100279983	0.66448	7.7016e-06	8.75941e-05	682.468	600.254	582.883	322.197	445.867	406.687	UP
XM_035962220.1	100279985	-1.36991	6.64548e-05	0.000599613	64.2323	68.8957	36.6969	183.771	143.053	112.087	DOWN
XR_002264840.2		-0.885451	0.00144568	0.00853265	88.3194	86.1197	64.8596	106.206	160.805	173.586	DOWN
NM_001361012.1	100279992	-1.3709	1.01695e-21	9.86478e-20	1679.07	1814.54	1553.22	3773.28	4020.12	5257.17	DOWN
NM_001353463.1	100279996	-0.948367	0.00309091	0.0162405	70.2541	55.9778	60.5925	136.039	146.186	78.3616	DOWN
NM_001152948.2	100280000	0.588109	2.53813e-06	3.21762e-05	2105.62	2028.12	2385.3	1278.05	1672.79	1384.72	UP
NM_001152958.1	100280012	0.692624	4.31069e-06	5.21823e-05	178.646	204.104	191.165	121.719	117.993	116.055	UP
NM_001152975.1	100280032	-0.666783	1.90544e-07	3.02693e-06	260.944	252.331	272.239	473.748	393.658	381.889	DOWN
NM_001152976.1	100280033	-1.17584	0.00184872	0.0104509	113.41	63.7286	111.797	169.452	161.849	320.39	DOWN
XM_008674811.4	100280050	1.56899	0.000304932	0.00225174	98.3557	91.2868	98.1428	32.2197	49.0767	15.8707	UP
NM_001152996.1	100280056	-0.913769	0.00114266	0.00696235	100.363	75.7853	81.0744	112.172	193.174	177.554	DOWN
NM_001361016.1	100280067	-1.11639	2.36722e-11	7.16993e-10	311.125	365.147	299.549	587.114	838.481	689.384	DOWN
NM_001153020.1	100280082	5.87133	2.28812e-60	1.11347e-57	426.543	402.179	485.593	4.77328	13.5744	3.96768	UP
XM_008645283.4	100280095	1.27631	0.00500436	0.0244139	27.098	28.4195	37.5503	11.9332	14.6186	11.903	UP
NM_001351827.1	100280098	-1.5178	0.00672318	0.0309383	7.02541	6.02838	10.241	27.4464	18.7953	20.8303	DOWN
NM_001153046.1	100280108	1.23179	0.000288767	0.00214595	57.2069	50.8106	73.3937	28.6397	25.0605	23.8061	UP
NM_001320528.1	100280151	-0.672571	1.32798e-07	2.18324e-06	11447.4	11342	12001.6	16228	17203	22020.6	DOWN
NM_001153085.1	100280153	0.81453	2.65386e-17	1.72963e-15	462.673	470.213	467.672	261.337	253.737	280.713	UP
XM_008678913.4	100280157	-0.586881	0.0106049	0.0449601	162.588	121.429	113.504	208.831	160.805	226.158	DOWN
NM_001360696.1	100280169	3.05487	5.73936e-11	1.64939e-09	88.3194	52.533	72.5403	8.35325	7.3093	9.91919	UP
NM_001153102.1	100280170	0.82647	1.01341e-06	1.40501e-05	740.679	682.068	714.309	387.829	495.988	321.382	UP
XM_008645288.4	100280170	1.71357	0.0119074	0.0493994	63.2287	160.183	107.53	64.4393	26.1046	10.9111	UP
NM_001153105.1	100280173	-0.667749	0.000171292	0.00137213	211.766	148.126	166.416	295.944	255.826	282.697	DOWN
NM_001153113.2	100280181	0.901361	2.49225e-08	4.73755e-07	287.038	304.002	361.848	189.738	170.202	151.764	UP
XM_035961427.1	100280182	-1.10042	0.0108325	0.0457064	157.57	80.9525	74.2471	237.471	127.391	304.519	DOWN
NM_001153116.1	100280184	-0.977325	9.22699e-17	5.44262e-15	894.234	1110.08	1032.63	2000.01	1790.78	2191.15	DOWN
XM_008678917.3	100280196	1.8808	0.00524875	0.0253688	52.1887	50.8106	51.2049	21.4798	17.7512	2.97576	UP
NM_001153130.1	100280198	-0.826063	1.89683e-15	9.81981e-14	1137.11	1106.64	1001.91	2143.2	1871.18	1740.82	DOWN
XM_008669630.3	100280198	-0.741768	3.14423e-05	0.000308071	1276.62	1718.09	1356.93	2852.04	1926.52	2500.63	DOWN
NM_001153141.1	100280210	-1.45469	1.59869e-05	0.000169864	19.069	19.8075	29.8695	62.0527	61.607	65.4667	DOWN
NM_001361031.1	100280211	-1.31837	7.67099e-07	1.09257e-05	40.1452	49.9494	39.2571	93.079	101.286	127.958	DOWN
NM_001326369.1	100280237	-0.769804	4.42838e-13	1.70806e-11	12934.8	13792.9	13222	20612.2	21435	26066.6	DOWN
NM_001153169.2	100280240	-1.61857	7.81238e-21	6.89141e-19	260.944	277.305	323.444	719.573	876.072	1050.44	DOWN
NM_001153181.1	100280253	1.46156	8.65637e-05	0.00075515	394.427	339.311	386.597	208.831	130.523	68.4424	UP
NM_001153185.2	100280257	0.701621	5.61929e-05	0.000516598	442.601	381.51	404.519	224.344	311.167	219.214	UP
XM_008678927.4	100280267	2.89812	5.36352e-06	6.35569e-05	59.2142	96.454	109.237	23.8664	6.26512	5.95152	UP
XM_008656642.4	100280271	0.710723	0.0056539	0.0269175	865.129	983.487	709.188	689.74	526.27	348.164	UP
NM_001153204.1	100280276	-0.672497	0.000606518	0.00406721	240.871	216.16	228.715	405.729	272.533	414.622	DOWN
NM_001367925.1	100280278	-0.650347	8.73687e-05	0.000761717	122.443	136.93	139.107	202.865	237.03	186.481	DOWN
NM_001361037.1	100280286	-0.833487	0.000216792	0.00167337	103.374	130.041	163.856	201.671	263.135	244.012	DOWN
NM_001153217.1	100280289	-1.12202	8.97028e-20	7.2754e-18	8859.04	9652.29	8772.26	17802	18258.6	23321	DOWN
XM_008645313.4	100280293	-0.630671	3.52984e-05	0.000342748	380.376	359.98	493.274	695.706	599.363	616.974	DOWN
NM_001153223.2	100280296	-0.836248	1.47977e-23	1.6366e-21	1709.18	1773.2	1737.55	2829.36	3078.26	3409.23	DOWN
NM_001361038.1	100280299	-0.677777	6.21093e-13	2.3521e-11	465.684	403.04	422.441	652.747	689.163	719.141	DOWN
NM_001153247.1	100280321	0.95205	2.17153e-18	1.58908e-16	733.653	646.759	653.716	360.383	373.819	317.414	UP
XM_035966880.1	100280323	0.834766	0.000906141	0.00572673	247.897	190.324	164.709	118.139	131.567	88.2808	UP
XR_561717.4		1.37782	0.0114443	0.0478451	79.2868	43.0598	151.055	45.3462	32.3698	27.7737	UP
NR_158545.1		0.736388	0.00087314	0.00556151	113.41	151.571	130.573	69.2126	88.7558	79.3535	UP
XM_035965823.1	100280343	-1.61111	0.00616493	0.0288375	25.0907	6.88957	29.0161	77.5659	49.0767	59.5152	DOWN
XM_035965831.1	100280343	-1.33375	4.68839e-10	1.19975e-08	54.196	48.227	62.2993	144.392	125.302	145.812	DOWN
NM_001153273.1	100280347	1.2677	0.00600745	0.0282366	96.3485	117.984	110.091	63.246	53.2535	18.8465	UP
XM_008645336.4	100280351	2.39944	4.60275e-07	6.82453e-06	60.2178	61.145	44.3776	14.3199	11.486	5.95152	UP
NM_001153280.1	100280354	-0.74777	1.80368e-09	4.21986e-08	2669.66	3068.44	2571.34	4350.85	4213.29	5388.11	DOWN
XM_020540480.3	100280358	-1.17969	0.000202018	0.00157837	109.396	72.3405	148.494	288.784	270.444	189.457	DOWN
XM_035960558.1	100280358	-1.72505	1.60179e-08	3.17724e-07	44.1597	43.0598	30.7229	165.872	115.905	108.119	DOWN
XM_020542089.3	100280369	0.977303	1.23459e-07	2.03774e-06	1458.27	1165.2	1511.4	531.028	774.786	792.543	UP
XM_035960559.1	100280372	0.72274	0.00213419	0.011831	115.417	113.678	119.478	52.5061	80.4023	77.3697	UP
XM_008656649.3	100280374	-0.961248	0.000849397	0.00543041	361.307	265.249	192.872	386.636	660.97	545.556	DOWN
NM_001153301.1	100280375	1.71091	0.00146581	0.00863572	47.1706	37.0315	55.472	23.8664	8.35349	10.9111	UP
NM_001153315.1	100280390	0.631671	0.000258827	0.00194925	439.59	359.119	350.754	248.211	286.107	207.311	UP
XM_008675124.3	100280392	-0.686406	2.76904e-11	8.29459e-10	645.334	788.856	709.188	1093.08	1123.54	1233.95	DOWN
NM_001153325.1	100280402	1.16092	2.76986e-18	2.00184e-16	647.341	593.365	555.573	227.924	296.549	276.745	UP
NM_001153338.1	100280415	0.738943	0.00264627	0.0142399	161.584	143.82	167.269	115.752	67.8721	100.184	UP
NM_001346761.1	100280420	-0.820637	1.16586e-11	3.69605e-10	2623.49	2887.59	2885.4	4151.56	5108.16	5568.63	DOWN
NM_001348673.1	100280432	-0.772846	0.000930148	0.00584681	195.708	188.602	197.139	255.371	442.735	294.6	DOWN
NM_001153371.1	100280451	0.717449	0.00435482	0.021728	149.541	207.548	238.956	134.845	130.523	98.2	UP
NM_001153385.1	100280465	1.29151	1.95554e-12	6.89587e-11	685.479	658.815	619.579	267.304	331.007	204.335	UP
NM_001153387.1	100280467	0.715666	0.000122053	0.00102376	309.118	254.053	308.936	215.991	154.54	161.683	UP
NM_001153395.1	100280475	0.639479	0.00232726	0.0127154	898.249	857.752	906.327	770.885	449	491	UP
NM_001153398.2	100280478	2.6575	3.57641e-36	8.03261e-34	422.528	415.958	395.131	88.3058	49.0767	59.5152	UP
NM_001153401.1	100280481	-0.777649	5.88426e-16	3.18754e-14	613.218	670.011	591.417	1108.6	975.27	1130.79	DOWN
XM_023301517.2	100280481	-1.2268	0.0106976	0.0452875	31.1125	15.5015	18.7751	70.4059	37.5907	44.6364	DOWN
NM_001153403.2	100280483	-1.65911	0.00670073	0.0308642	22.0799	48.227	20.482	59.6661	58.4744	168.626	DOWN
XM_008669659.3	100280492	1.54888	0.00408543	0.0205986	34.1234	66.3121	87.0484	28.6397	22.9721	12.8949	UP
NM_001153423.1	100280503	-0.677255	3.28384e-15	1.64745e-13	922.336	1046.35	873.044	1544.16	1507.8	1493.83	DOWN
NM_001291619.1	100280507	-1.06543	7.93379e-08	1.36105e-06	106.385	157.599	151.908	261.337	289.239	321.382	DOWN
NM_001153429.2	100280509	-1.1541	6.4686e-19	4.91849e-17	300.085	304.002	339.659	636.04	801.935	662.602	DOWN
XM_008674565.4	100280509	-1.05748	8.21855e-15	3.921e-13	750.715	617.478	639.208	1449.89	1182.02	1543.43	DOWN
NR_158750.1		0.952273	6.95675e-35	1.50462e-32	3174.48	2978.88	3179.83	1458.24	1680.1	1681.3	UP
XM_035961432.1	100280514	-1.80668	0.00153679	0.00898321	1892.85	746.658	954.972	2584.73	6678.61	3310.03	DOWN
XM_008649547.4	100280515	-1.04663	4.99196e-05	0.000465077	130.472	240.274	253.464	430.789	456.309	404.703	DOWN
NM_001153442.1	100280524	0.66101	4.10991e-06	4.99589e-05	1250.52	1278.88	1372.29	991.65	788.36	690.376	UP
NM_001153447.1	100280528	0.985771	3.39787e-06	4.20743e-05	160.581	134.347	170.683	82.3392	86.6674	66.4586	UP
NM_001153449.3	100280530	-3.31665	3.03855e-05	0.000299425	2.00726	6.88957	13.6546	134.845	40.7232	51.5798	DOWN
NM_001153451.1	100280532	1.47495	1.5696e-10	4.25527e-09	123.446	117.123	107.53	39.3796	45.9442	39.6768	UP
NM_001153452.3	100280533	1.4569	4.61429e-09	1.01223e-07	259.94	266.11	242.37	120.525	97.1093	63.4828	UP
NM_001153459.1	100280540	0.941941	2.8642e-28	4.56989e-26	1635.92	1479.54	1413.26	805.492	744.505	806.43	UP
NM_001158337.2	100280565	0.978082	1.6159e-05	0.000171319	191.693	166.211	201.406	71.5993	96.0651	115.063	UP
NR_158751.1		-0.636866	0.000523573	0.00359616	144.523	114.539	145.934	219.571	228.677	181.521	DOWN
NM_001153488.1	100280569	1.13606	0.000304886	0.00225174	71.2577	76.6465	58.8857	32.2197	25.0605	36.701	UP
NM_001153490.1	100280571	0.692189	4.77933e-05	0.00044784	159.577	142.959	142.52	93.079	90.8442	91.2566	UP
NM_001153491.2	100280572	-0.954903	0.000553223	0.00376352	231.838	140.375	161.295	433.176	343.537	256.907	DOWN
NM_001153502.1	100280583	0.952458	4.78867e-40	1.27109e-37	2049.41	2019.51	1950.91	992.843	1123.54	992.911	UP
NM_001153507.1	100280588	0.932756	4.68048e-07	6.92655e-06	302.093	315.198	311.497	147.972	203.616	134.901	UP
NM_001153513.2	100280594	-2.50401	1.83305e-23	2.01208e-21	77.2795	68.8957	75.1005	373.51	555.507	325.35	DOWN
NM_001367134.1	100280599	1.70645	4.62313e-05	0.000434039	36.1307	53.3942	50.3515	16.7065	12.5302	13.8869	UP
NM_001153524.2	100280606	0.627239	0.00173094	0.00991953	252.915	211.854	325.151	170.645	173.335	167.634	UP
NM_001153529.1	100280611	-4.43829	1.55241e-13	6.33064e-12	8.02904	0.861197	6.82732	102.626	148.274	85.3051	DOWN
NM_001371671.1	100280618	-5.83828	0.00038267	0.00273317	21.0762	0.861197	0	472.555	515.828	258.891	DOWN
XM_008649553.4	100280618	-4.0068	6.02814e-08	1.06415e-06	9.03267	0.861197	6.82732	77.5659	135.744	52.5717	DOWN
XM_008663648.3	100280624	0.978837	0.00452653	0.0223729	412.492	426.292	236.396	255.371	121.126	169.618	UP
NM_001153550.2	100280633	1.51863	0.00182755	0.0103533	61.2214	75.7853	70.8335	39.3796	21.9279	11.903	UP
NM_001374586.1	100280639	0.598647	3.08763e-09	6.99925e-08	1266.58	1411.5	1326.21	985.683	797.758	863.962	UP
NM_001153560.1	100280642	-2.81949	7.42834e-21	6.57251e-19	124.45	126.596	98.9962	776.852	1169.49	523.733	DOWN
XM_020553312.2	100280648	2.86612	0.00147858	0.00869692	87.3158	79.2301	51.2049	0	16.707	12.8949	UP
NM_001153568.1	100280650	-2.02695	2.71076e-11	8.1345e-10	113.41	236.829	136.546	554.894	828.039	603.087	DOWN
NM_001153569.1	100280651	-2.28688	0.0027216	0.0145861	4.01452	22.3911	9.38757	97.8523	34.4581	43.6444	DOWN
NM_001360234.1	100280681	0.817536	0.000464437	0.00323841	173.628	137.791	138.253	65.6327	95.0209	93.2404	UP
NM_001153612.1	100280693	1.40423	2.49124e-07	3.86911e-06	247.897	259.22	280.774	62.0527	106.507	127.958	UP
NM_001153628.1	100280709	1.27453	1.27092e-20	1.09464e-18	448.623	432.321	460.844	215.991	159.76	180.529	UP
NM_001153630.1	100280711	-1.23584	0.00873876	0.0383748	12.0436	12.918	16.2149	23.8664	31.3256	41.6606	DOWN
NM_001153633.2	100280714	-1.47776	6.05779e-10	1.52216e-08	68.2468	72.3405	60.5925	149.165	228.677	181.521	DOWN
NM_001153649.1	100280729	0.630138	4.81954e-05	0.00045074	1994.21	2294.23	2059.29	1662.3	1113.1	1328.18	UP
NM_001366422.1	100280736	-0.929247	5.21425e-06	6.19349e-05	111.403	143.82	107.53	250.597	192.13	248.972	DOWN
XM_008675440.4	100280736	-1.12477	2.85604e-08	5.35242e-07	203.737	271.277	199.699	590.694	477.193	405.695	DOWN
NM_001176497.1	100280752	-1.40985	8.92101e-13	3.30134e-11	345.249	431.46	374.649	1315.04	863.542	883.8	DOWN
XM_008674581.4	100280755	1.80343	0.000958231	0.00600009	98.3557	76.6465	81.0744	33.413	32.3698	7.93535	UP
NM_001153684.1	100280763	0.737508	5.61144e-05	0.000516077	130.472	128.318	145.934	79.9525	84.5791	78.3616	UP
NM_001153741.1	100280821	2.59244	6.35574e-15	3.07753e-13	158.574	151.571	133.986	32.2197	28.193	13.8869	UP
NM_001353090.1	100280822	-3.22409	3.8241e-08	7.03125e-07	9.03267	19.8075	19.6286	94.2724	269.4	91.2566	DOWN
NM_001153765.2	100280845	2.38413	5.95017e-13	2.25921e-11	123.446	139.514	90.462	25.0597	24.0163	18.8465	UP
NM_001153784.1	100280864	-1.05599	7.23365e-06	8.28592e-05	132.479	93.0092	133.986	293.557	253.737	200.368	DOWN
NM_001153829.2	100280909	2.16078	2.57356e-05	0.000258489	101.367	84.3973	83.6347	9.54657	35.5023	14.8788	UP
NM_001153830.1	100280910	-0.937706	1.58303e-11	4.9329e-10	486.76	638.147	487.3	985.683	980.491	1122.85	DOWN
XM_008669677.2	100280915	-1.36076	0.00142392	0.00842579	42.1525	23.2523	51.2049	65.6327	121.126	112.087	DOWN
NM_001153838.2	100280918	1.12902	0.00355404	0.0183147	261.947	219.605	208.233	173.032	67.8721	75.3859	UP
NM_001371433.1	100280918	0.655653	2.11684e-14	9.61237e-13	4367.8	4057.96	4297.8	2954.66	2438.17	2686.12	UP
XM_008653171.4	100280919	-1.97985	4.76193e-07	7.03995e-06	18.0653	38.7539	37.5503	99.0457	161.849	113.079	DOWN
NM_001366638.1	100280945	2.89187	1.43755e-08	2.87884e-07	64.2323	45.6434	56.3254	4.77328	11.486	5.95152	UP
NM_001153899.2	100280979	-1.71087	7.68573e-06	8.74885e-05	36.1307	28.4195	17.9217	96.659	67.8721	104.152	DOWN
NM_001367155.1	100280995	0.820792	0.000726199	0.00474034	917.318	932.676	739.911	682.58	386.349	398.752	UP
NM_001291674.1	100281013	0.629317	0.000339315	0.00246267	222.806	250.608	215.061	140.812	175.423	128.949	UP
NM_001367098.1	100281031	0.919196	8.73523e-14	3.65927e-12	1183.28	1180.7	1071.89	710.026	560.728	548.531	UP
XM_008675769.3	100281033	-0.911241	0.0115805	0.0483107	85.3085	124.012	75.1005	173.032	114.86	246.988	DOWN
NM_001153969.3	100281050	1.24377	0.00875835	0.0384435	88.3194	62.0062	74.2471	15.5132	49.0767	29.7576	UP
XM_008660330.4	100281056	-1.25284	0.00324422	0.0169289	63.2287	86.9809	102.41	97.8523	221.367	282.697	DOWN
NM_001153977.2	100281058	1.39931	0.000124344	0.0010391	81.294	95.5928	76.8074	19.0931	42.8116	33.7253	UP
NM_001153990.2	100281071	1.37636	2.18144e-06	2.81333e-05	198.719	162.766	244.077	93.079	53.2535	87.2889	UP
NM_001153996.2	100281077	1.25897	0.00224517	0.0123524	55.1996	44.7822	62.2993	14.3199	30.2814	22.8141	UP
NM_001370707.1	100281087	2.0108	0.000183854	0.00145835	100.363	114.539	109.237	17.8998	12.5302	49.596	UP
NM_001154021.1	100281102	0.908728	2.2666e-06	2.90519e-05	585.116	491.743	549.599	227.924	272.533	364.034	UP
NM_001328137.1	100281113	0.590966	0.000213773	0.00165476	814.947	943.872	803.064	694.513	490.767	517.782	UP
NM_001154039.2	100281120	-1.40726	0.000104158	0.000892375	18.0653	20.6687	30.7229	52.5061	65.7837	66.4586	DOWN
NR_158754.1		-0.773721	0.00230347	0.0126168	121.439	108.511	102.41	251.791	153.495	163.667	DOWN
XM_035958943.1	100281140	-1.28096	1.47665e-06	1.97686e-05	33.1198	36.1703	31.5764	85.9191	72.0488	87.2889	DOWN
XM_020546555.3	100281142	1.77547	4.63549e-57	2.02011e-54	973.521	832.777	850.002	260.144	241.207	273.77	UP
NM_001367784.1	100281160	1.43534	0.000769065	0.00498893	98.3557	66.3121	60.5925	36.993	16.707	29.7576	UP
NM_001154081.2	100281162	1.64037	0.00587328	0.0277803	43.1561	71.4793	64.0061	31.0263	19.8395	6.94343	UP
NM_001154093.2	100281174	1.76281	2.71576e-13	1.08031e-11	163.592	163.627	154.468	58.4727	34.4581	49.596	UP
NM_001154097.2	100281178	2.5027	7.40031e-06	8.46023e-05	39.1416	35.3091	41.8173	8.35325	9.39767	2.97576	UP
NM_001154125.2	100281206	1.74184	2.4103e-13	9.65378e-12	214.777	171.378	236.396	69.2126	67.8721	49.596	UP
NM_001154126.2	100281207	0.773179	4.11659e-28	6.44074e-26	2639.55	2388.96	2405.78	1373.51	1502.58	1470.02	UP
NM_001154136.2	100281217	1.49378	1.97557e-11	6.07827e-10	210.762	234.245	235.543	83.5325	99.1977	59.5152	UP
NM_001154146.1	100281227	1.46047	7.37603e-14	3.13031e-12	230.835	210.132	263.705	101.432	78.3139	77.3697	UP
NM_001154148.2	100281229	1.12466	0.000628974	0.00419862	83.3013	92.148	68.2732	38.1863	46.9884	26.7818	UP
NM_001154172.3	100281253	2.03028	1.51447e-06	2.02564e-05	46.167	53.3942	60.5925	8.35325	15.6628	14.8788	UP
NM_001154173.2	100281254	1.44366	2.21103e-07	3.46711e-06	86.3122	99.8988	100.703	42.9596	35.5023	27.7737	UP
NM_001154188.1	100281269	-1.23476	0.00406571	0.0205098	71.2577	70.6181	72.5403	275.657	91.8884	137.877	DOWN
NM_001154191.1	100281272	-1.40048	5.00802e-06	5.96833e-05	41.1488	43.0598	30.7229	127.685	88.7558	87.2889	DOWN
NM_001154196.1	100281277	0.665919	0.00874583	0.0384001	174.632	197.214	179.217	132.459	78.3139	136.885	UP
NM_001159457.2	100281281	1.92604	0.0018609	0.0105035	28.1016	22.3911	23.8956	9.54657	7.3093	2.97576	UP
NM_001154201.1	100281283	1.25887	4.31168e-13	1.67188e-11	175.635	204.104	185.191	75.1792	83.5349	77.3697	UP
NM_001367959.1	100281298	-0.65793	1.5838e-08	3.1437e-07	516.869	456.434	465.111	756.566	672.456	838.172	DOWN
XR_004857568.1		-1.08023	6.94048e-06	8.00665e-05	53.1924	50.8106	52.0583	99.0457	99.1977	130.933	DOWN
NM_001154221.3	100281303	1.2561	0.000363845	0.00261922	53.1924	52.533	67.4198	20.2865	30.2814	21.8222	UP
XR_561721.2		-0.894879	5.96617e-05	0.000544546	99.3593	126.596	133.133	187.351	207.793	272.778	DOWN
NM_001372497.1	100281321	1.32986	0.00217231	0.012015	107.388	61.145	69.1266	39.3796	36.5465	18.8465	UP
NM_001154242.2	100281324	1.43226	4.05056e-19	3.10416e-17	333.205	307.447	280.774	119.332	124.258	98.2	UP
NM_001154249.1	100281331	-1.28937	2.41209e-18	1.76071e-16	597.16	649.342	592.27	1606.21	1197.68	1691.22	DOWN
NM_001154255.3	100281337	-2.27982	4.33513e-07	6.45802e-06	19.069	9.47316	10.241	68.0193	48.0326	70.4263	DOWN
XM_008649573.4	100281339	-4.78364	5.87845e-101	8.17328e-98	38.1379	43.0598	41.8173	1379.48	877.116	1138.72	DOWN
NM_001154265.2	100281347	1.0609	0.00556822	0.0265872	47.1706	52.533	58.0322	34.6063	17.7512	23.8061	UP
NM_001154274.1	100281356	-0.775202	0.0117243	0.0488087	35.127	32.7255	36.6969	72.7926	50.1209	56.5394	DOWN
NM_001367350.1	100281365	2.5815	0.000815866	0.00525053	63.2287	57.7002	55.472	11.9332	16.707	0.991919	UP
NM_001368003.1	100281395	3.18759	0.000129471	0.00107609	82.2976	83.5361	104.97	0	12.5302	16.8626	UP
NM_001154342.2	100281424	0.709701	0.000372262	0.00267256	322.165	336.728	395.985	165.872	261.046	217.23	UP
NM_001368009.1	100281424	1.25173	0.000279456	0.00208418	192.697	193.769	189.458	41.7662	93.9767	105.143	UP
NR_158756.1		1.12696	6.68763e-12	2.18907e-10	356.289	289.362	304.669	143.199	127.391	163.667	UP
NM_001154352.2	100281434	2.54175	4.34947e-20	3.60784e-18	1025.71	769.049	833.787	180.191	182.733	89.2727	UP
XM_035964786.1	100281438	1.0264	0.000276495	0.00206421	149.541	117.123	110.944	79.9525	57.4302	48.604	UP
XR_002267851.1		-1.09888	0.000350432	0.00253516	87.3158	111.094	166.416	233.891	215.102	333.285	DOWN
NM_001154366.2	100281448	1.2099	0.0112551	0.0471756	38.1379	27.5583	44.3776	10.7399	15.6628	20.8303	UP
NM_001154375.2	100281457	1.70345	0.000238655	0.00181824	35.127	33.5867	29.0161	10.7399	8.35349	10.9111	UP
NM_001154378.2	100281460	0.656004	6.98925e-05	0.000625412	246.893	217.022	232.129	173.032	139.921	129.941	UP
XM_008678977.4	100281475	0.785957	0.00766721	0.0344676	686.483	734.601	591.417	581.147	258.958	328.325	UP
NM_001294256.1	100281483	0.881644	0.00202415	0.0113112	147.534	146.403	148.494	83.5325	104.419	52.5717	UP
XM_008656693.3	100281485	1.13301	3.65616e-63	1.9769e-60	3224.66	2909.98	2998.9	1324.59	1444.11	1392.65	UP
NM_001254919.2	100281486	-0.754929	0.000629289	0.00419977	64.2323	89.5645	87.9018	151.552	124.258	133.909	DOWN
NM_001154405.2	100281487	1.65874	1.7529e-05	0.000183775	95.3448	58.5614	76.8074	23.8664	31.3256	17.8545	UP
XM_008676601.3	100281489	1.07554	1.73818e-06	2.29437e-05	206.748	206.687	277.36	133.652	97.1093	98.2	UP
NM_001368019.1	100281497	1.17674	1.43524e-05	0.00015418	419.517	248.025	438.655	162.292	192.13	134.901	UP
NM_001154428.2	100281510	-0.586577	0.000252961	0.00191	355.285	367.731	351.607	521.481	443.779	647.723	DOWN
XM_008649582.4	100281516	-1.20895	0.00197555	0.0110714	67.2432	142.097	127.159	310.263	154.54	314.438	DOWN
XM_008676669.2	100281528	-2.156	0.00571621	0.0271474	8.02904	1.72239	5.97391	13.1265	31.3256	24.798	DOWN
NM_001154460.2	100281541	-0.735055	0.00206535	0.0114985	123.446	119.706	172.39	238.664	183.777	269.802	DOWN
NM_001154465.2	100281546	0.615623	7.241e-05	0.000645763	719.603	620.923	717.722	429.596	535.667	377.921	UP
NM_001154467.1	100281548	1.68182	0.000524758	0.00360176	45.1633	43.921	64.0061	23.8664	9.39767	14.8788	UP
XM_008660352.3	100281549	0.812437	2.24626e-10	5.95696e-09	546.978	511.551	593.124	350.836	274.621	316.422	UP
NM_001368321.1	100281577	0.923467	0.00339048	0.0175804	135.49	78.3689	93.0223	62.0527	50.1209	49.596	UP
NM_001154498.2	100281579	2.30961	7.46577e-26	9.77513e-24	360.303	475.381	424.147	64.4393	82.4907	106.135	UP
NR_158759.1		0.871632	0.000869589	0.0055401	166.603	142.959	129.719	73.9859	103.374	62.4909	UP
NM_001154507.2	100281588	0.644558	0.00645417	0.0299505	401.452	278.167	430.121	214.798	293.416	201.36	UP
NM_001154526.2	100281607	0.611514	1.39434e-11	4.37291e-10	1386.01	1349.5	1358.64	793.559	906.353	976.049	UP
NM_001154528.2	100281609	1.34266	0.000351203	0.00254011	87.3158	75.7853	93.0223	20.2865	32.3698	47.6121	UP
XM_035966844.1	100281615	-1.52204	0.000207249	0.00161238	49.1779	37.8927	17.9217	89.4991	103.374	107.127	DOWN
NM_001154536.1	100281617	-1.30355	3.8667e-30	6.76047e-28	476.724	483.131	449.75	1011.94	1172.62	1291.48	DOWN
NM_001154538.2	100281619	1.31734	0.00145942	0.00860676	85.3085	60.2838	66.5664	42.9596	20.8837	21.8222	UP
NM_001197019.2	100281625	1.61174	0.000173652	0.00138874	35.127	44.7822	40.1105	9.54657	14.6186	14.8788	UP
NM_001371684.1	100281627	0.921263	8.38868e-15	3.98264e-13	514.862	583.891	519.73	312.65	287.151	256.907	UP
NM_001154572.2	100281653	-1.24253	1.10551e-07	1.84028e-06	63.2287	78.3689	69.1266	137.232	159.76	201.36	DOWN
NM_001154579.1	100281659	-1.12534	0.00511556	0.0248548	55.1996	58.5614	39.2571	62.0527	139.921	130.933	DOWN
NM_001370734.1	100281664	0.756841	1.4509e-19	1.1388e-17	1066.86	955.067	998.496	600.241	625.467	561.426	UP
NM_001154588.2	100281668	0.744482	0.00408081	0.0205789	202.733	206.687	194.579	97.8523	96.0651	165.651	UP
NM_001154589.1	100281669	1.94079	0.000230233	0.00176347	97.3521	49.9494	62.2993	8.35325	21.9279	23.8061	UP
NM_001154597.2	100281677	0.827064	0.00975233	0.0418809	59.2142	67.1733	97.2893	42.9596	41.7674	41.6606	UP
NM_001368077.1	100281683	1.608	0.0015976	0.00927737	75.2722	88.7033	76.8074	11.9332	44.9	21.8222	UP
NM_001368082.1	100281700	0.942687	1.27366e-19	1.00781e-17	938.394	1035.16	995.082	582.341	478.237	487.032	UP
NM_001154625.2	100281705	2.1921	9.35255e-11	2.61067e-09	115.417	94.7316	87.9018	17.8998	29.2372	17.8545	UP
NM_001368084.1	100281712	2.18223	8.8297e-07	1.24066e-05	90.3267	48.227	60.5925	14.3199	12.5302	16.8626	UP
NM_001154640.2	100281720	-0.736113	0.0010267	0.00636466	200.726	280.75	231.276	298.33	476.149	412.638	DOWN
NM_001154652.2	100281732	2.08489	0.00110022	0.0067389	17.0617	30.1419	24.749	4.77328	4.17674	7.93535	UP
NM_001154659.2	100281739	0.670287	0.0117917	0.049015	164.595	112.817	149.348	70.4059	109.64	87.2889	UP
XR_564772.3		1.38155	2.06448e-05	0.000212548	193.701	114.539	139.96	41.7662	71.0046	58.5232	UP
NM_001154666.2	100281746	-0.931851	4.34619e-11	1.26395e-09	153.555	175.684	139.96	316.23	288.195	291.624	DOWN
XR_004849964.1		-1.54454	5.71827e-05	0.000524379	48.1742	25.8359	34.99	142.005	96.0651	79.3535	DOWN
XR_004849965.1		-1.45994	0.00173315	0.0099247	26.0944	26.6971	23.0422	47.7328	51.1651	109.111	DOWN
NM_001154675.1	100281755	-2.08535	8.08768e-07	1.14356e-05	27.098	26.6971	29.8695	90.6924	81.4465	182.513	DOWN
NM_001154687.2	100281767	1.32393	0.00055936	0.00379717	64.2323	60.2838	64.8596	29.833	31.3256	14.8788	UP
NM_001154688.2	100281768	2.52679	0.00986932	0.0423211	60.2178	92.148	96.4359	0	26.1046	16.8626	UP
XM_008678994.3	100281768	1.0825	0.00245561	0.01332	47.1706	65.4509	78.5142	25.0597	33.4139	31.7414	UP
NM_001154695.2	100281775	1.01545	0.000237526	0.00181125	137.497	130.041	116.064	85.9191	51.1651	53.5636	UP
NM_001361149.1	100281778	1.35031	1.27798e-08	2.58231e-07	115.417	118.845	130.573	58.4727	43.8558	41.6606	UP
NM_001154702.1	100281782	-0.855256	3.04693e-10	7.93615e-09	1037.75	1204.81	1152.11	2421.25	1952.63	1771.57	DOWN
NM_001154705.2	100281785	-1.63759	3.68236e-07	5.54214e-06	251.911	248.025	189.458	429.596	1050.45	663.594	DOWN
NM_001366179.1	100281793	1.35944	2.78701e-19	2.15849e-17	1081.91	1118.69	1263.05	379.476	542.977	426.525	UP
XM_008645418.4	100281793	1.36906	9.97653e-06	0.000111181	340.23	187.741	187.751	102.626	96.0651	78.3616	UP
NM_001154726.2	100281806	-0.783172	0.00294957	0.0156215	1843.67	1985.92	1376.56	3757.77	1867	3334.83	DOWN
NM_001154731.2	100281811	-0.711283	4.24232e-34	8.9113e-32	901.26	966.263	923.395	1515.52	1556.88	1499.78	DOWN
NM_001368101.1	100281812	-0.758511	0.00305085	0.0160792	46.167	41.3374	58.0322	85.9191	80.4023	80.3455	DOWN
NM_001154746.2	100281826	1.83461	0.000717396	0.00469127	64.2323	34.4479	70.8335	21.4798	8.35349	17.8545	UP
NM_001154769.2	100281849	-1.90992	1.62394e-06	2.15722e-05	35.127	16.3627	22.1888	115.752	80.4023	79.3535	DOWN
NM_001154782.2	100281862	-1.16758	8.49726e-07	1.19741e-05	38.1379	41.3374	42.6708	88.3058	98.1535	88.2808	DOWN
NM_001154783.2	100281863	1.0347	4.46122e-16	2.46702e-14	511.851	427.154	484.74	250.597	231.809	213.263	UP
NM_001154808.2	100281888	1.08794	0.000619095	0.0041393	59.2142	64.5898	61.4459	33.413	32.3698	21.8222	UP
NM_001154809.2	100281889	1.19475	3.71713e-05	0.000358431	105.381	74.9241	80.221	40.5729	33.4139	39.6768	UP
NM_001154829.2	100281910	1.75637	6.33935e-15	3.07643e-13	160.581	198.075	180.924	48.9262	45.9442	64.4747	UP
NM_001370559.1	100281912	0.615297	0.00179577	0.0102149	155.563	155.877	133.986	114.559	88.7558	88.2808	UP
NM_001154835.2	100281916	-0.816245	0.000569586	0.00385596	57.2069	71.4793	81.9279	116.945	112.772	141.844	DOWN
NM_001154839.2	100281920	-0.846772	0.000690204	0.00454194	117.425	83.5361	89.6086	201.671	134.7	185.489	DOWN
NM_001154863.2	100281945	1.9322	6.7472e-189	3.9401e-185	1709.18	1642.3	1706.83	452.269	435.426	438.428	UP
NM_001154877.2	100281959	0.93116	0.00404493	0.0204156	73.265	66.3121	96.4359	35.7996	52.2093	35.7091	UP
NM_001154879.1	100281961	0.67408	1.77267e-05	0.000185581	6798.59	7133.29	6653.23	5372.33	3520.99	4010.33	UP
NM_001154881.2	100281963	0.979575	4.76027e-06	5.69632e-05	129.468	158.46	164.709	71.5993	88.7558	69.4343	UP
NM_001154907.1	100281992	-0.778156	0.000398853	0.0028335	204.74	209.271	215.914	464.202	269.4	348.164	DOWN
NM_001154916.2	100282002	-0.881957	4.68284e-05	0.000439504	233.846	266.971	192.872	532.221	342.493	404.703	DOWN
NM_001154921.2	100282008	0.889883	8.75799e-21	7.65616e-19	909.289	1084.25	1041.17	541.768	556.551	540.596	UP
NM_001371817.1	100282029	1.38901	5.81697e-05	0.000532426	60.2178	74.0629	66.5664	34.6063	21.9279	20.8303	UP
NM_001154943.2	100282030	0.619624	7.17888e-11	2.04098e-09	754.73	797.468	773.194	562.054	484.502	470.17	UP
NM_001154961.2	100282048	-0.623362	0.000995301	0.00619765	110.399	124.874	88.7552	168.258	167.07	163.667	DOWN
XM_008666525.4	100282051	0.99019	0.0092361	0.0401363	87.3158	68.0345	69.9801	56.0861	28.193	29.7576	UP
NM_001371820.1	100282056	-1.34735	0.00714142	0.0325297	9.03267	14.6403	16.2149	45.3462	31.3256	25.7899	DOWN
NM_001154975.1	100282062	1.50219	0.00380031	0.0193598	65.2359	34.4479	64.8596	10.7399	27.1488	19.8384	UP
NM_001154978.1	100282065	1.84698	1.72848e-15	9.02829e-14	236.857	183.435	203.113	45.3462	57.4302	69.4343	UP
NM_001154979.2	100282066	-3.02457	1.58795e-06	2.11519e-05	13.0472	35.3091	21.3354	359.19	96.0651	114.071	DOWN
NM_001154997.1	100282084	-0.847551	0.000368531	0.00264969	84.3049	96.454	94.7291	183.771	123.214	189.457	DOWN
XM_035968015.1	100282103	1.09314	5.36053e-05	0.00049562	165.599	120.568	120.332	66.826	74.1372	49.596	UP
NM_001155018.1	100282105	0.606324	1.95962e-05	0.00020275	686.483	817.276	700.654	565.634	457.353	427.517	UP
NM_001155062.2	100282150	0.648292	6.24081e-17	3.80416e-15	14128.1	14633.5	13650.4	8809.1	9846.67	8404.53	UP
NM_001155070.2	100282158	0.922128	5.39344e-17	3.31532e-15	781.828	819.859	762.1	463.009	422.895	364.034	UP
NM_001155073.1	100282161	-1.77204	2.82303e-48	9.93095e-46	566.047	563.223	593.124	1846.07	1751.1	2284.39	DOWN
XM_035964793.1	100282161	-1.08651	0.00302107	0.0159453	51.1851	101.621	58.8857	106.206	166.026	177.554	DOWN
XM_008679017.3	100282166	0.676772	0.00232321	0.0127004	135.49	136.069	165.563	110.979	77.2698	86.297	UP
NM_001155079.2	100282167	0.591997	1.1006e-23	1.22187e-21	1885.82	1890.33	1975.66	1226.73	1334.47	1253.79	UP
XM_008645431.4	100282170	-0.875393	6.70173e-06	7.75573e-05	79.2868	64.5898	72.5403	122.912	139.921	132.917	DOWN
NM_001155084.1	100282172	1.10744	6.04033e-11	1.73077e-09	416.506	345.34	321.738	143.199	177.512	180.529	UP
NM_001155107.2	100282195	-3.79991	6.52173e-07	9.43615e-06	5.01815	0.861197	13.6546	84.7258	120.081	68.4424	DOWN
NM_001351142.1	100282202	0.856058	5.11329e-09	1.1125e-07	484.753	532.22	484.74	325.777	232.853	272.778	UP
NM_001155116.1	100282204	-1.5732	7.45374e-24	8.30665e-22	624.258	738.907	599.951	2190.94	1569.41	2083.03	DOWN
NM_001371842.1	100282205	0.977768	5.43042e-16	2.96369e-14	494.789	525.33	454.017	274.464	246.428	229.133	UP
NM_001155119.1	100282207	0.666957	0.000622438	0.00415879	121.439	115.4	131.426	72.7926	85.6232	73.402	UP
NM_001155148.1	100282236	-0.793424	2.79162e-10	7.32343e-09	364.318	310.031	290.161	519.095	599.363	549.523	DOWN
XM_008677925.3	100282248	2.38176	2.13991e-10	5.68528e-09	80.2904	118.845	141.667	22.6731	26.1046	16.8626	UP
NM_001371847.1	100282255	0.65114	2.26587e-06	2.90519e-05	827.995	874.115	1113.71	564.441	609.805	618.958	UP
NM_001155175.2	100282263	0.607002	0.00663661	0.0306074	204.74	251.469	238.103	193.318	146.186	118.038	UP
NM_001294265.2	100282268	0.746986	1.36266e-05	0.000147413	1781.44	1767.18	1612.95	1288.79	979.446	809.406	UP
XM_008677969.4	100282269	0.672537	0.00103637	0.00641151	344.245	386.677	327.711	163.485	268.356	231.117	UP
NM_001155184.2	100282272	1.01989	7.74226e-06	8.79605e-05	230.835	200.659	225.302	105.012	81.4465	136.885	UP
NM_001155185.1	100282273	1.21118	1.44528e-07	2.35881e-06	168.61	179.129	174.95	93.079	78.3139	55.5475	UP
NM_001155194.1	100282282	0.969063	7.34219e-11	2.08336e-09	495.793	507.245	465.965	278.044	271.488	202.352	UP
NM_001155199.2	100282287	1.23437	1.33119e-05	0.000144599	99.3593	75.7853	100.703	32.2197	43.8558	40.6687	UP
NM_001155201.1	100282289	0.730719	8.55131e-08	1.45672e-06	234.849	244.58	258.585	159.905	148.274	137.877	UP
XM_020551532.2	100282291	1.51094	0.00898515	0.0391974	19.069	16.3627	19.6286	7.15993	6.26512	5.95152	UP
XM_035961455.1	100282295	1.67281	0.000743481	0.00484233	181.657	80.9525	107.53	20.2865	38.6349	56.5394	UP
NM_001366659.1	100282296	0.595551	0.000712041	0.00466002	228.828	207.548	174.097	122.912	143.053	136.885	UP
NM_001155233.3	100282321	0.740263	0.000231217	0.00177008	138.501	127.457	118.625	78.7592	66.8279	84.3131	UP
NM_001155236.2	100282324	1.60263	4.04528e-49	1.47642e-46	632.287	626.951	570.081	213.604	187.953	201.36	UP
NM_001155240.1	100282328	0.903982	2.34451e-08	4.49475e-07	402.456	353.091	348.193	175.418	234.942	178.545	UP
NM_001155247.1	100282335	0.772521	1.58839e-05	0.000168892	461.67	477.103	627.26	285.204	356.067	275.754	UP
XM_020553348.3	100282335	1.0458	0.00729844	0.0331209	75.2722	74.0629	88.7552	57.2794	24.0163	34.7172	UP
NM_001155261.2	100282349	-0.889077	0.000224212	0.00172368	53.1924	58.5614	46.9378	87.1124	95.0209	111.095	DOWN
NM_001155264.2	100282352	-1.34844	1.9086e-12	6.74665e-11	94.3412	89.5645	71.6869	193.318	241.207	214.255	DOWN
NM_001155273.2	100282361	-1.33057	0.00921902	0.04008	26.0944	12.0568	10.241	36.993	43.8558	39.6768	DOWN
XR_552414.3		2.12824	6.08937e-05	0.00055475	68.2468	56.839	62.2993	23.8664	13.5744	5.95152	UP
NM_001368951.1	100282401	1.34268	0.00444068	0.0220321	42.1525	39.615	30.7229	17.8998	17.7512	8.92727	UP
NM_001155322.2	100282411	-1.38017	5.12684e-11	1.48211e-09	168.61	167.072	139.96	502.388	316.388	419.582	DOWN
NM_001155335.1	100282424	-1.47392	6.91084e-17	4.1777e-15	102.37	86.1197	74.2471	233.891	258.958	234.093	DOWN
XM_020551556.3	100282427	2.56088	0.00046092	0.00321652	53.1924	18.9463	65.713	4.77328	12.5302	5.95152	UP
XM_020538965.2	100282428	-0.587785	5.66114e-06	6.67585e-05	245.889	322.088	298.695	423.629	441.691	439.42	DOWN
NM_001313850.1	100282429	1.14439	2.79648e-05	0.000277915	103.374	79.2301	94.7291	40.5729	49.0767	35.7091	UP
NM_001155345.1	100282434	0.773426	1.17258e-08	2.38459e-07	265.962	279.028	245.784	143.199	162.893	155.731	UP
NM_001155350.1	100282439	-0.939092	4.01676e-14	1.76629e-12	424.535	447.822	486.447	774.465	989.888	841.147	DOWN
NM_001155360.1	100282449	0.622787	2.78854e-21	2.57657e-19	1319.77	1246.15	1353.52	852.031	825.951	866.937	UP
NM_001155372.1	100282462	0.975786	3.01748e-10	7.86647e-09	430.557	335.867	413.906	181.385	219.279	198.384	UP
NM_001155377.1	100282468	2.99014	0.00652455	0.0301956	76.2759	46.5046	46.9378	3.57996	17.7512	0	UP
NM_001155390.1	100282481	0.983764	0.000208582	0.00162059	123.446	116.262	127.159	42.9596	76.2256	65.4667	UP
NM_001155396.1	100282487	0.966427	8.87568e-11	2.47992e-09	434.572	372.037	474.499	243.438	211.97	201.36	UP
XM_035962262.1	100282489	2.41475	9.80066e-07	1.36202e-05	55.1996	91.2868	116.918	9.54657	16.707	22.8141	UP
NM_001155404.1	100282495	1.52959	2.83697e-13	1.12699e-11	439.59	527.052	428.414	192.125	174.379	118.038	UP
NM_001155412.1	100282503	2.01707	4.86302e-21	4.39599e-19	214.777	179.99	197.139	54.8928	52.2093	39.6768	UP
NM_001366433.1	100282504	-1.74724	2.031e-16	1.15823e-14	91.3303	56.839	71.6869	255.371	253.737	226.158	DOWN
NM_001155417.1	100282508	0.621997	7.65427e-11	2.15932e-09	584.113	651.065	656.276	389.023	407.232	432.477	UP
NM_001155432.1	100282524	0.847961	0.000116764	0.000984487	589.131	719.099	635.794	472.555	343.537	265.834	UP
NM_001155437.2	100282529	2.21015	0.00132306	0.00791613	48.1742	25.8359	38.4037	15.5132	4.17674	4.9596	UP
NM_001365059.1	100282535	-1.34223	5.11277e-06	6.08076e-05	32.1162	51.6718	47.7913	106.206	132.612	96.2162	DOWN
NM_001155447.1	100282539	1.05211	3.31481e-18	2.3722e-16	971.514	905.979	865.363	459.429	375.907	487.032	UP
NM_001155448.1	100282540	-0.757357	1.71673e-05	0.000180761	335.212	374.621	342.22	637.233	456.309	685.416	DOWN
NM_001155453.1	100282545	1.10675	2.72768e-07	4.20279e-06	3130.32	2520.72	2951.96	1029.84	1804.35	1159.55	UP
XM_023301138.2	100282546	-0.595909	0.000642479	0.00427509	208.755	152.432	159.589	282.817	261.046	242.028	DOWN
NM_001155460.1	100282552	-0.786195	0.000905941	0.00572671	409.481	268.693	520.583	732.699	688.118	646.731	DOWN
NM_001294266.1	100282553	0.612457	8.37112e-11	2.34568e-09	2974.76	2934.96	3143.98	2227.93	1814.8	1882.66	UP
NM_001155464.3	100282556	4.15769	6.79923e-13	2.55501e-11	238.864	177.407	229.569	2.38664	9.39767	23.8061	UP
NM_001155465.1	100282557	-0.59131	8.03014e-07	1.13652e-05	346.252	390.983	382.33	517.901	535.667	632.844	DOWN
XM_008660383.4	100282570	-1.28959	0.00475801	0.0233486	25.0907	74.0629	80.221	137.232	179.6	122.998	DOWN
XM_008678319.4	100282582	0.955172	9.6716e-05	0.000836467	373.35	514.996	385.744	292.364	183.777	182.513	UP
NM_001291611.1	100282585	0.871592	0.000112232	0.000951223	212.77	266.11	276.507	168.258	140.965	105.143	UP
NM_001155497.1	100282589	0.901202	5.3976e-06	6.39348e-05	217.788	222.189	186.045	96.659	135.744	102.168	UP
NM_001155500.2	100282592	0.615949	7.71291e-18	5.29886e-16	1861.73	1836.07	1823.75	1099.05	1224.83	1274.62	UP
NM_001157230.2	100282592	1.27627	0.000384098	0.00274002	96.3485	79.2301	91.3154	31.0263	53.2535	25.7899	UP
NM_001155503.1	100282595	-0.645224	8.82137e-12	2.8304e-10	704.548	685.513	584.589	1029.84	1000.33	1055.4	DOWN
NM_001329479.1	100282601	1.06777	0.00460773	0.0227181	62.225	63.7286	62.2993	41.7662	18.7953	29.7576	UP
NM_001155529.1	100282621	0.937848	0.00783948	0.0351501	60.2178	84.3973	83.6347	26.2531	43.8558	48.604	UP
NM_001155538.1	100282630	0.625418	4.52293e-06	5.44355e-05	464.681	414.236	395.131	315.037	258.958	252.939	UP
NM_001155541.1	100282633	0.746348	1.4586e-07	2.3779e-06	248.9	240.274	283.334	151.552	147.23	161.683	UP
NM_001371874.1	100282648	2.16586	2.30831e-06	2.94959e-05	512.855	346.201	542.772	138.425	136.788	37.6929	UP
NM_001155570.1	100282662	1.55569	1.68577e-11	5.20859e-10	136.494	142.959	140.814	53.6994	53.2535	36.701	UP
XM_008678455.2	100282669	1.37913	0.000239162	0.00182135	52.1887	80.9525	87.0484	21.4798	29.2372	33.7253	UP
NM_001155585.2	100282677	0.824713	5.86417e-06	6.89855e-05	405.466	496.049	390.864	287.59	244.339	199.376	UP
NM_001155596.1	100282689	1.84245	1.38362e-06	1.86342e-05	108.392	86.1197	93.8757	35.7996	30.2814	14.8788	UP
NM_001367090.1	100282696	-2.10498	8.61135e-05	0.000751672	13.0472	5.16718	9.38757	29.833	46.9884	40.6687	DOWN
NM_001155608.1	100282701	1.85197	2.09345e-08	4.03728e-07	104.377	124.874	151.908	22.6731	39.6791	42.6525	UP
NM_001155609.1	100282702	1.08205	1.04643e-15	5.57546e-14	320.158	293.668	319.177	130.072	152.451	156.723	UP
NM_001155612.2	100282705	0.727206	8.89302e-07	1.24716e-05	444.608	468.491	478.766	233.891	331.007	274.762	UP
NM_001155613.1	100282706	0.880391	5.58549e-20	4.59395e-18	1459.28	1511.4	1335.59	853.225	711.091	776.673	UP
XM_008649654.4	100282707	0.855116	5.11805e-14	2.2304e-12	542.964	540.832	459.137	280.43	285.063	286.665	UP
NM_001155622.1	100282715	2.98903	1.33012e-10	3.63982e-09	85.3085	59.4226	108.384	7.15993	13.5744	10.9111	UP
NM_001155634.1	100282727	-1.0608	3.23378e-09	7.30805e-08	341.234	301.419	380.623	694.513	580.567	859.002	DOWN
NM_001155640.1	100282734	0.614118	1.76568e-06	2.32751e-05	370.339	444.377	376.356	274.464	263.135	242.028	UP
NM_001155645.1	100282739	0.813995	7.82854e-05	0.00069329	331.198	410.791	373.796	155.132	244.339	234.093	UP
NM_001155646.1	100282740	-0.661453	1.59388e-07	2.57686e-06	586.12	617.478	491.567	806.685	895.911	976.049	DOWN
NM_001155647.1	100282741	-0.881837	4.0047e-05	0.000381997	215.78	217.022	174.097	418.856	276.709	422.558	DOWN
XM_035967198.1	100282741	-1.70465	1.68242e-05	0.000177468	62.225	23.2523	49.4981	165.872	119.037	153.747	DOWN
NM_001155650.2	100282744	-2.25523	6.31954e-20	5.16857e-18	120.436	111.094	130.573	603.82	727.798	397.76	DOWN
NM_001155654.2	100282748	-0.616163	5.27715e-22	5.27679e-20	4705.02	4459.28	4471.9	6513.15	7025.28	7356.07	DOWN
NM_001155660.1	100282754	1.93116	6.27248e-06	7.3053e-05	75.2722	62.8674	42.6708	17.8998	16.707	12.8949	UP
NM_001155666.1	100282760	-0.794835	0.00600122	0.0282118	50.1815	46.5046	63.1527	70.4059	101.286	105.143	DOWN
NM_001155673.1	100282767	0.636659	1.5429e-16	8.86467e-15	1425.15	1383.94	1408.99	984.49	892.779	839.164	UP
XM_008678583.4	100282775	2.05747	0.000799981	0.0051631	22.0799	22.3911	27.3093	8.35325	3.13256	5.95152	UP
XM_008678587.3	100282775	1.61815	2.40623e-06	3.06532e-05	215.78	168.795	132.279	42.9596	79.3581	45.6283	UP
NM_001155689.1	100282783	0.8725	0.00185457	0.0104746	69.2505	80.9525	88.7552	34.6063	45.9442	49.596	UP
NM_001155692.2	100282786	-1.567	0.0106745	0.0452096	6.02178	7.75077	5.12049	13.1265	19.8395	22.8141	DOWN
NM_001155701.2	100282795	0.713966	0.00233322	0.0127433	153.555	139.514	154.468	73.9859	116.949	81.3374	UP
NM_001155726.1	100282820	0.866531	1.03775e-05	0.00011521	1799.51	1639.72	1947.49	861.578	1300.01	792.543	UP
XR_002268652.3		-0.820924	0.00203724	0.0113626	66.2396	110.233	124.599	174.225	181.688	177.554	DOWN
NM_001155734.2	100282828	-0.672279	7.35062e-07	1.05259e-05	339.227	382.371	396.838	557.281	539.844	685.416	DOWN
NM_001156135.2	100282844	1.36079	2.93354e-12	1.00769e-10	401.452	449.545	504.368	207.638	133.656	187.473	UP
NM_001155752.2	100282846	1.01014	3.06615e-05	0.000301635	847.064	1257.35	1499.45	465.395	701.693	621.933	UP
NM_001155753.3	100282847	1.49771	4.79663e-37	1.10277e-34	803.907	713.071	885.845	275.657	287.151	287.657	UP
NM_001155755.2	100282849	-0.625901	1.05386e-15	5.60483e-14	12779.2	14944.3	13979.8	20952.3	20976.7	22429.3	DOWN
NM_001291620.1	100282854	-0.5886	1.42609e-08	2.85822e-07	278.005	275.583	302.962	409.309	422.895	455.291	DOWN
NM_001155761.2	100282855	0.853355	2.47625e-06	3.14628e-05	1119.05	1054.1	1242.57	792.365	493.9	606.063	UP
NM_001155762.2	100282856	1.66796	1.06074e-09	2.5788e-08	105.381	97.3152	122.038	41.7662	30.2814	30.7495	UP
NM_001155764.1	100282858	-1.05431	1.28647e-14	5.97176e-13	360.303	399.595	344.78	781.625	652.616	859.994	DOWN
NM_001155765.2	100282859	-0.707875	0.00607843	0.0285151	365.321	276.444	276.507	599.047	331.007	569.362	DOWN
XM_008663739.4	100282861	-0.973973	3.3593e-07	5.09003e-06	366.325	297.974	400.252	849.645	671.412	571.345	DOWN
NM_001155772.2	100282866	-1.15366	0.00018227	0.00144814	186.675	218.744	187.751	650.36	383.216	287.657	DOWN
NM_001155773.1	100282867	0.590984	5.26609e-06	6.2453e-05	462.673	380.649	442.923	287.59	260.002	305.511	UP
XR_004853015.1		0.76006	0.007514	0.0339304	179.65	106.788	167.269	72.7926	97.1093	97.2081	UP
XR_004853017.1		-0.887256	0.00189451	0.0106705	68.2468	118.845	139.96	206.445	208.837	191.44	DOWN
XR_004853029.1		-1.01193	5.63915e-05	0.000518099	75.2722	64.5898	50.3515	145.585	127.391	110.103	DOWN
NR_158979.1		-1.32179	2.74863e-05	0.000273999	20.0726	24.1135	28.1627	57.2794	63.6953	60.5071	DOWN
NM_001155788.1	100282882	0.588546	1.01185e-05	0.000112634	350.267	403.04	378.916	231.504	235.986	284.681	UP
NM_001155794.1	100282888	0.822779	0.000568198	0.0038479	486.76	454.712	552.16	238.664	386.349	219.214	UP
XM_008645471.4	100282898	-0.62218	0.000535673	0.00366375	191.693	140.375	203.113	263.724	269.4	289.64	DOWN
NM_001369265.1	100282906	-0.67566	1.03891e-13	4.3211e-12	380.376	381.51	354.167	559.668	597.274	622.925	DOWN
NM_001155826.1	100282921	0.750699	0.00184924	0.0104518	209.759	212.716	168.123	114.559	147.23	89.2727	UP
NM_001368244.1	100282941	1.5876	2.33789e-14	1.05342e-12	171.621	211.854	211.647	72.7926	55.3419	70.4263	UP
XM_020551567.2	100282941	1.45219	1.87576e-07	2.98466e-06	75.2722	78.3689	81.0744	31.0263	30.2814	24.798	UP
NM_001155847.2	100282942	0.86923	0.000542378	0.00370181	250.907	192.047	240.663	157.518	127.391	90.2646	UP
NM_001155853.1	100282948	0.60618	4.63184e-07	6.86065e-06	2224.04	2070.32	2126.71	1347.26	1645.64	1225.02	UP
NM_001155856.1	100282951	0.788791	2.2806e-06	2.92009e-05	481.742	500.355	458.284	346.063	251.649	238.061	UP
NM_001155862.1	100282957	0.696281	5.51429e-08	9.79182e-07	613.218	546.86	604.218	357.996	413.498	317.414	UP
NM_001366954.1	100282961	0.676544	0.00163577	0.00947268	182.661	163.627	214.207	127.685	130.523	93.2404	UP
NM_001155875.2	100282970	1.42141	3.70232e-05	0.000357313	51.1851	73.2017	69.9801	22.6731	28.193	21.8222	UP
NM_001159466.2	100282971	0.985073	0.000305795	0.00225755	129.468	118.845	100.703	76.3725	48.0326	52.5717	UP
NM_001155910.1	100283007	-3.59755	3.63375e-18	2.58147e-16	12.0436	9.47316	13.6546	131.265	193.174	101.176	DOWN
XM_035968047.1	100283027	-1.13265	0.00934376	0.0404896	192.697	105.066	62.2993	289.977	181.688	316.422	DOWN
NM_001155937.2	100283035	1.67744	5.39597e-09	1.17226e-07	559.022	579.585	586.296	272.077	135.744	132.917	UP
NM_001155939.2	100283037	2.09594	3.62276e-06	4.45753e-05	44.1597	46.5046	45.231	7.15993	9.39767	14.8788	UP
NM_001155947.2	100283045	1.77572	0.000454849	0.00318177	27.098	49.9494	47.7913	13.1265	14.6186	8.92727	UP
NM_001155956.1	100283054	0.79719	0.000558607	0.00379396	150.544	169.656	154.468	87.1124	114.86	71.4182	UP
NM_001371898.1	100283064	1.62733	2.91018e-09	6.6332e-08	131.476	200.659	156.175	54.8928	42.8116	60.5071	UP
NM_001371899.1	100283064	-0.754837	0.00332662	0.017283	89.3231	142.959	109.237	236.278	172.291	169.618	DOWN
NM_001155969.1	100283067	1.26248	3.12271e-06	3.88648e-05	201.73	219.605	247.49	107.399	111.728	60.5071	UP
XM_020551816.3	100283067	1.99665	0.00225751	0.012403	25.0907	23.2523	16.2149	5.96661	7.3093	2.97576	UP
NM_001369284.1	100283069	1.0004	1.47008e-05	0.00015746	440.593	381.51	334.539	153.938	253.737	169.618	UP
NR_164682.1		-0.644229	6.70473e-07	9.67217e-06	556.011	464.185	580.322	897.377	738.239	865.945	DOWN
NM_001155977.3	100283075	1.27001	1.80215e-10	4.84523e-09	204.74	198.075	216.767	93.079	98.1535	66.4586	UP
NM_001155982.1	100283080	0.834682	0.00436438	0.0217645	89.3231	65.4509	64.0061	44.1529	40.7232	37.6929	UP
NM_001155986.1	100283084	-0.850271	3.35593e-06	4.16079e-05	209.759	226.495	156.175	363.963	317.433	385.857	DOWN
NM_001155989.1	100283087	-0.604479	5.79783e-14	2.49315e-12	644.33	634.702	594.83	943.917	896.956	1005.81	DOWN
NM_001348967.1	100283088	0.937967	0.00170368	0.00979177	443.604	464.185	436.095	318.617	133.656	249.964	UP
NM_001156002.2	100283100	-0.668532	1.30968e-12	4.75621e-11	405.466	445.239	444.629	735.086	641.13	686.408	DOWN
NM_001156007.1	100283105	0.725264	7.78088e-07	1.10661e-05	325.176	266.11	290.161	193.318	178.556	161.683	UP
XR_004857799.1		-0.723159	0.00508785	0.0247468	44.1597	45.6434	40.1105	63.246	78.3139	72.4101	DOWN
NM_001156017.1	100283115	0.68967	1.11825e-06	1.54086e-05	643.327	687.235	700.654	505.968	381.128	374.945	UP
NM_001156020.2	100283118	1.85329	0.000207228	0.00161238	25.0907	35.3091	32.4298	9.54657	8.35349	7.93535	UP
NM_001156026.2	100283124	1.07473	8.5656e-07	1.20646e-05	317.147	291.084	296.989	189.738	128.435	113.079	UP
NM_001156028.1	100283126	0.815983	2.00954e-05	0.000207435	361.307	349.646	430.975	165.872	247.472	234.093	UP
NM_001361253.1	100283142	-0.870338	0.00157729	0.00917037	51.1851	71.4793	58.8857	85.9191	115.905	129.941	DOWN
NM_001156051.1	100283149	0.646224	0.000495493	0.00342992	474.717	423.709	422.441	298.33	213.014	332.293	UP
NM_001156052.1	100283150	0.621829	0.00266771	0.0143342	281.016	284.195	232.982	211.218	134.7	173.586	UP
NM_001156059.1	100283157	0.785377	2.90487e-11	8.67242e-10	432.564	445.239	409.639	264.917	263.135	220.206	UP
XM_035960595.1	100283163	-0.89397	0.000527734	0.00361708	53.1924	61.145	42.6708	84.7258	100.242	106.135	DOWN
NM_001156070.1	100283168	-2.35526	8.48774e-18	5.80386e-16	64.2323	79.2301	95.5825	521.481	292.372	412.638	DOWN
NM_001156071.1	100283169	-0.93544	6.97805e-15	3.35107e-13	1211.38	1331.41	1106.88	2662.3	2185.48	2134.61	DOWN
XM_008645499.4	100283169	-1.79892	0.000525418	0.00360544	49.1779	14.6403	17.9217	99.0457	98.1535	85.3051	DOWN
NM_001156074.2	100283172	0.877794	3.60315e-05	0.000348822	121.439	108.511	100.703	58.4727	60.5628	60.5071	UP
NM_001156091.1	100283189	-0.621698	0.000387927	0.0027653	221.802	200.659	222.741	362.77	262.091	368.002	DOWN
NM_001156092.2	100283190	0.751471	1.88582e-10	5.03309e-09	387.401	401.318	419.027	233.891	218.235	264.842	UP
NM_001156099.1	100283197	-0.924096	8.32245e-06	9.38582e-05	281.016	310.892	324.298	743.439	442.735	554.483	DOWN
NM_001371929.1	100283218	0.651882	7.46847e-05	0.000665005	284.027	344.479	285.894	219.571	197.351	166.642	UP
NM_001156121.2	100283219	1.61085	0.000237882	0.00181302	62.225	87.8421	57.1788	20.2865	14.6186	32.7333	UP
XM_008669789.3	100283226	0.948457	0.00964303	0.0415582	35.127	43.0598	40.9639	17.8998	21.9279	21.8222	UP
NM_001156131.2	100283229	0.85119	1.4609e-08	2.92161e-07	258.936	216.16	234.689	136.039	123.214	133.909	UP
NM_001156133.1	100283231	1.6052	0.00365989	0.0187674	25.0907	27.5583	29.8695	13.1265	9.39767	4.9596	UP
NM_001366958.1	100283232	1.13473	3.62781e-09	8.1418e-08	318.151	310.031	303.816	110.979	177.512	134.901	UP
NM_001156145.2	100283243	1.02296	0.00014634	0.00119788	118.428	109.372	104.117	64.4393	38.6349	60.5071	UP
NM_001156147.2	100283245	1.03569	0.00155565	0.00906975	93.3376	86.9809	80.221	57.2794	41.7674	28.7657	UP
NM_001156153.2	100283251	0.770605	0.00017414	0.00139188	790.86	779.383	658.837	571.601	346.67	389.824	UP
NM_001156156.1	100283254	-0.672466	3.87362e-09	8.64034e-08	334.209	419.403	380.623	634.847	599.363	577.297	DOWN
NM_001156163.1	100283261	0.708915	0.00902987	0.0393867	99.3593	77.5077	116.918	62.0527	52.2093	65.4667	UP
NM_001361259.1	100283270	0.716034	0.000220419	0.0016981	112.407	111.094	113.504	65.6327	66.8279	72.4101	UP
XR_564980.4		-1.43954	0.0026405	0.0142168	15.0544	19.8075	23.0422	78.7592	39.6791	39.6768	DOWN
NM_001156178.1	100283276	-4.79891	4.17906e-86	3.38945e-83	73.265	35.3091	52.9117	1607.4	1219.61	1640.63	DOWN
NM_001156186.2	100283284	1.96516	7.42097e-11	2.10163e-09	196.711	124.012	189.458	34.6063	43.8558	51.5798	UP
NM_001156189.2	100283287	1.3132	2.18467e-19	1.69649e-17	238.864	241.135	256.878	102.626	100.242	94.2323	UP
NM_001156214.1	100283312	0.731002	0.0037968	0.0193539	388.405	390.983	379.77	233.891	310.123	154.739	UP
NM_001156222.1	100283320	-0.888271	7.8318e-09	1.65825e-07	835.02	980.903	915.715	1334.13	1912.95	1808.27	DOWN
NM_001156230.1	100283329	0.797717	1.32039e-20	1.13058e-18	1973.14	1879.99	1865.57	1069.22	1211.26	1008.78	UP
NM_001156231.2	100283330	0.883369	0.000168516	0.00135248	387.401	379.788	384.037	285.204	183.777	156.723	UP
NM_001371932.1	100283341	0.663692	1.49206e-13	6.11014e-12	726.628	717.377	815.865	483.295	479.281	465.21	UP
NM_001156248.2	100283347	-2.51299	2.41064e-09	5.55094e-08	26.0944	12.0568	23.8956	158.712	103.374	91.2566	DOWN
NM_001156249.2	100283348	-0.843924	1.74647e-10	4.71725e-09	5033.2	5073.31	4942.13	9837.74	7232.03	9942.01	DOWN
NM_001156256.2	100283355	-0.617781	7.44859e-06	8.50543e-05	261.947	267.832	288.454	373.51	398.879	482.073	DOWN
NM_001156259.1	100283358	-1.28674	2.38165e-29	3.99652e-27	658.381	748.38	780.875	1828.17	1570.46	1942.18	DOWN
NM_001174219.3	100283363	1.83726	1.30731e-11	4.1088e-10	131.476	111.094	151.908	36.993	42.8116	30.7495	UP
NM_001156269.2	100283368	1.79493	3.49394e-05	0.000339487	71.2577	74.9241	74.2471	21.4798	31.3256	10.9111	UP
NM_001156283.2	100283382	1.76664	0.00397314	0.0201088	44.1597	30.1419	49.4981	21.4798	9.39767	5.95152	UP
NM_001156294.2	100283393	0.947511	6.31616e-05	0.000573087	125.454	124.874	140.814	78.7592	51.1651	73.402	UP
NM_001156298.2	100283397	-0.629091	2.2491e-05	0.000229132	240.871	266.11	227.008	342.483	353.979	437.436	DOWN
NM_001156303.1	100283402	0.825863	2.8398e-08	5.32881e-07	521.887	466.769	587.15	291.17	261.046	336.261	UP
NM_001156325.2	100283424	3.11866	3.0427e-11	9.02854e-10	61.2214	52.533	62.2993	5.96661	5.22093	8.92727	UP
NM_001156329.1	100283428	0.7168	0.00308199	0.0161995	123.446	120.568	133.986	93.079	80.4023	57.5313	UP
XM_035962273.1	100283429	-0.766392	0.0090611	0.0394992	36.1307	31.8643	44.3776	71.5993	60.5628	59.5152	DOWN
NM_001367103.1	100283431	0.662556	1.08604e-14	5.07365e-13	3819.81	3883.14	3770.39	2707.65	2250.22	2294.31	UP
NM_001156334.1	100283433	2.66235	1.59454e-06	2.12203e-05	88.3194	92.148	56.3254	22.6731	7.3093	7.93535	UP
NM_001156353.1	100283452	-0.734387	0.00237464	0.0129283	160.581	198.936	190.312	245.824	407.232	261.867	DOWN
NM_001156362.1	100283461	0.630724	0.00705153	0.0322107	2969.74	3350.92	3440.97	2979.72	1725	1601.95	UP
NM_001156363.1	100283462	-0.666326	2.92542e-11	8.71595e-10	965.492	1036.02	948.144	1756.57	1445.15	1482.92	DOWN
NM_001369665.1	100283468	1.53532	1.18198e-10	3.2558e-09	279.009	220.466	222.741	93.079	96.0651	60.5071	UP
NM_001156380.2	100283480	1.40402	0.000808174	0.00520677	91.3303	51.6718	56.3254	25.0597	31.3256	18.8465	UP
NM_001156407.1	100283507	3.07375	7.97732e-07	1.13124e-05	79.2868	61.145	69.9801	1.19332	10.4419	12.8949	UP
NM_001156429.1	100283529	-0.722554	8.20532e-12	2.64144e-10	295.067	325.532	321.738	511.935	483.458	560.434	DOWN
XM_008679079.4	100283530	1.8375	0.000977722	0.00610903	30.1089	23.2523	29.8695	4.77328	7.3093	10.9111	UP
XM_020545077.3	100283535	0.948687	0.00540003	0.0259411	95.3448	114.539	61.4459	51.3128	40.7232	48.604	UP
NM_001156436.2	100283536	1.22065	8.86961e-17	5.25304e-15	358.296	300.558	350.754	155.132	130.523	147.796	UP
NM_001156445.1	100283545	-0.850292	1.42821e-05	0.000153594	75.2722	86.9809	98.1428	161.098	139.921	169.618	DOWN
XM_035964814.1	100283545	-1.58446	0.000252959	0.00191	11.0399	14.6403	15.3615	42.9596	49.0767	31.7414	DOWN
NM_001156446.1	100283546	1.00235	1.23144e-22	1.29804e-20	1598.78	1535.51	1418.38	689.74	847.879	733.028	UP
NM_001156450.1	100283550	2.08995	5.13127e-10	1.30281e-08	121.439	90.4257	132.279	31.0263	31.3256	18.8465	UP
NM_001156451.1	100283551	-0.613703	0.000780013	0.00505251	854.089	708.765	532.531	1090.7	964.828	1148.64	DOWN
NM_001156461.1	100283561	-0.92722	0.00157263	0.00915002	66.2396	53.3942	67.4198	101.432	156.628	97.2081	DOWN
NM_001364410.1	100283562	-1.513	2.24455e-22	2.29952e-20	119.432	119.706	131.426	399.763	349.802	310.471	DOWN
NM_001156469.2	100283569	-1.30666	2.76579e-05	0.000275412	46.167	54.2554	45.231	151.552	83.5349	125.974	DOWN
XM_008656797.3	100283574	0.978223	4.45811e-16	2.46702e-14	814.947	924.064	919.982	516.708	408.277	427.517	UP
NM_001176827.2	100283579	2.44326	0.000159259	0.00128757	79.2868	64.5898	78.5142	3.57996	26.1046	10.9111	UP
NM_001156484.1	100283583	-0.834472	0.000119059	0.00100095	100.363	114.539	74.2471	173.032	180.644	161.683	DOWN
NM_001156487.2	100283586	-0.721184	1.35075e-05	0.00014645	185.672	248.025	184.338	361.576	344.581	314.438	DOWN
NM_001156493.1	100283592	0.659807	0.00053954	0.0036859	210.762	155.877	176.657	109.786	124.258	109.111	UP
NM_001156505.2	100283604	0.589326	0.00118362	0.00717594	290.049	281.611	255.171	157.518	225.544	165.651	UP
NM_001156518.1	100283617	-1.43869	3.77298e-05	0.000363336	67.2432	73.2017	67.4198	112.172	265.223	185.489	DOWN
XM_035958926.1	100283623	2.09971	0.00265434	0.0142754	32.1162	14.6403	23.0422	7.15993	6.26512	2.97576	UP
NM_001156530.1	100283629	-0.711013	6.61159e-05	0.000596739	201.73	262.665	195.432	311.457	366.509	401.727	DOWN
NM_001156536.2	100283635	0.965919	3.7084e-31	6.80992e-29	814.947	810.386	850.855	426.016	447.956	394.784	UP
NM_001294276.1	100283655	0.677405	4.61248e-06	5.54219e-05	1711.19	1844.68	1694.88	1337.71	1032.7	915.541	UP
NM_001156558.2	100283657	0.813122	3.99568e-05	0.000381261	135.49	150.709	164.709	97.8523	84.5791	75.3859	UP
NM_001156559.1	100283658	-0.852425	6.0348e-06	7.05946e-05	139.505	206.687	192.872	289.977	343.537	341.22	DOWN
NM_001156569.2	100283668	1.5937	4.69027e-15	2.30549e-13	165.599	152.432	163.002	48.9262	61.607	48.604	UP
NM_001156572.1	100283671	1.04702	0.0120671	0.0499198	143.519	125.735	136.546	72.7926	30.2814	93.2404	UP
NM_001156573.2	100283672	-0.916806	1.79856e-12	6.38083e-11	307.111	376.343	294.428	572.794	652.616	620.941	DOWN
NM_001156597.2	100283696	0.93088	3.96848e-05	0.000379373	182.661	183.435	167.269	66.826	107.551	104.152	UP
NM_001156604.1	100283705	-0.989006	8.06597e-09	1.70413e-07	140.508	140.375	133.986	325.777	238.074	260.875	DOWN
NM_001156606.2	100283707	1.21741	5.51572e-18	3.87135e-16	680.461	654.509	766.367	344.87	254.781	305.511	UP
NM_001156609.2	100283710	2.8298	2.0343e-115	3.71235e-112	830.002	818.137	731.377	105.012	113.816	115.063	UP
XM_035965891.1	100283714	-2.11472	0.00127254	0.00765777	2.00726	6.88957	6.82732	19.0931	26.1046	23.8061	DOWN
NM_001156631.2	100283732	0.62259	0.000100481	0.000865186	214.777	192.908	194.579	116.945	147.23	125.974	UP
NM_001156636.3	100283737	0.804371	0.000752778	0.00489524	188.682	155.877	146.787	119.332	80.4023	82.3293	UP
NM_001156638.1	100283739	-0.675391	5.70969e-26	7.54351e-24	3057.06	3021.08	2965.62	4936.77	4460.76	5044.9	DOWN
XR_556776.3		-1.71567	0.00101317	0.00629414	15.0544	6.02838	13.6546	46.5395	34.4581	32.7333	DOWN
NM_001156641.2	100283742	1.21833	1.00379e-15	5.36789e-14	271.984	261.804	276.507	134.845	110.684	104.152	UP
NM_001156645.1	100283746	-0.911171	0.0024557	0.01332	31.1125	37.0315	28.1627	65.6327	53.2535	62.4909	DOWN
XM_020551578.3	100283769	-1.25366	0.000980565	0.00612418	185.672	160.183	108.384	207.638	539.844	334.277	DOWN
NM_001156677.1	100283778	0.687846	3.14181e-29	5.21219e-27	3424.38	3592.91	3482.79	2251.8	2240.82	2029.47	UP
NM_001156680.1	100283781	1.19096	0.000612504	0.00409805	240.871	483.131	390.011	108.592	221.367	157.715	UP
XM_008653268.3	100283781	1.67821	0.00139751	0.00828687	479.735	186.88	451.457	151.552	153.495	44.6364	UP
NM_001156681.2	100283782	0.829972	0.00214367	0.0118746	132.479	117.984	112.651	88.3058	50.1209	66.4586	UP
NM_001156690.1	100283791	0.83128	0.000840365	0.00538209	446.615	532.22	341.366	233.891	192.13	315.43	UP
NM_001156695.2	100283796	1.07948	0.000488942	0.00338859	104.377	92.148	97.2893	64.4393	40.7232	34.7172	UP
NM_001156700.2	100283801	1.4635	2.34843e-06	2.99431e-05	101.367	89.5645	75.954	38.1863	24.0163	34.7172	UP
NM_001156704.2	100283806	-1.75223	1.51222e-31	2.83036e-29	151.548	145.542	116.918	510.741	450.044	432.477	DOWN
NM_001370355.1	100283814	-0.615505	2.33436e-13	9.37532e-12	4367.8	4431.72	4367.78	7146.8	5972.74	7055.52	DOWN
NM_001175990.1	100283833	1.99217	5.18777e-05	0.000481782	49.1779	105.927	52.0583	15.5132	15.6628	20.8303	UP
NM_001156735.2	100283837	0.703799	3.23751e-06	4.02079e-05	1072.88	1023.1	1120.53	809.072	608.76	559.442	UP
NM_001156747.1	100283849	1.00518	1.32544e-10	3.63042e-09	232.842	228.217	202.259	119.332	103.374	108.119	UP
NM_001156748.1	100283850	2.17738	2.52577e-11	7.595e-10	109.396	96.454	108.384	19.0931	32.3698	17.8545	UP
NM_001156755.2	100283857	0.602083	0.000236366	0.00180335	355.285	317.782	299.549	255.371	191.086	195.408	UP
NM_001291789.1	100283861	0.664668	8.28402e-25	9.95378e-23	2375.59	2341.59	2305.07	1402.15	1585.07	1440.27	UP
NM_001156765.1	100283867	0.925689	1.83578e-15	9.53759e-14	501.815	510.69	434.388	251.791	244.339	264.842	UP
NM_001156776.1	100283878	1.17011	6.50035e-26	8.54943e-24	757.74	884.449	810.744	375.896	388.437	327.333	UP
NM_001156787.1	100283889	0.690755	4.44853e-14	1.95027e-12	1130.09	1059.27	1233.19	659.907	728.842	730.053	UP
NM_001156797.2	100283899	-0.611753	5.124e-10	1.30209e-08	806.918	770.771	754.419	1145.59	1089.09	1326.2	DOWN
NM_001156806.1	100283908	3.41507	4.36829e-12	1.47111e-10	256.929	155.877	294.428	16.7065	38.6349	10.9111	UP
NM_001156819.1	100283921	1.31716	0.000337802	0.00245413	112.407	127.457	108.384	66.826	46.9884	26.7818	UP
[truncated: 2,535 more rows]
