# Supplementary material for: Phosphoglycerate dehydrogenase is required for kernel development and defines a predominant serine synthesis pathway in maize
Source: Plant Cell. 2025 May 22;37(6):koaf126. doi: 10.1093/plcell/koaf126 (PMC12164754; doi:10.1093/plcell/koaf126)
Supplement: koaf126_Supplementary_Data [file koaf126_supplementary_data.zip › Supplementary Data Set 6.xlsx]

## Sheet: Sheet1
Supplemental Dataset 6. List of differentially translated genes(DTGs) in dek20 versus WT.
14 DAP WT or dek20 kernels from three independent ears were used as three biological replicates. Differential expression defined by |Fold change|≥1.5 and padj < 0.05.
Nucleotide Sequence ID	NCBI Gene ID	log2FoldChange	pvalue	padj	dek20-1	dek20-2	dek20-3	WT-1	WT-2	WT-3	Change
NM_001111387.2	541632	-1.56253	0.00600839	0.0211152	5.83595	2.78035	8.76512	12.8135	21.3099	18.2914	DOWN
NM_001111393.1	541638	1.64361	4.35716e-10	6.54647e-09	110.883	92.6782	89.112	25.6269	25.7962	43.1154	UP
NM_001111408.2	541654	1.92423	5.86762e-09	7.45645e-08	68.364	61.1676	67.9296	18.6378	23.553	9.14568	UP
NM_001111421.1	541668	0.777426	1.99495e-14	4.74471e-13	1011.29	1159.4	1095.64	540.495	720.05	644.118	UP
NM_001111448.2	541709	0.829045	6.75903e-14	1.53447e-12	546.078	507.877	503.994	324.996	278.15	273.064	UP
NM_001111449.2	541710	1.02056	6.04377e-05	0.000375474	80.0359	68.5819	78.886	38.4404	33.6472	40.5023	UP
NM_001111465.2	541780	-0.874905	3.30474e-18	1.04147e-16	1573.21	1401.29	1381.97	2491.63	2321.66	3180.09	DOWN
NM_001111466.1	541781	0.714015	9.27239e-22	3.73661e-20	1862.5	1843.37	1772.74	1115.94	1174.29	1046.53	UP
NM_001111467.3	541782	-1.86273	4.36605e-18	1.3629e-16	60.0269	36.1445	44.556	163.08	142.44	209.044	DOWN
NM_001111476.3	541793	0.681834	5.93004e-14	1.3556e-12	817.033	783.131	840.721	539.33	490.128	492.56	UP
NM_001111479.1	541796	2.17646	1.56642e-212	3.68824e-209	8369.59	8565.32	7773.2	1693.71	1920.13	1851.35	UP
NM_001111484.1	541802	0.869604	4.61013e-19	1.54754e-17	850.381	768.302	807.851	470.603	459.845	395.877	UP
NM_001111487.2	541805	1.12846	2.91883e-48	4.04271e-46	2010.07	1835.96	1933.44	830.545	896.137	918.488	UP
NM_001111488.2	541806	0.619818	6.1394e-12	1.15777e-10	1164.69	973.121	1107.33	724.543	712.199	675.474	UP
NM_001111489.2	541807	0.980707	7.37423e-12	1.38116e-10	285.962	265.06	261.493	139.783	148.048	122.813	UP
NM_001111496.2	541815	1.86686	1.15471e-06	1.00698e-05	55.0247	46.3391	48.2081	13.9783	5.60787	22.2109	UP
NM_001111497.2	541816	0.851931	1.60718e-18	5.13362e-17	1555.7	1386.47	1543.39	695.421	891.651	900.197	UP
NM_001111499.2	541818	1.24919	2.85674e-65	6.68316e-63	2573.65	2810	2699.66	1069.34	1181.02	1149.74	UP
NM_001111500.1	541819	1.05248	5.88964e-35	4.47341e-33	1190.53	1170.53	1094.91	548.649	577.61	538.289	UP
NM_001111515.2	541834	1.64923	0.00440067	0.0161098	24.1775	22.2428	13.1477	3.49458	11.2157	3.91958	UP
NM_001111528.2	541849	1.47332	2.30417e-08	2.63915e-07	115.052	93.605	78.886	44.2647	32.5256	26.1305	UP
NM_001111533.2	541856	4.02039	1.37266e-38	1.20341e-36	631.116	612.603	434.604	23.2972	33.6472	47.0349	UP
NM_001111541.1	541873	2.15999	6.30388e-30	3.83397e-28	217.598	227.988	214.745	54.7484	49.3492	43.1154	UP
NM_001111543.2	541875	-0.655012	3.44497e-12	6.64094e-11	426.858	495.828	485.733	737.356	748.089	731.655	DOWN
NM_001111544.2	541876	-2.65005	2.44533e-20	8.89712e-19	23.3438	12.0482	17.5302	137.453	109.914	86.2307	DOWN
NM_001111547.2	541881	2.11941	6.27035e-15	1.5541e-13	96.71	106.58	97.8771	23.2972	21.3099	24.824	UP
NM_001111554.2	541888	-1.62322	4.97774e-90	2.64655e-87	1574.87	1567.19	1652.95	4702.54	5558.52	4510.13	DOWN
NM_001111555.1	541889	-0.870655	8.69056e-05	0.000519354	48.355	68.5819	49.669	95.5185	91.969	116.281	DOWN
NM_001111556.1	541890	1.36697	0.00101168	0.00453113	35.0157	39.8516	27.7562	6.98916	13.4589	19.5979	UP
NM_001111557.1	541891	-2.53654	1.20448e-09	1.67671e-08	5.00224	8.34104	8.76512	44.2647	43.7414	40.5023	DOWN
NM_001111558.1	541892	-0.643542	3.81197e-06	3.05143e-05	195.921	209.453	214.745	295.874	390.308	280.903	DOWN
NM_001111562.1	541896	-1.57841	2.22986e-12	4.3701e-11	36.6831	33.3642	39.443	109.497	107.671	111.055	DOWN
NM_001111566.1	541900	-2.20332	1.52103e-07	1.52863e-06	5.83595	12.0482	7.30426	39.6052	37.0119	37.8893	DOWN
NM_001111570.1	541904	1.88612	9.3149e-06	6.8785e-05	44.1865	28.7302	40.9039	10.4837	12.3373	7.83916	UP
NM_001111575.2	541912	-5.06686	4.36551e-49	6.09766e-47	5.00224	7.41426	6.57384	230.642	178.33	226.029	DOWN
NM_001111582.2	541919	1.04348	1.72971e-56	2.79501e-54	4824.66	4544.94	4370.14	2180.62	2282.4	2201.5	UP
NM_001111583.2	541920	-3.81426	1.07388e-31	7.19497e-30	1671.58	3090.82	1627.39	29762.2	29496.3	30615.8	DOWN
NM_001111584.2	541921	-2.38101	3.73487e-47	4.88556e-45	7153.21	10274.3	7940.46	45624.1	41516.2	44995.5	DOWN
NM_001111585.2	541922	-2.20593	4.62302e-164	6.34971e-161	9955.3	12279.9	11536.4	53447.2	47239.5	55122.3	DOWN
NM_001111586.2	541923	-3.03989	6.25942e-288	3.43893e-284	1154.68	1499.53	1233.69	10198.3	11030.7	10716.1	DOWN
NM_001111587.1	541924	-3.21064	1.53111e-39	1.40199e-37	4216.06	6463.38	4108.65	51595.1	41743.8	43553.1	DOWN
NM_001111588.2	541925	-3.41403	9.14755e-46	1.08468e-43	3191.43	5437.43	3811.36	47768.6	43228.8	41595.9	DOWN
NM_001111589.1	541926	-5.10383	3.31399e-23	1.47625e-21	39.1842	109.36	54.782	3309.37	1939.2	1729.84	DOWN
NM_001111590.1	541927	-1.50356	1.1624e-76	4.25749e-74	2269.35	1900.83	2400.18	5969.9	6462.51	6209.92	DOWN
NM_001111591.1	541928	-1.84762	9.22795e-120	8.94676e-117	13610.3	12807.2	13443.5	50971.9	51369.2	41119	DOWN
NM_001111601.2	541938	1.06733	0.00467839	0.0169642	41.6854	46.3391	25.5649	18.6378	14.5805	20.9044	UP
NM_001111613.2	541959	1.28838	2.11753e-05	0.000146952	62.528	49.1195	68.6601	23.2972	23.553	27.4371	UP
NM_001111630.2	541977	0.967101	2.70978e-12	5.27303e-11	358.494	372.566	335.996	144.443	191.789	210.351	UP
NM_001111641.2	541990	0.697678	0.000354566	0.0018111	150.067	149.212	173.841	65.2321	108.793	118.894	UP
NM_001111662.1	542015	1.04037	0.000777049	0.00360262	52.5236	46.3391	60.6254	30.2863	19.0667	28.7436	UP
NM_001111668.2	542021	0.737427	3.41179e-23	1.51572e-21	1732.44	1785.91	1714.31	988.966	1096.9	1051.75	UP
NM_001111669.1	542023	-1.4691	3.53929e-36	2.84559e-34	175.079	212.233	215.476	582.43	518.167	569.646	DOWN
NM_001111674.2	542029	-1.99855	1.99591e-10	3.12705e-09	10.8382	15.7553	25.5649	72.2213	68.416	70.5524	DOWN
NM_001111684.2	542044	1.20085	0.00608203	0.0213285	29.1798	29.657	24.1041	6.98916	12.3373	16.9848	UP
NM_001111696.2	542059	0.889959	0.0111663	0.0354065	48.355	34.2909	36.5213	15.1432	26.9178	22.2109	UP
NM_001111699.1	542062	-1.72444	0.000144793	0.000820659	8.33707	8.34104	8.03469	26.7918	22.4315	32.6632	DOWN
NM_001111704.2	542068	-0.981382	2.10233e-10	3.26828e-09	125.89	167.748	140.972	255.104	339.837	259.999	DOWN
NM_001111705.1	542069	-0.734169	1.76984e-07	1.75515e-06	135.894	162.187	149.737	250.445	235.53	258.692	DOWN
NM_001111708.1	542072	-0.873906	7.65203e-30	4.61981e-28	1563.2	1798.88	1510.52	3053.1	2870.11	2999.78	DOWN
NM_001111713.1	542077	-2.20882	1.73962e-20	6.45774e-19	20.8427	30.5838	29.2171	128.135	127.859	116.281	DOWN
NM_001111720.2	542086	-0.594015	0.00880492	0.0290652	50.8561	60.2408	51.8603	74.551	77.3886	94.0699	DOWN
NM_001111766.2	542139	1.59784	0.00590432	0.0208294	24.1775	9.26782	27.7562	9.31888	3.36472	7.83916	UP
NM_001111769.2	542144	0.680109	1.07137e-10	1.74145e-09	526.903	515.291	528.098	298.204	335.35	347.536	UP
NM_001111774.2	542150	2.22445	6.2244e-47	8.01489e-45	505.227	421.686	384.204	102.508	85.2396	92.7634	UP
NM_001111777.1	542154	0.908072	0.00600225	0.0211026	40.0179	42.632	43.0952	22.1323	19.0667	26.1305	UP
NM_001111788.2	542166	2.80107	6.28305e-08	6.71577e-07	165.908	72.289	135.129	9.31888	24.6746	19.5979	UP
NM_001111796.2	542177	1.39263	9.1317e-72	2.73652e-69	3964.28	3560.7	3668.93	1296.49	1541.04	1425.42	UP
NM_001111799.2	542180	1.68146	9.20243e-05	0.000546181	30.8472	27.8035	47.4777	10.4837	13.4589	9.14568	UP
NM_001111808.1	542194	0.96056	1.42344e-12	2.84378e-11	305.137	310.472	288.518	151.432	168.236	143.718	UP
NM_001111809.3	542195	-0.928328	1.21353e-15	3.18493e-14	474.379	605.189	517.872	1026.24	844.545	1169.34	DOWN
NM_001111811.2	542197	-1.06381	1.27171e-21	5.03854e-20	235.105	229.842	268.066	497.395	536.112	501.706	DOWN
NM_001111815.2	542202	1.15784	6.63005e-05	0.000407292	65.8629	55.6069	76.6948	38.4404	28.0393	22.2109	UP
NM_001111819.1	542206	0.674054	8.95774e-10	1.27387e-08	560.251	603.335	490.116	334.315	356.66	343.616	UP
NM_001111822.1	542209	-3.08781	7.06493e-52	1.00383e-49	28.346	38.9249	26.2953	269.083	224.315	295.275	DOWN
NM_001111834.2	542224	0.99279	1.9448e-07	1.91712e-06	145.065	140.871	145.355	66.397	63.9297	87.5373	UP
NM_001111839.2	542229	1.50573	0.000290593	0.00151905	39.1842	30.5838	34.33	10.4837	17.9452	7.83916	UP
NM_001111840.2	542230	-2.52388	2.77653e-09	3.66983e-08	10.0045	6.48748	8.03469	32.6161	39.2551	70.5524	DOWN
NM_001111842.2	542232	-1.41505	5.52754e-31	3.49061e-29	202.591	231.696	200.867	637.178	564.151	487.334	DOWN
NM_001111843.1	542233	1.64538	1.0621e-06	9.3016e-06	58.3595	49.1195	52.5907	16.308	19.0667	15.6783	UP
NM_001111846.2	542238	-0.709717	2.79063e-40	2.6434e-38	38449.7	39750.6	37349.6	62547.1	63427.2	63000.7	DOWN
NM_001111857.2	542251	1.32312	2.95976e-19	1.00999e-17	447.701	551.435	418.534	185.213	150.291	232.562	UP
NM_001111867.2	542262	-2.65589	0	0	11713.6	11387.4	11078.4	76925	73241	65234.9	DOWN
NM_001111868.2	542263	-1.50631	2.83642e-16	7.87036e-15	515.231	771.083	593.106	1891.73	1620.67	1823.91	DOWN
NM_001111872.1	542270	0.845571	7.68977e-10	1.10403e-08	281.793	286.376	278.292	139.783	171.601	159.396	UP
NM_001111891.2	542304	3.74037	5.39367e-44	5.92657e-42	226.768	202.965	255.649	11.6486	17.9452	22.2109	UP
NM_001111896.2	542311	4.42864	7.94792e-57	1.33671e-54	416.02	284.522	303.857	16.308	10.0942	20.9044	UP
NM_001111899.2	542314	2.7896	9.53682e-17	2.75282e-15	107.548	78.7765	85.4599	10.4837	15.702	13.0653	UP
NM_001111909.2	542326	1.23517	0.00197471	0.00813655	39.1842	26.8767	35.0605	17.4729	10.0942	15.6783	UP
NM_001111910.2	542328	-0.626864	7.46463e-05	0.00045249	2757.07	3803.51	3025.43	4982.1	4486.29	5333.24	DOWN
NM_001111932.2	542355	0.596157	1.20256e-14	2.92338e-13	1303.92	1326.23	1272.4	827.05	895.015	858.388	UP
NM_001111934.1	542357	0.76095	1.42566e-24	6.83071e-23	1888.35	1947.17	1904.95	1084.48	1212.42	1088.34	UP
NM_001111937.2	542360	-0.853227	5.14939e-38	4.39752e-36	4357.79	4029.65	4546.9	7938.52	7424.82	8011.62	DOWN
NM_001111952.2	542376	1.00922	1.61624e-25	8.17144e-24	4736.29	3462.46	4425.65	2037.34	2230.81	2004.21	UP
NM_001111956.1	542380	1.37232	6.98078e-15	1.72241e-13	194.254	196.478	197.215	62.9024	77.3886	87.5373	UP
NM_001111986.1	542416	1.19292	8.71576e-19	2.86162e-17	478.548	365.152	460.169	208.51	178.33	184.22	UP
NM_001111991.2	542425	1.1239	2.2111e-46	2.74011e-44	1634.07	1522.7	1659.53	759.488	722.293	729.042	UP
NM_001111996.2	542434	0.707978	0.0104604	0.0335361	81.7033	53.7534	58.4341	36.1106	33.6472	49.648	UP
NM_001112005.1	542446	1.73034	8.71455e-54	1.30576e-51	791.188	700.647	751.609	203.85	253.476	218.19	UP
NM_001112009.2	542451	1.64559	2.74718e-11	4.79651e-10	140.897	99.1657	122.712	46.5944	43.7414	24.824	UP
NM_001112022.2	542467	4.20565	5.83322e-23	2.57067e-21	124.222	99.1657	107.373	4.65944	4.48629	9.14568	UP
NM_001112025.1	542470	-0.869857	0.000749683	0.00349245	33.3483	34.2909	47.4777	68.7267	78.5101	64.0198	DOWN
NM_001112026.2	542472	2.56053	1.30557e-18	4.2028e-17	105.881	139.944	99.338	24.462	17.9452	15.6783	UP
NM_001112029.2	542475	-2.00983	9.01761e-15	2.20517e-13	18.3416	25.9499	33.5996	103.672	118.887	92.7634	DOWN
NM_001112030.2	542476	-0.77581	1.44538e-18	4.62578e-17	697.813	753.474	720.931	1375.7	1192.23	1148.44	DOWN
NM_001112044.1	542494	-0.708235	1.1216e-09	1.57195e-08	293.465	251.158	312.622	447.306	448.629	509.545	DOWN
NM_001112045.1	542495	1.21207	8.32042e-17	2.41014e-15	495.222	366.079	370.326	154.926	183.938	193.366	UP
NM_001112046.2	542496	0.795126	1.22001e-10	1.97333e-09	381.004	392.956	414.882	195.696	242.26	248.24	UP
NM_001112049.2	542499	0.625841	0.00618722	0.02161	105.047	73.2158	94.9554	51.2538	67.2944	58.7937	UP
NM_001112090.1	542549	-0.708173	3.29939e-19	1.12125e-17	1549.86	1745.13	1845.79	2792.17	2962.08	2644.41	DOWN
NM_001112104.1	542564	0.802018	1.85755e-17	5.52638e-16	972.103	946.245	1022.6	609.222	584.34	491.254	UP
NM_001112105.1	542566	3.72405	4.21092e-38	3.61481e-36	211.762	167.748	203.789	17.4729	10.0942	16.9848	UP
NM_001112106.1	542567	-2.09109	3.58739e-119	3.28486e-116	331.815	332.715	373.978	1572.56	1458.05	1400.6	DOWN
NM_001112119.2	542583	-1.09722	3.18011e-05	0.000212377	54.191	27.8035	33.5996	86.1996	71.7807	90.1503	DOWN
NM_001112128.1	542592	0.975684	1.51156e-41	1.50082e-39	4143.53	3703.42	4102.8	1897.56	2081.64	2099.59	UP
NM_001112133.2	542598	1.00626	7.09965e-64	1.56022e-61	8672.22	8069.49	8289.61	4061.86	4237.3	4162.59	UP
NM_001112134.1	542599	-0.816891	2.12873e-35	1.66283e-33	2126.79	2064.87	2108.01	3910.43	3649.6	3536.77	DOWN
NM_001112139.2	542604	-0.991822	7.56213e-09	9.42806e-08	89.2067	78.7765	79.6165	171.234	160.385	160.703	DOWN
NM_001112143.2	542609	1.08339	5.85225e-08	6.27959e-07	218.431	143.651	147.546	82.705	82.9964	74.472	UP
NM_001112146.1	542619	-1.67256	1.48251e-14	3.57233e-13	37.5168	43.5588	48.2081	112.991	162.628	137.185	DOWN
NM_001112163.1	542639	0.90613	6.36944e-08	6.7861e-07	174.245	171.455	181.146	89.6942	98.6985	92.7634	UP
NM_001112168.1	542644	-1.02501	6.1368e-23	2.69007e-21	425.191	369.786	409.039	794.434	918.569	736.881	DOWN
NM_001112176.2	542652	-3.95046	7.12917e-30	4.31996e-28	118.386	253.012	165.807	2306.42	2689.53	3301.59	DOWN
NM_001112177.1	542653	-0.699384	2.13044e-18	6.79185e-17	1302.25	1232.62	1463.77	2142.18	2279.04	2076.07	DOWN
NM_001112196.2	542679	-0.926889	1.78058e-08	2.08582e-07	87.5393	126.042	127.094	225.983	205.248	216.883	DOWN
NM_001112220.1	542707	0.71638	1.05905e-31	7.12463e-30	4255.24	4396.65	4186.8	2582.49	2574.01	2657.47	UP
NM_001112224.2	542711	1.11386	1.46524e-07	1.47437e-06	123.389	139.017	140.242	76.8807	66.1728	41.8088	UP
NM_001112226.1	542714	0.840821	0.00126095	0.005488	91.7078	63.0212	71.5818	32.6161	48.2277	45.7284	UP
NM_001112237.2	542725	-0.765397	0.00832121	0.0277463	3930.93	4247.44	5978.54	6037.47	7852.13	10176.5	DOWN
NM_001112248.2	542738	0.731912	1.73906e-17	5.20203e-16	924.581	994.437	981.693	560.297	582.097	604.922	UP
NM_001112257.2	542748	-0.72347	8.92395e-14	2.00935e-12	442.699	491.195	512.029	732.697	804.168	853.162	DOWN
NM_001112268.2	542759	-1.03732	2.58216e-32	1.78072e-30	24383.4	32453.1	25838.1	54357	56442.1	58876	DOWN
NM_001112271.1	542763	1.50311	0.000239206	0.00127799	44.1865	25.9499	41.6343	9.31888	12.3373	18.2914	UP
NM_001112275.2	606400	-3.08136	8.26192e-21	3.11609e-19	1484.83	2919.36	1612.78	16921.9	17049	16950.9	DOWN
NM_001112276.1	606401	-3.20043	3.85513e-83	1.67211e-80	8778.94	12470.8	9385.98	96735.8	95882.2	88981	DOWN
NM_001112277.1	606402	-3.24786	2.7993e-37	2.31849e-35	2181.81	3704.35	2381.92	27894.9	25786.1	24852.7	DOWN
NM_001112284.2	606409	-0.948005	1.76562e-46	2.20461e-44	16756.7	18790.5	18181	34734.9	36471.3	32441	DOWN
NM_001112285.2	606410	-0.938048	2.38555e-33	1.7245e-31	2378.57	2778.49	2437.43	5252.35	4728.55	4562.39	DOWN
NM_001112294.2	606419	-0.816907	3.10083e-13	6.64602e-12	310.973	313.252	289.249	557.968	582.097	465.123	DOWN
NM_001112302.2	606427	-0.604357	0.000166892	0.000929926	142.564	109.36	145.355	216.664	211.977	176.381	DOWN
NM_001112320.1	606457	-0.728904	0.014061	0.0429174	29.1798	31.5106	29.2171	62.9024	42.6198	43.1154	DOWN
NM_001112329.2	606472	-1.01272	1.41996e-12	2.84026e-11	126.724	125.116	138.781	253.939	246.746	290.049	DOWN
NM_001112334.2	606479	-0.998888	8.05451e-43	8.5648e-41	1194.7	1194.62	1128.51	2493.96	2264.46	2268.13	DOWN
NM_001112335.2	103647705	-0.894425	1.88582e-12	3.72686e-11	220.099	261.353	235.197	497.395	458.723	372.36	DOWN
NM_001112341.1	606487	0.60893	4.95763e-08	5.37224e-07	812.865	767.376	764.756	552.143	409.374	578.791	UP
NM_001112402.2	732784	-3.56268	7.01659e-53	1.03257e-50	17.5079	21.316	16.7998	215.499	206.369	231.255	DOWN
NM_001112419.2	732804	-0.737842	2.92986e-22	1.22253e-20	21920.7	19264.1	21667.4	32067.4	38546.2	34206.2	DOWN
NM_001112421.1	732806	-0.966281	2.03286e-25	1.02151e-23	397.678	381.834	388.587	796.764	734.631	751.253	DOWN
NM_001112424.2	732809	-1.21802	1.36105e-84	6.40937e-82	2546.14	2511.58	2370.23	5833.62	5875.92	5563.19	DOWN
NM_001112428.1	732814	-0.743139	0.000316972	0.00164029	86.7056	68.5819	61.3558	144.443	108.793	108.442	DOWN
NM_001112429.2	732815	2.26737	9.07396e-59	1.66175e-56	693.644	530.119	583.611	115.321	117.765	143.718	UP
NM_001112435.2	732822	2.448	2.22158e-83	9.89625e-81	1150.52	876.736	1003.61	166.575	171.601	219.496	UP
NM_001112444.1	732837	0.908442	0.000398889	0.00201055	75.0337	83.4104	64.2775	33.7809	40.3766	44.4219	UP
NM_001112460.1	778438	0.835772	3.67265e-06	2.94419e-05	168.409	142.724	180.415	106.002	89.7259	79.6981	UP
NM_001112461.1	778439	-0.585856	1.00488e-08	1.23049e-07	334.317	348.47	379.091	537	540.598	517.384	DOWN
NM_001112472.2	100037760	2.71891	5.71375e-32	3.90763e-30	225.101	180.723	217.667	29.1215	21.3099	45.7284	UP
NM_001112478.1	100037767	-1.56591	8.91587e-16	2.37018e-14	66.6966	50.973	94.9554	186.378	232.166	216.883	DOWN
NM_001112481.1	100037774	0.641435	6.67565e-21	2.52938e-19	168147	164979	164969	95336.8	111803	112178	UP
NM_001112493.1	100037792	0.848074	8.4245e-05	0.000504735	118.386	102.873	95.6858	55.9133	52.7139	67.9394	UP
NM_001112501.1	100037800	1.62742	3.14772e-07	3.00932e-06	65.8629	56.5337	57.7037	18.6378	22.4315	16.9848	UP
NM_001112502.2	100037801	-1.41043	0.00105319	0.0046979	9.17078	7.41426	16.0694	24.462	33.6472	30.0501	DOWN
NM_001112503.2	100037802	3.84634	1.16087e-63	2.51757e-61	2090.1	1971.27	1598.17	94.3536	149.169	150.251	UP
NM_001112506.1	100037805	2.18554	6.97583e-08	7.39393e-07	62.528	34.2909	55.5124	10.4837	7.85101	15.6783	UP
NM_001112521.1	100037821	-1.93641	7.43502e-100	4.90176e-97	701.982	848.932	663.227	3005.34	2618.87	2836.47	DOWN
NM_001112523.2	100037824	2.17237	8.38601e-33	5.95768e-31	331.815	240.037	282.675	68.7267	57.2002	64.0198	UP
NM_001112527.1	100037829	-4.23764	1.29948e-52	1.86244e-50	8.33707	12.0482	13.1477	218.994	229.923	185.527	DOWN
NM_001112528.2	100037830	-1.10912	6.50058e-18	2.00642e-16	290.13	467.098	361.561	855.007	785.101	768.238	DOWN
NM_001112530.2	100038318	-3.43688	1.13776e-52	1.64496e-50	1887.51	3199.25	2365.85	28235	26188.7	26274.2	DOWN
NM_001112534.1	542760	-2.37435	1.85928e-224	5.10745e-221	38316.4	39693.2	40984.9	231647	193217	192129	DOWN
NM_001112555.2	100101539	-1.23944	0.000227332	0.00122287	19.1753	20.3892	24.1041	51.2538	67.2944	31.3566	DOWN
NM_001112567.1	100125635	-1.67829	0.00465628	0.0168967	5.83595	4.63391	4.38256	20.9675	14.5805	11.7587	DOWN
NM_001112577.2	100125646	2.01758	8.61642e-58	1.4949e-55	1022.96	756.254	997.762	213.169	219.828	254.773	UP
NM_001112594.2	100126364	-0.634985	2.61273e-11	4.58605e-10	591.932	503.243	628.167	887.623	877.07	917.182	DOWN
NM_001112600.2	100126898	5.41549	3.95072e-14	9.15833e-13	365.997	288.229	295.823	3.49458	2.24315	16.9848	UP
NM_001112764.2	100127507	0.890517	0.0126798	0.0393426	48.355	30.5838	50.3994	13.9783	33.6472	22.2109	UP
NM_001112778.2	100127521	-2.65028	6.0138e-19	1.99838e-17	7.50337	20.3892	18.9911	93.1888	105.428	95.3764	DOWN
NM_001112790.2	100127535	1.58715	5.33382e-06	4.13509e-05	52.5236	41.7052	65.7384	13.9783	23.553	15.6783	UP
NM_001114162.2	100135422	0.848	5.4468e-08	5.87143e-07	360.995	238.183	333.074	182.883	176.087	159.396	UP
NM_001114652.2	100136882	-2.03204	1.21079e-42	1.27109e-40	75.8674	94.5318	75.9643	330.82	347.688	324.019	DOWN
NM_001127252.1	100147738	0.900332	0.00413259	0.0152961	51.6898	56.5337	47.4777	17.4729	38.1335	27.4371	UP
NM_001136577.1	100191141	-1.59655	1.42607e-11	2.58007e-10	480.215	796.106	553.663	2025.69	1693.58	1812.15	DOWN
NM_001136581.2	100191145	-0.618149	0.00348771	0.013227	61.6943	82.4836	56.2428	99.0131	98.6985	108.442	DOWN
NM_001136585.1	100191149	0.937172	0.000490526	0.00240911	74.1999	57.4605	75.2339	30.2863	42.6198	35.2762	UP
NM_001136590.3	100191154	0.856623	1.31694e-28	7.53676e-27	1886.68	1994.44	1869.89	988.966	1137.28	1047.83	UP
NM_001136602.1	100191167	-0.622177	0.000757221	0.00352358	95.0426	75.0694	83.2686	139.783	130.103	120.2	DOWN
NM_001136604.1	100191169	-0.976958	2.22228e-20	8.10345e-19	276.791	273.401	287.788	525.352	589.948	534.369	DOWN
NM_001136608.1	100191173	-1.20302	4.6288e-08	5.04909e-07	45.0202	44.4855	49.669	123.475	104.306	92.7634	DOWN
NM_001136611.1	100191176	-1.44876	2.86315e-11	4.98314e-10	35.0157	50.973	44.556	124.64	113.279	117.587	DOWN
NM_001136619.1	100191184	-0.811509	1.87655e-09	2.54981e-08	185.083	204.819	189.911	347.128	284.88	386.732	DOWN
NM_001136625.1	100191190	0.597312	3.99614e-14	9.2506e-13	2324.38	2627.43	2564.53	1509.66	1758.63	1699.79	UP
NM_001136636.1	100191201	-2.24045	7.62818e-142	8.98054e-139	408.517	510.657	456.516	2040.83	2192.68	2260.29	DOWN
NM_001136640.1	100191205	1.20655	2.00147e-06	1.67879e-05	73.3662	85.264	104.451	40.7701	39.2551	33.9697	UP
NM_001136657.1	100191223	0.895191	2.23266e-12	4.3704e-11	370.166	328.081	386.396	195.696	183.938	205.125	UP
NM_001136661.1	100191227	-2.06923	5.19735e-47	6.7451e-45	99.2112	115.848	90.5729	370.425	469.939	436.38	DOWN
NM_001136672.1	100191238	0.722686	1.10069e-05	8.02016e-05	215.93	182.576	178.224	107.167	109.914	133.266	UP
NM_001136687.1	100191253	0.797073	0.0127766	0.0395908	43.3528	45.4123	41.6343	30.2863	23.553	20.9044	UP
NM_001136690.1	100191256	1.06041	1.30899e-10	2.10691e-09	337.651	223.354	268.066	121.145	132.346	145.024	UP
NM_001136705.2	100191271	-0.660407	2.9779e-14	6.96195e-13	528.57	544.021	582.88	863.161	862.49	893.664	DOWN
NM_001136712.1	100191278	-0.602365	4.19085e-15	1.05456e-13	1732.44	1594.07	1530.97	2601.13	2492.14	2277.28	DOWN
NM_001136716.1	100191282	-0.837665	5.23527e-10	7.75272e-09	188.418	213.16	218.397	375.085	423.955	307.034	DOWN
NM_001136717.1	100191283	-0.91605	3.32436e-11	5.75547e-10	180.081	164.04	159.233	359.942	273.664	316.179	DOWN
NM_001136725.1	100191291	-0.684864	6.24502e-06	4.78969e-05	124.222	147.358	130.746	207.345	240.017	197.285	DOWN
NM_001136730.1	100191296	-0.786671	2.52014e-05	0.000171957	73.3662	87.1175	70.1209	136.289	136.832	122.813	DOWN
NM_001136735.1	100191301	1.00971	0.000304296	0.00158015	69.1977	54.6801	65.7384	34.9458	26.9178	32.6632	UP
NM_001136737.1	100191303	0.690491	0.00187581	0.00778767	101.712	79.7033	111.025	57.0781	56.0787	69.2459	UP
NM_001136757.1	100191323	1.62992	1.67072e-13	3.6521e-12	159.238	120.482	145.355	51.2538	35.8903	50.9545	UP
NM_001136761.1	100191327	-1.48468	1.33181e-11	2.41483e-10	37.5168	42.632	43.0952	126.97	114.4	103.216	DOWN
NM_001136765.2	100191331	-1.17723	0.00367342	0.0138231	10.0045	12.975	15.339	32.6161	26.9178	27.4371	DOWN
NM_001136773.1	100191339	-3.2102	1.71744e-234	7.07669e-231	201.757	229.842	199.406	2085.1	1977.33	1759.89	DOWN
NM_001136796.1	100191362	0.980752	8.17292e-13	1.68172e-11	321.811	320.667	293.631	137.453	167.114	169.848	UP
NM_001136819.2	100191385	-1.31743	2.32858e-11	4.11798e-10	66.6966	76.9229	69.3905	158.421	227.679	142.411	DOWN
NM_001136834.2	100191400	-0.676612	0.00310169	0.0119977	57.5258	42.632	56.2428	78.0456	81.8749	91.4568	DOWN
NM_001136835.1	100191401	1.98485	1.78285e-27	9.69801e-26	256.782	215.013	226.432	65.2321	54.9571	56.1806	UP
NM_001136843.1	100191409	-1.68697	9.6435e-09	1.1835e-07	19.1753	22.2428	21.9128	73.3861	76.267	53.5676	DOWN
NM_001136848.1	100191414	-0.60512	6.36782e-05	0.00039353	129.225	158.48	138.051	191.037	233.287	222.109	DOWN
NM_001136852.1	100191418	0.997627	0.000221526	0.00119633	82.537	60.2408	85.4599	48.9241	28.0393	37.8893	UP
NM_001136879.1	100191446	-1.98893	4.11165e-06	3.27541e-05	7.50337	8.34104	9.49554	27.9566	30.2825	43.1154	DOWN
NM_001136884.1	100191451	-0.66269	0.000147006	0.000831201	104.213	83.4104	97.8771	138.618	150.291	164.622	DOWN
NM_001136887.1	100191454	1.25819	0.000345485	0.00177051	40.8517	45.4123	39.443	18.6378	16.8236	16.9848	UP
NM_001136900.1	100191467	1.24174	6.57147e-05	0.000404447	52.5236	58.3873	50.3994	22.1323	21.3099	24.824	UP
NM_001136916.1	100191484	-0.667169	0.000190371	0.00104882	97.5437	84.3372	85.4599	146.772	125.616	152.864	DOWN
NM_001136921.1	100191489	0.803815	0.00154055	0.00655768	78.3685	69.5087	77.4252	50.089	48.2277	30.0501	UP
NM_001136926.2	100191494	-1.75271	0.00649211	0.0224938	3.33483	6.48748	2.92171	10.4837	12.3373	19.5979	DOWN
NM_001136944.1	100191512	-0.997288	0.000575472	0.00277824	29.1798	28.7302	24.1041	48.9241	60.565	53.5676	DOWN
NM_001136945.1	100191513	-0.740995	4.78153e-07	4.41756e-06	123.389	156.626	151.198	249.28	220.95	250.853	DOWN
NM_001136955.1	100191524	1.24908	3.25412e-05	0.000216967	80.8696	57.4605	66.4688	33.7809	35.8903	15.6783	UP
NM_001136976.2	100191546	0.758381	3.40873e-13	7.24939e-12	533.573	517.144	540.515	302.863	307.311	331.858	UP
NM_001136979.2	100191549	2.47446	5.04644e-44	5.58224e-42	317.642	280.815	316.275	44.2647	59.4434	61.4067	UP
NM_001137000.1	100191570	0.85355	0.00725531	0.0247147	48.355	39.8516	53.3211	33.7809	22.4315	22.2109	UP
NM_001137008.1	100191578	0.621602	0.00351932	0.0133369	106.715	92.6782	94.9554	62.9024	72.9023	54.8741	UP
NM_001137010.1	100191580	0.611205	1.54969e-10	2.47021e-09	809.53	707.135	764.026	476.428	530.504	486.028	UP
NM_001137011.1	100191581	0.587511	1.97513e-05	0.000137591	282.627	244.67	253.458	171.234	163.75	185.527	UP
NM_001137051.1	100191622	1.329	2.01709e-06	1.69103e-05	70.0314	62.0944	83.2686	27.9566	26.9178	31.3566	UP
NM_001137069.1	100191640	0.669362	0.00628491	0.0219095	71.6988	70.4354	74.5035	48.9241	38.1335	49.648	UP
NM_001137078.1	100191649	0.76667	8.33229e-07	7.45969e-06	250.112	284.522	260.032	119.981	189.546	156.783	UP
NM_001137086.1	100191657	-0.653956	3.60833e-20	1.30709e-18	1050.47	1085.26	1080.3	1645.95	1687.97	1727.23	DOWN
NM_001137093.1	100191664	1.72189	3.2453e-09	4.25426e-08	91.7078	63.948	107.373	19.8026	29.1609	31.3566	UP
NM_001137106.1	100191677	0.726288	0.000137767	0.000785703	149.234	137.164	138.781	108.332	76.267	71.859	UP
NM_001137111.1	100191682	-0.97893	0.0110491	0.0350754	14.173	13.9017	19.7215	24.462	30.2825	40.5023	DOWN
NM_001137112.1	100191683	0.81797	4.48841e-10	6.73138e-09	329.314	318.813	325.77	193.367	159.263	201.205	UP
NM_001137122.2	100191693	-0.955236	2.35925e-07	2.30226e-06	66.6966	71.3622	81.8077	131.629	145.805	150.251	DOWN
NM_001137137.1	100191708	-0.71597	8.15375e-07	7.31577e-06	158.404	129.75	155.581	220.158	253.476	257.386	DOWN
NM_001137142.2	100191713	-1.8883	2.60368e-16	7.28589e-15	28.346	30.5838	36.5213	109.497	117.765	128.04	DOWN
NM_001137143.1	100191714	-0.612901	0.00273217	0.0107938	75.8674	68.5819	71.5818	92.0239	133.467	104.522	DOWN
NM_001137167.1	100191739	-0.958699	1.28225e-09	1.77747e-08	105.047	118.628	149.007	218.994	253.476	254.773	DOWN
NM_001137189.1	100191764	1.38242	3.10184e-07	2.97063e-06	66.6966	88.0443	81.8077	32.6161	28.0393	30.0501	UP
NM_001137203.1	100191778	2.56485	7.35478e-10	1.05963e-08	56.6921	41.7052	62.8167	5.8243	13.4589	7.83916	UP
NM_001137232.1	100191807	0.943826	0.00901623	0.0296559	40.8517	36.1445	32.8692	24.462	17.9452	14.3718	UP
NM_001137245.1	100191821	2.37239	1.23785e-06	1.07494e-05	53.3573	20.3892	43.0952	6.98916	7.85101	7.83916	UP
NM_001137267.1	100191843	-0.966375	1.69741e-06	1.43988e-05	55.0247	63.0212	70.1209	116.486	140.197	111.055	DOWN
NM_001137275.1	100191851	-0.642779	1.11962e-29	6.71039e-28	8193.67	7899.89	7638.07	12246.2	12570.6	12233	DOWN
NM_001137354.1	100191930	0.585741	7.38396e-06	5.57082e-05	309.305	295.644	279.753	215.499	182.816	190.753	UP
NM_001137356.1	100191932	-0.59309	0.000141495	0.000803628	123.389	151.065	160.694	230.642	188.424	239.094	DOWN
NM_001137362.2	100191938	1.00928	3.86617e-13	8.15905e-12	426.858	336.422	468.203	223.653	189.546	199.899	UP
NM_001137384.1	100191960	-0.969239	1.30427e-31	8.66813e-30	832.874	722.89	842.912	1580.71	1498.42	1624.01	DOWN
NM_001137396.1	100191972	-0.702315	4.58935e-17	1.34594e-15	1075.48	1118.63	1222	1672.74	1958.27	1931.05	DOWN
NM_001137407.2	100191983	1.34793	0.0120432	0.0377447	21.6764	22.2428	14.6085	6.98916	4.48629	11.7587	UP
NM_001137428.1	100192004	-0.683716	3.62377e-08	4.03833e-07	200.09	194.624	193.563	297.039	325.256	322.712	DOWN
NM_001137443.2	100192019	-1.63431	8.07944e-08	8.48727e-07	22.5101	15.7553	21.1824	66.397	51.5924	67.9394	DOWN
NM_001137445.1	100192021	-0.782368	8.46378e-06	6.30079e-05	76.7011	113.067	108.103	167.74	168.236	176.381	DOWN
NM_001137488.1	100192065	1.16373	6.23974e-17	1.81702e-15	396.011	336.422	402.465	200.356	155.899	150.251	UP
NM_001137489.2	541814	-1.41829	0.00166401	0.00701077	6.66966	20.3892	8.03469	34.9458	35.8903	20.9044	DOWN
NM_001137495.1	100192072	1.76814	4.2863e-48	5.88723e-46	693.644	584.8	642.775	167.74	185.06	212.964	UP
NM_001137502.1	100192079	1.15929	0.00394866	0.0147211	42.5191	37.9981	27.7562	20.9675	20.1883	6.53263	UP
NM_001137529.1	100192106	1.64749	7.83826e-44	8.55564e-42	932.085	714.549	843.642	295.874	255.719	243.014	UP
NM_001137533.1	100192110	-0.766446	1.40555e-09	1.94186e-08	545.245	354.958	514.951	740.851	864.733	806.127	DOWN
NM_001137540.1	100192117	2.18961	7.02327e-39	6.25716e-37	502.725	333.642	449.212	85.0347	106.549	90.1503	UP
NM_001137541.2	100192349	-3.29443	3.18428e-17	9.38879e-16	5.83595	9.26782	7.30426	99.0131	62.8081	56.1806	DOWN
NM_001137682.2	100192462	-4.2822	1.07525e-21	4.29109e-20	19.1753	8.34104	5.11298	214.334	224.315	192.059	DOWN
NM_001137707.2	100192487	-1.64501	0.000249605	0.00132838	7.50337	11.1214	8.76512	19.8026	29.1609	36.5827	DOWN
NM_001137725.2	100192505	0.643463	0.00182861	0.00761666	101.712	129.75	111.025	82.705	58.3218	78.3916	UP
NM_001137742.1	100192522	3.85614	5.543e-22	2.26699e-20	115.885	97.3121	97.1467	6.98916	8.97259	5.22611	UP
NM_001137749.1	100192530	-1.04641	1.9503e-08	2.26852e-07	80.0359	83.4104	59.895	146.772	149.169	163.316	DOWN
NM_001137759.1	100192540	-1.18639	4.46615e-08	4.89436e-07	44.1865	50.0462	47.4777	117.651	109.914	94.0699	DOWN
NM_001137771.2	100192555	-3.47685	3.4205e-68	9.09302e-66	3658.31	5456.89	3872.72	47867.6	52047.7	44672.7	DOWN
NM_001137777.2	100192561	1.34188	0.000204586	0.00111544	46.6876	33.3642	51.8603	20.9675	17.9452	13.0653	UP
NM_001137786.1	100192571	-2.01483	0.000271533	0.00143213	5.83595	6.48748	3.65213	17.4729	30.2825	15.6783	DOWN
NM_001137799.1	100192584	0.762	3.20449e-10	4.87687e-09	467.71	415.198	407.578	222.488	277.029	261.305	UP
NM_001137809.1	100192594	-0.601209	0.000366105	0.00186469	100.045	106.58	116.138	146.772	186.181	156.783	DOWN
NM_001137817.1	100192602	-0.684285	0.0145744	0.0442631	42.5191	32.4374	27.7562	55.9133	53.8355	54.8741	DOWN
NM_001137831.1	100192616	1.35073	0.000390205	0.00197281	40.8517	51.8998	29.2171	16.308	17.9452	13.0653	UP
NM_001137839.1	100192625	1.05442	5.85746e-25	2.8905e-23	606.939	639.48	620.862	288.885	311.797	297.888	UP
NM_001137904.3	100192701	-0.854144	1.93319e-31	1.27452e-29	1394.79	1278.96	1354.21	2406.6	2576.25	2298.18	DOWN
NM_001137930.2	100192730	-1.38354	0.00168784	0.00709849	12.5056	8.34104	13.1477	16.308	40.3766	32.6632	DOWN
NM_001137954.1	100192756	0.686648	0.00615858	0.0215374	60.0269	89.8979	78.1556	50.089	50.4708	40.5023	UP
NM_001137957.1	100192759	-0.603682	0.0112002	0.0355004	45.0202	45.4123	61.3558	76.8807	85.2396	69.2459	DOWN
NM_001137961.1	100192765	-0.726121	1.57424e-12	3.1261e-11	359.328	372.566	324.309	575.441	612.379	555.274	DOWN
NM_001137979.1	100192786	-0.87881	0.00280917	0.0110741	35.8494	32.4374	23.3736	45.4295	68.416	53.5676	DOWN
NM_001138017.1	100192826	0.781848	3.1232e-05	0.000208915	132.559	124.189	140.972	79.2104	71.7807	81.0046	UP
NM_001138029.1	100192838	-1.08946	0.0160393	0.0479957	6.66966	14.8285	12.4172	26.7918	17.9452	27.4371	DOWN
NM_001138051.1	100192862	1.25551	0.00614811	0.0215113	25.8449	17.6089	35.7909	11.6486	10.0942	11.7587	UP
NM_001138064.2	100192876	2.84765	2.87234e-16	7.95661e-15	100.879	68.5819	97.1467	11.6486	8.97259	16.9848	UP
NM_001138097.1	100192910	-0.709285	2.005e-10	3.13831e-09	312.64	295.644	308.24	552.143	503.586	441.606	DOWN
NM_001138139.2	100192963	0.645772	2.58259e-06	2.13151e-05	277.625	324.374	273.179	207.345	180.573	169.848	UP
NM_001138142.1	100192966	-0.783397	2.72239e-09	3.60695e-08	354.326	384.615	411.23	745.51	737.995	493.867	DOWN
NM_001138150.1	100192976	0.700217	0.000387942	0.00196378	119.22	105.653	123.442	75.7159	67.2944	71.859	UP
NM_001138188.1	100193020	0.665864	0.00143989	0.00617383	103.38	90.8247	111.755	62.9024	63.9297	66.6328	UP
NM_001138230.2	100193064	0.790252	0.000192176	0.00105722	160.072	106.58	138.781	67.5618	99.82	66.6328	UP
NM_001138290.1	100193130	0.801629	0.000222157	0.00119934	107.548	87.1175	103.721	58.243	59.4434	53.5676	UP
NM_001138320.1	100193164	-0.842354	1.09387e-18	3.54905e-17	419.355	410.564	419.265	813.072	714.442	712.057	DOWN
NM_001138375.2	100193224	-1.13845	1.73114e-11	3.10138e-10	71.6988	100.092	94.225	200.356	195.154	189.446	DOWN
NM_001138397.2	100193248	0.844369	2.956e-05	0.000198779	123.389	112.141	143.894	72.2213	59.4434	81.0046	UP
NM_001138420.1	100193273	0.62323	1.72244e-11	3.08914e-10	770.345	747.913	786.669	472.933	539.477	483.415	UP
NM_001138424.1	100193279	1.51457	0.00483384	0.0174335	20.8427	19.4624	20.4519	5.8243	11.2157	3.91958	UP
NM_001138429.1	100193286	1.12378	3.76163e-12	7.2176e-11	300.968	237.256	222.05	116.486	111.036	121.507	UP
NM_001138435.2	100193296	0.72116	3.42958e-10	5.19544e-09	400.179	418.906	449.212	269.083	253.476	246.933	UP
NM_001138451.1	100193314	0.631086	0.000121512	0.000700755	163.407	162.187	186.989	112.991	108.793	109.748	UP
NM_001138467.1	100193331	1.19456	0.000263805	0.00139674	55.0247	42.632	56.9733	16.308	30.2825	20.9044	UP
NM_001138509.1	100193380	0.875007	0.00826103	0.0275847	53.3573	39.8516	49.669	36.1106	26.9178	14.3718	UP
NM_001138516.2	100193387	0.604857	0.00941208	0.0306984	91.7078	73.2158	76.6948	47.7592	52.7139	58.7937	UP
NM_001138546.1	100193424	-1.30151	4.80019e-31	3.0547e-29	197.589	205.746	197.215	504.384	469.939	505.626	DOWN
NM_001138555.1	100193435	-1.12939	9.08498e-41	8.75664e-39	1622.39	1793.32	2010.13	3662.32	4258.61	3953.55	DOWN
NM_001138565.1	100193447	1.20387	1.53659e-28	8.76337e-27	894.568	730.304	741.383	323.831	339.837	364.521	UP
NM_001138588.1	100193472	-2.0054	6.47456e-09	8.14608e-08	13.3393	10.1946	15.339	57.0781	48.2277	52.2611	DOWN
NM_001138595.2	100193480	-2.02115	0.000858621	0.00392451	3.33483	2.78035	7.30426	12.8135	14.5805	28.7436	DOWN
NM_001138596.2	100193481	-1.20786	3.95727e-06	3.15951e-05	32.5146	45.4123	25.5649	75.7159	76.267	84.9242	DOWN
NM_001138619.2	100193506	0.599519	2.43436e-07	2.36994e-06	436.863	395.736	463.09	309.853	280.393	265.225	UP
NM_001138630.1	100193518	1.45129	1.36126e-05	9.78471e-05	63.3618	50.973	62.8167	18.6378	33.6472	11.7587	UP
NM_001138640.2	100193529	0.953381	1.86003e-07	1.84126e-06	166.741	142.724	149.737	72.2213	85.2396	79.6981	UP
NM_001138685.2	100193577	0.833325	0.0026718	0.0105883	59.1932	63.948	77.4252	43.0998	24.6746	45.7284	UP
NM_001138705.2	100193602	-0.698677	0.0154677	0.0465557	55.0247	29.657	32.1388	67.5618	48.2277	74.472	DOWN
NM_001138711.1	100193609	-1.30738	4.94855e-08	5.36592e-07	32.5146	48.1927	36.5213	93.1888	109.914	84.9242	DOWN
NM_001138752.1	100193659	-2.41651	5.84698e-19	1.94891e-17	14.173	25.0231	18.9911	97.8482	98.6985	112.361	DOWN
NM_001138754.2	100193661	1.0274	5.62706e-05	0.000352778	92.5415	79.7033	70.1209	40.7701	45.9845	31.3566	UP
NM_001138766.1	100193673	2.22025	1.19045e-66	2.9285e-64	1087.99	841.518	1203.74	234.137	236.652	201.205	UP
NM_001138780.1	100193688	-1.14071	1.28934e-25	6.55894e-24	240.941	247.451	268.797	552.143	596.677	521.304	DOWN
NM_001138793.1	100193701	-1.48315	7.13858e-19	2.35316e-17	80.8696	127.896	88.3816	300.534	251.232	274.371	DOWN
NM_001138816.1	100193728	0.706683	1.44341e-16	4.13743e-15	911.242	935.123	956.128	548.649	588.826	580.098	UP
NM_001138859.2	100193773	-1.12081	1.50837e-05	0.000107576	30.0135	63.0212	43.8256	114.156	106.549	74.472	DOWN
NM_001138875.2	100193790	1.0059	0.00238074	0.00959737	44.1865	38.9249	48.2081	18.6378	24.6746	22.2109	UP
NM_001138909.1	100193827	-2.01574	3.04471e-35	2.356e-33	63.3618	62.0944	67.1992	278.401	253.476	248.24	DOWN
NM_001138927.1	100193845	-2.67653	9.51495e-18	2.89346e-16	13.3393	22.2428	8.76512	79.2104	107.671	90.1503	DOWN
NM_001138954.1	100193876	-0.968809	0.0135563	0.0416623	16.6741	13.9017	15.339	37.2755	31.4041	20.9044	DOWN
NM_001139004.2	100193934	2.45732	4.90039e-10	7.29614e-09	61.6943	50.973	56.2428	12.8135	13.4589	3.91958	UP
NM_001139052.1	100193986	-1.22992	0.000343809	0.00176312	25.0112	17.6089	13.8781	39.6052	51.5924	40.5023	DOWN
NM_001139075.1	100194012	-0.933767	1.94966e-10	3.06041e-09	113.384	121.408	121.251	220.158	227.679	232.562	DOWN
NM_001139081.2	100194018	-0.71076	6.41439e-09	8.07655e-08	261.784	263.206	219.858	442.647	367.876	406.33	DOWN
NM_001139088.2	100194025	-1.12144	3.88905e-05	0.000254318	39.1842	30.5838	29.2171	88.5293	54.9571	71.859	DOWN
NM_001139094.1	100194033	-0.771196	7.44057e-06	5.59979e-05	95.8763	84.3372	92.0337	163.08	160.385	141.105	DOWN
NM_001139129.2	100194073	-1.45431	0.000801524	0.00370256	12.5056	6.48748	13.1477	27.9566	22.4315	39.1958	DOWN
NM_001139136.1	100194081	-1.35722	0.00334918	0.0127751	9.17078	12.0482	6.57384	22.1323	24.6746	23.5175	DOWN
NM_001139149.1	100194095	0.654025	0.000141678	0.000804288	184.249	151.065	184.798	93.1888	113.279	125.427	UP
NM_001139162.1	100194109	-0.608255	0.000176283	0.000976309	146.732	101.946	132.938	195.696	201.883	185.527	DOWN
NM_001139186.2	100194134	0.88455	3.36765e-10	5.11101e-09	319.31	264.133	296.553	149.102	151.412	177.688	UP
NM_001139246.1	100194201	-1.19635	0.000638593	0.00303936	16.6741	19.4624	14.6085	38.4404	39.2551	37.8893	DOWN
NM_001139291.1	100194250	-1.33895	0.000717198	0.00336393	9.17078	14.8285	15.339	38.4404	34.7688	26.1305	DOWN
NM_001139307.1	100194268	0.660437	2.55625e-05	0.000174028	209.261	211.306	238.849	117.651	164.871	134.572	UP
NM_001139310.1	100194271	-0.659807	0.0011398	0.005019	58.3595	86.1907	92.0337	138.618	116.644	118.894	DOWN
NM_001139324.1	100194285	-1.2643	7.47008e-42	7.55348e-40	327.647	350.324	368.135	842.193	838.937	833.564	DOWN
NM_001139356.1	100194318	0.905689	2.22823e-10	3.45166e-09	290.964	248.378	300.205	156.091	139.075	154.17	UP
NM_001139417.1	100194385	-0.907722	2.97446e-39	2.67897e-37	2334.38	2445.78	2314.72	4647.79	4568.17	4088.12	DOWN
NM_001139433.1	100194404	-1.83109	2.92973e-60	5.81781e-58	210.094	264.133	248.345	877.139	763.791	930.247	DOWN
NM_001141944.3	100196928	0.853595	1.49348e-06	1.28206e-05	246.777	169.601	211.093	112.991	97.5769	138.492	UP
NM_001143002.1	100216587	-0.957846	0.000577282	0.00278617	25.8449	39.8516	40.9039	61.7376	88.6043	56.1806	DOWN
NM_001143039.1	100216626	0.647616	0.00597993	0.0210466	85.0381	82.4836	68.6601	50.089	48.2277	52.2611	UP
NM_001143065.1	100216654	-0.651145	0.00279561	0.0110285	75.8674	57.4605	84.7294	102.508	95.3337	147.637	DOWN
NM_001143152.1	100216749	-0.811951	6.19447e-09	7.84157e-08	156.737	200.185	177.494	352.952	277.029	307.034	DOWN
NM_001143184.1	100216785	1.84699	2.99244e-05	0.000200902	39.1842	29.657	33.5996	6.98916	13.4589	7.83916	UP
NM_001143225.1	100216831	0.803912	2.91435e-08	3.28467e-07	330.982	332.715	277.562	180.553	148.048	211.657	UP
NM_001143337.1	100216955	0.859304	0.000427889	0.00214035	154.236	75.0694	124.903	74.551	56.0787	65.3263	UP
NM_001143339.1	100216957	-1.67632	1.5613e-07	1.56529e-06	138.395	210.38	99.338	525.352	429.563	474.269	DOWN
NM_001143343.1	100216961	-1.87341	5.87918e-09	7.46538e-08	32.5146	19.4624	15.339	109.497	51.5924	84.9242	DOWN
NM_001143346.1	100216965	-1.57665	1.77649e-20	6.56505e-19	67.5303	72.289	66.4688	221.323	191.789	201.205	DOWN
NM_001143387.1	100217011	1.95507	1.78866e-05	0.000125664	38.3505	23.1696	44.556	10.4837	6.72944	10.4522	UP
NM_001143414.1	100217042	-2.27843	5.92593e-10	8.65112e-09	7.50337	12.0482	11.6868	52.4187	48.2277	50.9545	DOWN
NM_001143434.2	100217063	0.605931	1.33966e-05	9.63781e-05	257.616	227.988	264.414	165.41	165.993	162.009	UP
NM_001143451.1	100217081	0.74569	4.41687e-10	6.63013e-09	362.663	394.809	386.396	214.334	224.315	244.32	UP
NM_001143466.2	100217097	0.657781	0.00032469	0.0016755	150.067	132.53	130.016	94.3536	78.5101	88.8438	UP
NM_001143518.1	100217152	-0.657671	0.00413954	0.0153149	49.1887	73.2158	54.782	93.1888	76.267	109.748	DOWN
NM_001143552.1	100217192	-1.70893	0.00945013	0.0308064	0.833707	5.56069	6.57384	18.6378	13.4589	10.4522	DOWN
NM_001143569.1	100217212	1.2755	1.66706e-06	1.41632e-05	74.1999	70.4354	83.2686	33.7809	28.0393	32.6632	UP
NM_001143646.1	100217298	1.40508	3.35591e-07	3.19539e-06	113.384	79.7033	91.3033	46.5944	41.4982	18.2914	UP
NM_001146782.1	100272295	-0.628065	0.00851207	0.0282627	56.6921	43.5588	43.8256	75.7159	77.3886	69.2459	DOWN
NM_001146814.1	100272330	-2.00866	1.56797e-05	0.000111249	5.00224	8.34104	8.03469	24.462	30.2825	31.3566	DOWN
NM_001146833.1	100272350	0.713942	4.10736e-09	5.31796e-08	396.011	379.981	345.492	230.642	215.342	237.788	UP
NM_001146836.2	100272353	1.30693	0.0106117	0.0339088	20.009	22.2428	19.7215	12.8135	5.60787	6.53263	UP
NM_001146843.1	100272360	-0.677238	4.98065e-05	0.000316465	116.719	119.555	90.5729	177.059	177.209	165.929	DOWN
NM_001146846.1	100272363	0.790721	1.54533e-06	1.31969e-05	344.321	215.94	296.553	175.894	145.805	175.075	UP
NM_001146857.1	100272376	1.08413	0.000253271	0.00134615	54.191	51.8998	62.8167	25.6269	28.0393	26.1305	UP
NM_001146870.1	100272390	-0.998558	2.18692e-05	0.000151258	41.6854	43.5588	42.3647	74.551	96.4553	83.6177	DOWN
NM_001146887.1	100272409	1.67459	0.00295353	0.0115274	22.5101	14.8285	23.3736	2.32972	8.97259	7.83916	UP
NM_001146906.1	100272431	-0.744095	4.55826e-08	4.98204e-07	170.076	218.721	177.494	337.809	286.001	322.712	DOWN
NM_001146928.1	100272454	1.79626	5.05925e-08	5.47156e-07	65.8629	52.8266	63.5471	20.9675	13.4589	18.2914	UP
NM_001146941.1	100272469	-1.1995	2.50525e-14	5.89879e-13	121.721	111.214	94.9554	248.115	220.95	283.516	DOWN
NM_001146953.1	100272482	-0.733309	4.83218e-05	0.000307862	77.5348	97.3121	104.451	144.443	176.087	143.718	DOWN
NM_001146986.1	100272517	-0.708107	2.45086e-15	6.28228e-14	568.588	633.919	641.314	934.217	1015.02	1064.82	DOWN
NM_001147020.2	100272553	0.951862	1.02086e-08	1.24728e-07	338.485	245.597	224.971	145.607	128.981	143.718	UP
NM_001147107.2	100272649	1.03249	1.05485e-32	7.39834e-31	1175.53	1104.72	1242.46	555.638	600.042	567.032	UP
NM_001147116.1	100272658	0.833308	8.55051e-10	1.22123e-08	323.478	335.495	286.327	163.08	197.397	168.542	UP
NM_001147124.1	100272666	-0.619333	0.00200998	0.00826634	65.8629	71.3622	80.3469	95.5185	125.616	113.668	DOWN
NM_001147158.1	100272705	0.822306	7.21276e-07	6.53549e-06	229.269	170.528	219.128	125.805	108.793	116.281	UP
NM_001147209.1	100272756	1.46118	1.50447e-09	2.06811e-08	127.557	101.019	98.6075	46.5944	41.4982	30.0501	UP
NM_001147214.1	100272761	2.07481	8.79242e-09	1.08308e-07	94.2089	68.5819	45.2864	12.8135	13.4589	23.5175	UP
NM_001147215.1	100272762	-0.972264	2.4429e-18	7.74307e-17	295.966	242.817	251.997	511.373	529.383	510.852	DOWN
NM_001147232.2	100272779	0.680693	5.77636e-05	0.000360356	210.928	163.114	172.381	101.343	123.373	116.281	UP
NM_001147233.2	100272780	2.66854	6.13087e-07	5.6045e-06	43.3528	22.2428	46.7473	11.6486	4.48629	1.30653	UP
NM_001147251.1	100272798	1.74235	0.00211537	0.00864934	24.1775	14.8285	21.1824	5.8243	3.36472	9.14568	UP
NM_001147254.1	100272801	1.30624	8.35635e-24	3.7942e-22	463.541	386.468	396.621	170.069	170.479	163.316	UP
NM_001147257.1	100272804	1.11729	0.000170262	0.000946781	65.8629	74.1426	48.9386	34.9458	29.1609	22.2109	UP
NM_001147291.1	100272838	-1.33407	3.94593e-06	3.15254e-05	20.8427	29.657	26.2953	51.2538	74.0238	67.9394	DOWN
NM_001147316.1	100272863	-1.16263	0.00799444	0.026833	8.33707	12.0482	15.339	22.1323	37.0119	20.9044	DOWN
NM_001147326.1	100272873	-0.851457	1.16244e-10	1.8839e-09	179.247	203.892	169.459	329.655	300.582	365.827	DOWN
NM_001147333.2	100272880	1.46453	1.06411e-05	7.77764e-05	657.795	467.098	559.507	265.588	218.707	125.427	UP
NM_001147369.1	100272917	0.611808	1.34558e-08	1.61528e-07	635.285	617.237	669.801	407.701	367.876	486.028	UP
NM_001147376.1	100272924	1.02394	9.63013e-08	9.96383e-07	164.24	174.235	138.781	60.5727	85.2396	88.8438	UP
NM_001147396.2	100272944	1.11703	8.11408e-16	2.17104e-14	305.137	317.886	284.866	136.289	148.048	133.266	UP
NM_001147404.1	100272952	1.81329	1.10016e-07	1.12589e-06	93.3752	50.0462	61.3558	12.8135	25.7962	19.5979	UP
NM_001147439.2	100272988	0.683635	1.05749e-21	4.23048e-20	2066.76	1974.97	2097.78	1305.81	1303.27	1212.46	UP
NM_001147465.1	100273015	0.705387	7.70211e-06	5.77816e-05	195.921	190.917	178.954	119.981	116.644	109.748	UP
NM_001147467.1	100273017	0.648462	8.48419e-08	8.87452e-07	489.386	396.663	429.491	308.688	257.962	273.064	UP
NM_001147485.2	100273036	-0.617467	0.000963998	0.00434947	73.3662	79.7033	81.0773	115.321	118.887	125.427	DOWN
NM_001147548.1	100273099	0.894856	1.93207e-07	1.90685e-06	159.238	180.723	178.224	86.1996	103.185	88.8438	UP
NM_001147557.1	100273108	0.760462	0.000717561	0.00336468	104.213	92.6782	85.4599	52.4187	48.2277	66.6328	UP
NM_001147559.1	100273110	-0.693518	6.71614e-05	0.000411868	96.71	116.775	108.834	194.532	139.075	188.14	DOWN
NM_001147572.1	100273125	-0.650901	1.11015e-11	2.0308e-10	606.105	737.719	596.028	1069.34	984.741	986.427	DOWN
NM_001147605.1	100273159	-0.792675	1.01968e-08	1.24676e-07	144.231	146.432	141.703	263.258	243.381	241.707	DOWN
NM_001147615.1	100273169	-1.10196	9.08681e-09	1.11851e-07	65.0292	63.948	61.3558	150.267	122.251	135.879	DOWN
NM_001147628.1	100273183	-0.776847	5.25265e-05	0.000332338	74.1999	71.3622	92.0337	133.959	117.765	158.09	DOWN
NM_001147655.1	100273212	-0.608045	3.51538e-13	7.46656e-12	620.278	618.164	624.514	906.261	943.243	991.654	DOWN
NM_001147659.1	100273217	3.47644	1.53745e-08	1.82173e-07	156.737	60.2408	143.164	4.65944	13.4589	14.3718	UP
NM_001147664.1	100273222	0.693406	1.44235e-05	0.000103226	205.092	174.235	209.632	133.959	113.279	117.587	UP
NM_001147674.1	100273232	-0.588743	8.93646e-08	9.31042e-07	271.789	295.644	276.101	413.525	443.021	410.249	DOWN
NM_001147683.1	100273241	-0.605414	0.00138239	0.00595365	76.7011	87.1175	99.338	115.321	130.103	156.783	DOWN
NM_001147687.1	100273245	-0.665694	2.06741e-06	1.73058e-05	149.234	147.358	148.277	235.302	250.111	219.496	DOWN
NM_001147691.1	100273249	0.774497	7.96315e-07	7.16032e-06	210.094	187.21	192.102	112.991	116.644	114.974	UP
NM_001147705.1	100273263	-1.67304	3.69186e-20	1.3336e-18	66.6966	62.0944	68.6601	239.961	222.072	167.235	DOWN
NM_001147710.1	100273269	0.753146	0.000111542	0.000650435	1579.88	1343.83	1680.71	732.697	1108.11	891.051	UP
NM_001147718.1	100273277	0.974425	0.0045176	0.016466	47.5213	36.1445	43.0952	26.7918	14.5805	23.5175	UP
NM_001147724.1	100273283	6.93369	6.93213e-36	5.49304e-34	1148.85	714.549	655.192	3.49458	4.48629	13.0653	UP
NM_001147752.1	100273311	-0.619435	2.02593e-28	1.14354e-26	12237.2	12978.7	12441.4	18909.2	19829.4	19109.3	DOWN
NM_001147760.1	100273319	-0.785587	1.0836e-24	5.22217e-23	932.918	1044.48	1018.21	1777.58	1735.07	1648.84	DOWN
NM_001147775.1	100273334	1.13218	2.01098e-10	3.14469e-09	161.739	172.381	167.998	80.3753	72.9023	75.7785	UP
NM_001147789.2	100273348	2.33285	6.12843e-08	6.55901e-07	51.6898	36.1445	51.1298	4.65944	7.85101	15.6783	UP
NM_001147803.1	100273364	-0.88825	0.0160275	0.0479777	17.5079	17.6089	17.5302	40.7701	30.2825	26.1305	DOWN
NM_001147805.1	100273366	-0.669145	1.09428e-06	9.57321e-06	147.566	169.601	167.998	273.742	246.746	250.853	DOWN
NM_001147823.1	100273386	-1.32861	5.31888e-07	4.88661e-06	24.1775	36.1445	28.4866	74.551	71.7807	75.7785	DOWN
NM_001147839.1	100273402	-0.625349	1.71801e-07	1.70785e-06	241.775	230.769	268.066	406.536	388.064	348.843	DOWN
NM_001147858.1	100273421	-0.741649	5.91333e-06	4.54587e-05	160.072	141.798	123.442	291.215	204.126	214.27	DOWN
NM_001147890.1	100273453	1.44542	0.000585062	0.00281774	40.8517	22.2428	43.8256	16.308	8.97259	14.3718	UP
NM_001147906.1	100273469	-1.1666	5.19531e-11	8.83685e-10	75.8674	112.141	85.4599	187.542	187.303	237.788	DOWN
NM_001147922.1	100273485	0.767322	1.49502e-07	1.50341e-06	245.944	260.426	226.432	153.761	128.981	147.637	UP
NM_001147925.1	100273488	-0.846556	0.0067143	0.0231082	28.346	19.4624	29.9475	38.4404	52.7139	49.648	DOWN
NM_001147943.1	100273525	1.28486	5.23127e-07	4.81417e-06	83.3707	77.8497	91.3033	40.7701	29.1609	33.9697	UP
NM_001147952.1	100273534	0.67524	0.00336807	0.0128323	75.0337	84.3372	87.6512	54.7484	52.7139	47.0349	UP
NM_001147976.1	100273558	-1.86674	0.00108437	0.00480444	4.16854	3.70713	8.03469	13.9783	29.1609	15.6783	DOWN
NM_001147997.2	100273579	1.48493	2.69448e-26	1.40096e-24	490.22	367.933	423.647	160.751	157.02	139.798	UP
NM_001148029.1	100273613	0.732319	8.62512e-06	6.3978e-05	181.748	217.794	176.033	103.672	125.616	116.281	UP
NM_001148031.1	100273615	0.904079	5.34383e-13	1.11915e-11	381.004	371.64	367.404	217.829	174.965	206.431	UP
NM_001148073.1	100273659	1.20098	4.15245e-38	3.58328e-36	1572.37	1349.39	1323.53	662.805	578.732	604.922	UP
NM_001148118.2	100273706	0.682281	2.29463e-09	3.06732e-08	481.049	430.027	441.177	262.093	272.542	309.647	UP
NM_001148139.2	100273729	1.55953	9.36851e-53	1.36648e-50	1296.41	1108.43	1284.82	372.755	471.061	407.636	UP
NM_001148157.2	100273749	0.701597	0.000908321	0.00412309	128.391	91.7514	103.721	65.2321	65.0513	69.2459	UP
NM_001148207.1	100273806	-0.643375	0.000844079	0.00386985	74.1999	93.605	71.5818	136.289	124.495	111.055	DOWN
NM_001148222.2	100273823	1.02219	2.51058e-14	5.9029e-13	329.314	318.813	311.162	174.729	145.805	151.557	UP
NM_001148264.2	100273868	0.812598	3.30894e-22	1.37375e-20	1475.66	1297.5	1359.32	780.456	827.721	743.414	UP
NM_001148308.2	100273916	0.645992	0.00582971	0.0205838	101.712	66.7283	97.8771	53.5835	56.0787	61.4067	UP
NM_001148328.1	100273936	-0.826351	1.25789e-05	9.10124e-05	68.364	75.9961	69.3905	129.299	132.346	116.281	DOWN
NM_001148341.1	100273952	0.812597	6.41039e-11	1.07483e-09	507.728	401.297	422.186	249.28	271.421	236.481	UP
NM_001148347.1	100273960	1.38861	1.66004e-05	0.000117278	59.1932	46.3391	56.9733	17.4729	20.1883	24.824	UP
NM_001148382.1	100273996	-0.749567	4.13854e-08	4.56264e-07	174.245	182.576	195.024	267.918	354.417	305.727	DOWN
NM_001148392.2	100274007	0.591724	2.45533e-14	5.79781e-13	2080.1	2020.39	2215.38	1508.49	1390.75	1290.85	UP
NM_001148418.1	100274035	1.69453	5.33445e-10	7.8713e-09	90.8741	75.0694	92.0337	30.2863	24.6746	24.824	UP
NM_001148423.1	100274042	0.705344	6.14291e-13	1.27838e-11	864.554	904.539	1056.93	606.892	583.218	543.515	UP
NM_001148451.1	100274072	-1.45546	1.06983e-08	1.30132e-07	38.3505	31.5106	26.2953	100.178	86.3611	75.7785	DOWN
NM_001148453.1	100274074	-2.13096	4.81757e-37	3.97016e-35	54.191	71.3622	58.4341	256.269	255.719	291.355	DOWN
NM_001148492.1	100274113	-0.604204	0.000539127	0.00262275	146.732	141.798	98.6075	199.191	219.828	165.929	DOWN
NM_001148498.1	100274120	0.965728	0.000840125	0.00385513	91.7078	64.8748	54.0515	44.2647	25.7962	37.8893	UP
NM_001148530.1	100274152	-2.55225	6.44833e-62	1.34533e-59	58.3595	65.8015	62.0862	385.568	338.715	367.134	DOWN
NM_001148531.1	100274153	-0.867078	1.40626e-10	2.25029e-09	192.586	238.183	182.607	322.666	395.915	397.184	DOWN
NM_001148584.1	100274212	-0.897993	2.64345e-11	4.63012e-10	176.746	174.235	172.381	363.436	334.229	275.677	DOWN
NM_001148629.1	100274265	0.700627	2.20527e-21	8.59272e-20	2157.63	1946.24	2101.44	1318.62	1275.23	1224.22	UP
NM_001148630.1	100274266	-1.36581	2.05101e-10	3.20121e-09	50.8561	48.1927	38.7126	126.97	117.765	108.442	DOWN
NM_001148636.1	100274272	0.658892	0.000460791	0.00228002	125.89	121.408	123.442	82.705	76.267	75.7785	UP
NM_001148656.1	100274292	1.02506	4.92322e-21	1.87834e-19	632.784	548.655	621.593	294.709	315.162	275.677	UP
NM_001148662.1	100274298	0.978031	2.80277e-39	2.5382e-37	2304.37	2163.11	2218.3	1053.03	1145.13	1198.08	UP
NM_001148670.1	100274307	1.00955	1.4322e-05	0.000102588	90.0404	116.775	105.181	40.7701	47.1061	67.9394	UP
NM_001148674.1	100274311	-0.624022	2.07607e-10	3.2342e-09	438.53	444.855	432.412	715.224	606.771	706.831	DOWN
NM_001148694.1	100274333	0.674071	2.38174e-07	2.32283e-06	447.701	355.884	346.222	241.126	226.558	253.466	UP
NM_001148702.2	100274341	-0.921151	8.45635e-36	6.66879e-34	977.105	950.878	920.337	1818.35	1856.2	1715.47	DOWN
NM_001148715.1	100274355	-1.23603	1.02001e-68	2.75603e-66	899.57	886.931	905.729	2095.58	2068.18	2180.59	DOWN
NM_001148727.1	100274367	3.17192	2.41958e-19	8.34299e-18	95.8763	92.6782	91.3033	10.4837	8.97259	11.7587	UP
NM_001148742.2	100274382	0.788873	0.00156069	0.00662173	78.3685	83.4104	63.5471	39.6052	45.9845	44.4219	UP
NM_001148748.1	100274388	-1.95317	4.25141e-19	1.4359e-17	39.1842	31.5106	35.0605	123.475	134.589	152.864	DOWN
NM_001148775.1	100274416	0.747078	1.66895e-07	1.66511e-06	319.31	277.108	259.301	147.937	182.816	178.994	UP
NM_001148786.1	100274427	-3.72972	1.59446e-56	2.60197e-54	20.8427	12.975	19.7215	215.499	268.056	233.868	DOWN
NM_001148815.2	100274456	-0.949823	0.00230409	0.00931926	26.6786	23.1696	22.6432	52.4187	38.1335	49.648	DOWN
NM_001148822.1	100274463	0.706854	0.00351993	0.0133369	79.2022	89.8979	81.0773	34.9458	57.2002	61.4067	UP
NM_001148828.1	100274469	0.647713	0.00508789	0.018246	85.8718	76.9229	93.4946	44.2647	54.9571	65.3263	UP
NM_001148839.1	100274480	-0.796198	6.67501e-05	0.000409749	57.5258	67.6551	69.3905	112.991	118.887	105.829	DOWN
NM_001148840.1	100274481	4.73754	3.83918e-27	2.0412e-25	860.386	442.075	537.594	13.9783	31.4041	23.5175	UP
NM_001148857.1	100274499	-1.07819	0.00415697	0.0153622	25.0112	9.26782	18.2607	43.0998	35.8903	32.6632	DOWN
NM_001148875.1	100274518	0.60185	0.0149755	0.0453225	70.0314	74.1426	82.5382	60.5727	35.8903	53.5676	UP
NM_001148896.1	100274540	2.69722	6.15207e-11	1.03362e-09	82.537	47.2659	56.2428	13.9783	4.48629	10.4522	UP
NM_001148898.1	100274542	-0.767006	0.00152532	0.00650293	48.355	45.4123	40.9039	64.0673	87.4827	77.0851	DOWN
NM_001148909.1	100274554	1.09221	8.6826e-20	3.05131e-18	646.957	556.069	761.835	309.853	305.068	308.34	UP
NM_001148910.2	100274555	1.63834	5.11698e-06	3.98385e-05	77.5348	38.9249	53.3211	24.462	16.8236	13.0653	UP
NM_001148920.1	100274565	2.17915	1.86885e-43	2.02647e-41	364.33	354.958	331.614	80.3753	86.3611	64.0198	UP
NM_001148922.2	100274567	0.755799	0.00188912	0.00783307	68.364	78.7765	89.8424	53.5835	43.7414	43.1154	UP
NM_001148939.1	100274586	0.680255	2.3516e-05	0.000161631	219.265	246.524	269.527	119.981	151.412	189.446	UP
NM_001148946.2	100274593	-0.639317	8.88526e-17	2.56924e-15	1811.65	1684.89	1646.38	2838.76	2431.57	2741.09	DOWN
NM_001148947.3	100274594	0.600586	0.00650893	0.0225473	88.373	90.8247	83.999	59.4078	50.4708	64.0198	UP
NM_001148964.2	100274623	0.735923	0.000380504	0.00193147	149.234	97.3121	130.016	67.5618	80.7533	78.3916	UP
NM_001148999.2	100274680	-0.869374	1.69183e-06	1.43588e-05	86.7056	122.335	94.9554	179.388	219.828	152.864	DOWN
NM_001149035.1	100274741	-2.01989	9.47899e-05	0.000560175	5.00224	11.1214	2.92171	22.1323	28.0393	24.824	DOWN
NM_001149043.2	100274751	-0.68197	0.0163946	0.0489522	39.1842	33.3642	27.0258	51.2538	48.2277	60.1002	DOWN
NM_001149049.1	100274759	-1.75299	0.00222953	0.00905549	6.66966	7.41426	2.19128	16.308	19.0667	18.2914	DOWN
NM_001149062.2	100274777	-1.19016	0.0104258	0.0334576	10.8382	14.8285	5.84341	19.8026	22.4315	28.7436	DOWN
NM_001149065.1	100274781	-2.86059	1.51045e-27	8.27082e-26	62.528	112.141	100.799	564.957	753.697	680.7	DOWN
NM_001149127.1	100274866	-1.18284	9.0063e-06	6.66256e-05	30.8472	40.7784	33.5996	100.178	79.6317	57.4872	DOWN
NM_001149158.2	100274904	-3.48543	3.61292e-43	3.86677e-41	965.433	1570.9	959.78	12843.7	13714.6	12585.8	DOWN
NM_001149167.1	100274918	-2.94595	2.50237e-24	1.18517e-22	226.768	361.445	266.606	2694.32	1594.88	2294.26	DOWN
NM_001149215.3	100274988	-0.73647	0.00646437	0.022426	27.5123	40.7784	49.669	69.8916	69.5375	57.4872	DOWN
NM_001149219.1	100274993	1.29253	0.00327093	0.0125288	30.0135	25.0231	27.0258	8.15402	11.2157	14.3718	UP
NM_001149251.2	100275056	-0.720499	8.38372e-06	6.24685e-05	154.236	192.771	178.224	224.818	363.39	275.677	DOWN
NM_001149262.2	103630076	-1.40104	7.13847e-05	0.000434637	11.6719	18.5356	21.9128	33.7809	56.0787	48.3415	DOWN
NM_001149277.1	100272651	-1.1538	0.000272174	0.00143505	28.346	23.1696	18.2607	39.6052	52.7139	62.7133	DOWN
NM_001149301.2	100275132	1.2249	5.19496e-06	4.04075e-05	80.0359	65.8015	78.886	37.2755	32.5256	26.1305	UP
NM_001149376.1	100275241	-1.87444	5.29446e-05	0.00033447	5.00224	9.26782	10.226	36.1106	19.0667	35.2762	DOWN
NM_001149430.2	100275330	1.24046	0.00422938	0.0155739	41.6854	20.3892	27.7562	12.8135	13.4589	11.7587	UP
NM_001149449.2	100275354	-0.672967	0.000293656	0.00153166	112.55	86.1907	100.068	158.421	191.789	125.427	DOWN
NM_001149484.3	100275407	-0.704209	0.000675172	0.00319042	64.1955	55.6069	62.0862	102.508	97.5769	96.683	DOWN
NM_001149505.2	100275431	1.60161	0.000656491	0.00311285	28.346	24.0963	27.0258	10.4837	7.85101	7.83916	UP
NM_001149620.2	100275568	1.03118	2.04271e-09	2.75966e-08	218.431	192.771	200.137	114.156	76.267	109.748	UP
NM_001149647.1	100275597	-0.70023	0.000141089	0.000802427	80.8696	103.8	75.2339	137.453	137.954	145.024	DOWN
NM_001149758.2	100275747	0.981372	0.00371558	0.0139531	59.1932	40.7784	65.0079	17.4729	44.8629	20.9044	UP
NM_001149782.2	100275119	0.897895	2.5089e-07	2.43676e-06	175.079	167.748	165.076	76.8807	93.0906	103.216	UP
NM_001149872.2	100275953	-0.939333	6.44818e-15	1.59578e-13	220.932	215.013	240.31	398.382	414.982	487.334	DOWN
NM_001149896.1	100275998	-1.22934	7.99209e-18	2.43936e-16	120.888	152.919	135.859	308.688	360.025	288.742	DOWN
NM_001149933.1	100276048	0.587693	8.93732e-05	0.000531595	244.276	267.84	221.319	137.453	187.303	162.009	UP
NM_001149939.1	100276056	1.16437	8.61669e-10	1.22961e-08	150.901	189.99	165.807	59.4078	81.8749	84.9242	UP
NM_001149944.1	100276063	0.587456	0.00195883	0.00807943	138.395	128.823	112.486	79.2104	79.6317	94.0699	UP
NM_001149993.2	100276133	2.86349	8.24574e-45	9.37285e-43	3873.4	3729.37	3388.45	453.13	418.347	640.198	UP
NM_001150007.2	100276151	0.637249	3.51057e-05	0.000232655	190.085	200.185	205.98	135.124	114.4	134.572	UP
NM_001150027.1	100276178	-1.03174	1.57776e-15	4.10167e-14	185.083	166.821	190.641	323.831	395.915	391.958	DOWN
NM_001150045.1	100276200	1.18546	0.00324124	0.0124353	32.5146	26.8767	35.0605	11.6486	16.8236	13.0653	UP
NM_001150149.1	100276339	0.958911	0.000278247	0.00146333	74.1999	70.4354	65.0079	37.2755	29.1609	41.8088	UP
NM_001150159.1	100276350	-0.823614	0.00282867	0.0111403	25.0112	45.4123	43.8256	58.243	79.6317	64.0198	DOWN
NM_001150175.1	100276369	-0.929476	4.74476e-31	3.03113e-29	761.175	859.127	780.095	1522.47	1587.03	1456.78	DOWN
NM_001150186.1	100276381	-0.620245	0.000557399	0.00270207	89.2067	91.7514	88.3816	128.135	158.142	126.733	DOWN
NM_001150209.1	100276406	-0.752646	3.40827e-11	5.89456e-10	270.955	301.204	298.744	538.165	492.371	435.073	DOWN
NM_001150273.2	100276500	1.06995	1.82719e-11	3.26635e-10	265.953	389.249	276.101	145.607	148.048	148.944	UP
NM_001150289.2	100276523	5.1611	1.12042e-45	1.3097e-43	311.807	234.476	264.414	5.8243	7.85101	9.14568	UP
NM_001150291.1	100276525	0.724494	1.94683e-08	2.26608e-07	392.676	325.301	330.153	224.818	203.005	206.431	UP
NM_001150313.2	100276552	1.67733	8.87299e-05	0.000528408	50.8561	31.5106	29.2171	9.31888	8.97259	16.9848	UP
NM_001150321.2	100276561	0.650978	1.48494e-08	1.76586e-07	507.728	491.195	504.725	340.139	266.934	352.762	UP
NM_001150328.1	100276570	0.668534	0.0138723	0.0424303	60.0269	65.8015	54.0515	44.2647	38.1335	30.0501	UP
NM_001150330.1	100276574	0.833346	0.000466279	0.00230649	79.2022	84.3372	98.6075	41.9349	60.565	44.4219	UP
NM_001150342.1	100276590	-0.663417	0.000409894	0.00206075	90.8741	80.63	69.3905	129.299	123.373	128.04	DOWN
NM_001150370.2	100276626	-1.34224	2.86627e-15	7.32432e-14	73.3662	114.921	85.4599	231.807	216.464	243.014	DOWN
NM_001150422.2	100276695	3.22843	5.23926e-19	1.75515e-17	155.903	93.605	89.112	9.31888	6.72944	20.9044	UP
NM_001150438.2	100276716	-1.2518	0.00137889	0.00594012	10.8382	12.0482	24.8345	29.1215	49.3492	36.5827	DOWN
NM_001150470.2	100276755	-1.20133	7.82972e-42	7.86887e-40	598.602	576.458	610.636	1320.95	1518.61	1266.02	DOWN
NM_001150479.2	100276764	-0.850439	7.82075e-12	1.45922e-10	201.757	186.283	195.024	337.809	382.456	330.551	DOWN
NM_001150483.1	100276769	-1.30809	7.2488e-25	3.54524e-23	155.903	138.091	146.085	365.766	356.66	368.44	DOWN
NM_001150505.2	100276794	-1.11997	0.00267016	0.0105843	20.8427	12.0482	14.6085	34.9458	37.0119	31.3566	DOWN
NM_001150506.1	100275140	-1.37897	8.96648e-05	0.000533137	15.0067	16.6821	15.339	36.1106	39.2551	47.0349	DOWN
NM_001150525.1	100276816	-0.762233	0.0031651	0.0122	46.6876	48.1927	32.1388	80.3753	58.3218	75.7785	DOWN
NM_001150608.2	100276911	-1.21656	7.11261e-11	1.18312e-09	62.528	64.8748	59.895	139.783	143.561	151.557	DOWN
NM_001150624.2	100276931	-0.641252	2.67671e-05	0.000181181	126.724	129.75	130.746	175.894	214.221	214.27	DOWN
NM_001150641.2	100276953	0.992577	0.00178769	0.00748025	65.0292	37.0713	54.0515	27.9566	24.6746	26.1305	UP
NM_001150704.1	100277032	0.87826	0.00506351	0.0181665	41.6854	60.2408	45.2864	23.2972	30.2825	26.1305	UP
NM_001150746.1	100277080	0.924376	0.0102319	0.0329359	37.5168	38.9249	46.0169	31.4512	11.2157	22.2109	UP
NM_001150778.1	100277120	-1.01489	2.05795e-07	2.02623e-06	66.6966	84.3372	73.0426	140.948	125.616	186.833	DOWN
NM_001150780.2	100277122	-0.657364	1.91362e-10	3.0067e-09	323.478	328.081	345.492	503.219	512.559	559.193	DOWN
NM_001150833.1	100277194	-1.01769	0.000136233	0.000778567	36.6831	36.1445	26.2953	62.9024	65.0513	71.859	DOWN
NM_001150840.2	100277204	0.92032	0.00455893	0.0165946	58.3595	37.0713	46.7473	29.1215	20.1883	26.1305	UP
NM_001150850.2	100277217	-0.723364	4.04441e-07	3.7875e-06	132.559	136.237	142.433	220.158	234.409	224.723	DOWN
NM_001150858.1	100277101	-0.711215	4.103e-05	0.000266347	159.238	112.141	189.911	209.675	281.515	267.838	DOWN
NM_001150897.2	100277287	-0.927261	3.95749e-35	3.01979e-33	2782.08	3270.61	2730.33	5720.62	5435.14	5538.37	DOWN
NM_001150919.2	100277322	-1.15662	0.00027245	0.00143605	21.6764	21.316	20.4519	46.5944	53.8355	40.5023	DOWN
NM_001150939.2	100277347	1.13331	1.29238e-07	1.3094e-06	147.566	102.873	145.355	68.7267	58.3218	53.5676	UP
NM_001150949.1	100277365	1.14044	0.000600912	0.00288218	45.8539	50.0462	44.556	18.6378	16.8236	28.7436	UP
NM_001150959.1	100277385	-1.26633	5.67206e-11	9.60811e-10	59.1932	63.948	73.0426	172.399	127.859	173.768	DOWN
NM_001151050.1	100277516	-0.63873	0.0130465	0.0402834	32.5146	50.973	56.9733	62.9024	82.9964	73.1655	DOWN
NM_001151051.2	100277184	0.817406	0.00347124	0.0131766	61.6943	62.0944	52.5907	38.4404	33.6472	27.4371	UP
NM_001151088.1	100277564	-0.660199	0.0105644	0.0338102	37.5168	38.9249	42.3647	58.243	57.2002	73.1655	DOWN
NM_001151092.2	100277570	-0.618532	0.0043856	0.016063	59.1932	52.8266	56.9733	87.3645	88.6043	83.6177	DOWN
NM_001151102.1	100277584	-1.5332	2.41048e-11	4.24915e-10	32.5146	38.9249	42.3647	112.991	122.251	94.0699	DOWN
NM_001151116.2	100277603	0.60604	3.83336e-05	0.000251019	323.478	227.988	279.753	184.048	186.181	176.381	UP
NM_001151118.2	100277605	-2.04804	3.84155e-05	0.000251455	80.0359	21.316	44.556	191.037	203.005	210.351	DOWN
NM_001151128.2	100277615	0.59186	0.000168004	0.000935169	184.249	195.551	216.206	128.135	149.169	117.587	UP
NM_001151157.1	100277647	1.41911	1.77637e-05	0.000125014	49.1887	49.1195	57.7037	24.462	15.702	18.2914	UP
NM_001151178.2	100277671	1.08847	1.76714e-08	2.07155e-07	146.732	126.969	156.311	66.397	69.5375	66.6328	UP
NM_001151179.1	100277676	1.39315	0.0136707	0.0419725	19.1753	13.9017	19.7215	10.4837	5.60787	3.91958	UP
NM_001151186.1	100277683	-1.23987	1.31757e-07	1.3331e-06	42.5191	37.0713	37.9822	106.002	84.118	87.5373	DOWN
NM_001151298.2	100277833	-1.79367	0.00173763	0.00728927	2.50112	5.56069	7.30426	19.8026	15.702	18.2914	DOWN
NM_001151310.1	100277849	4.59281	2.37687e-54	3.66126e-52	740.332	498.609	720.931	33.7809	20.1883	27.4371	UP
NM_001151325.2	100277870	-0.851793	2.76291e-06	2.26672e-05	75.8674	74.1426	96.4163	143.278	158.142	145.024	DOWN
NM_001151355.2	100277911	-1.1874	3.99442e-07	3.74494e-06	45.0202	40.7784	48.2081	111.827	76.267	118.894	DOWN
NM_001151399.1	100277966	-1.0543	1.54097e-05	0.000109664	35.0157	38.9249	39.443	79.2104	84.118	71.859	DOWN
NM_001151414.2	100277987	-0.921202	3.67064e-05	0.000241901	45.8539	60.2408	44.556	99.0131	91.969	92.7634	DOWN
NM_001151427.2	100278004	-1.33867	4.13771e-07	3.86828e-06	31.6809	22.2428	35.7909	73.3861	79.6317	75.7785	DOWN
NM_001151436.1	100278020	0.877336	0.0133924	0.0412047	32.5146	33.3642	56.2428	18.6378	23.553	24.824	UP
NM_001151452.1	100278045	0.688165	0.00614084	0.0214943	87.5393	59.3141	78.886	53.5835	44.8629	41.8088	UP
NM_001151472.2	100278076	-0.876614	2.59074e-06	2.13716e-05	89.2067	146.432	92.7641	213.169	171.601	215.577	DOWN
NM_001151478.2	100278086	-2.29717	7.82643e-12	1.45922e-10	83.3707	174.235	98.6075	662.805	506.951	577.485	DOWN
NM_001151481.1	100278089	1.11461	0.000191342	0.00105334	59.1932	48.1927	77.4252	32.6161	26.9178	26.1305	UP
NM_001151507.2	100278133	-1.00927	8.15486e-07	7.31577e-06	78.3685	58.3873	66.4688	147.937	155.899	104.522	DOWN
NM_001151523.1	100278155	1.06686	0.011992	0.0376194	29.1798	25.9499	24.8345	15.1432	11.2157	11.7587	UP
NM_001151579.2	100278237	0.687983	0.0153879	0.046341	51.6898	56.5337	49.669	30.2863	33.6472	33.9697	UP
NM_001151595.2	100278263	-0.720339	0.00775929	0.0261852	42.5191	33.3642	40.1734	61.7376	80.7533	48.3415	DOWN
NM_001151642.1	100278333	0.785784	2.22083e-09	2.97591e-08	305.137	328.081	295.823	193.367	178.33	165.929	UP
NM_001151670.1	100278372	-2.17612	3.71032e-05	0.000243833	6.66966	7.41426	2.92171	16.308	29.1609	30.0501	DOWN
NM_001151816.1	100278585	0.868167	7.62352e-05	0.000461273	121.721	88.0443	141.703	65.2321	61.6865	66.6328	UP
NM_001151817.1	100278586	0.89335	1.61862e-05	0.000114547	109.216	114.921	126.364	69.8916	51.5924	67.9394	UP
NM_001151876.2	100275462	1.61512	0.000827136	0.00380275	40.0179	20.3892	26.2953	12.8135	11.2157	3.91958	UP
NM_001151957.2	100278798	-2.15231	4.74853e-06	3.73225e-05	5.83595	11.1214	5.11298	44.2647	25.7962	26.1305	DOWN
NM_001152001.1	100278862	-1.02428	3.30325e-06	2.66752e-05	64.1955	42.632	72.3122	107.167	114.4	146.331	DOWN
NM_001152019.2	100278888	0.597361	0.00821246	0.0274615	113.384	80.63	89.8424	55.9133	75.1454	56.1806	UP
NM_001152088.2	100279020	-3.21596	1.20868e-303	9.96072e-300	3969.28	5061.16	4202.87	43082.3	42761.1	37083.1	DOWN
NM_001152103.1	100279040	-1.07862	6.81334e-46	8.1375e-44	2867.12	2563.48	2991.83	5806.82	6401.94	5584.09	DOWN
NM_001152106.2	100279048	-3.51745	2.77432e-59	5.19617e-57	2153.47	3424.46	2526.54	34327.2	29840.6	28628.6	DOWN
NM_001152112.1	100279056	-1.21373	1.59277e-91	8.75068e-89	12120.4	12634.8	11280	28021.9	27955.2	27591.2	DOWN
NM_001152141.2	100279096	-2.07899	8.41414e-05	0.000504298	5.83595	4.63391	5.84341	30.2863	16.8236	22.2109	DOWN
NM_001152151.1	100279109	-0.987828	0.000294229	0.00153416	58.3595	31.5106	44.556	101.343	108.793	56.1806	DOWN
NM_001152153.1	100279111	-1.01645	0.00613694	0.0214891	19.1753	11.1214	24.1041	27.9566	39.2551	44.4219	DOWN
NM_001152248.1	100279224	-0.725001	0.000763123	0.00354404	70.0314	66.7283	56.9733	81.5402	114.4	124.12	DOWN
NM_001152271.1	100279250	1.14622	0.000573562	0.00277146	46.6876	54.6801	43.8256	30.2863	17.9452	16.9848	UP
NM_001152286.1	100279265	-0.589205	6.3341e-07	5.78386e-06	219.265	252.085	240.31	363.436	361.147	344.923	DOWN
NM_001152293.2	100279272	-0.702973	0.00173974	0.00729259	67.5303	47.2659	55.5124	107.167	82.9964	87.5373	DOWN
NM_001152369.2	100279351	1.55481	2.50842e-09	3.33687e-08	84.2044	89.8979	92.0337	24.462	34.7688	31.3566	UP
NM_001152370.2	100279352	0.889981	0.000276871	0.00145702	69.1977	90.8247	81.0773	45.4295	42.6198	41.8088	UP
NM_001152382.1	100279365	2.86261	1.20559e-42	1.27109e-40	300.968	229.842	273.91	30.2863	44.8629	35.2762	UP
NM_001152385.1	100279368	0.873012	0.00882596	0.029123	44.1865	34.2909	55.5124	26.7918	28.0393	18.2914	UP
NM_001152395.2	100279381	-1.00377	0.000127481	0.000732617	35.8494	27.8035	48.2081	72.2213	68.416	86.2307	DOWN
NM_001152417.2	100279405	-0.825166	1.25717e-05	9.10002e-05	85.8718	72.289	78.886	161.915	141.318	116.281	DOWN
NM_001152421.2	100279409	-0.97332	5.63353e-10	8.28295e-09	103.38	126.969	114.677	202.686	217.585	257.386	DOWN
NM_001152442.2	100279433	1.21158	7.21575e-05	0.000438533	70.0314	52.8266	54.0515	31.4512	20.1883	24.824	UP
NM_001152459.1	100279454	-0.868035	8.5621e-09	1.05787e-07	154.236	126.042	124.172	244.62	272.542	219.496	DOWN
NM_001152467.2	100279462	1.0067	2.77288e-16	7.7274e-15	612.775	481.927	517.142	235.302	280.393	287.436	UP
NM_001152497.1	100279496	1.44414	5.09225e-26	2.60653e-24	360.995	371.64	432.412	151.432	144.683	131.959	UP
NM_001152511.2	100279511	-0.887211	4.40271e-25	2.19231e-23	531.905	545.875	524.446	938.877	984.741	1039.99	DOWN
NM_001152514.1	100279515	-0.63973	4.69399e-05	0.000300452	115.885	153.846	128.555	227.148	190.667	201.205	DOWN
NM_001152542.1	100279545	2.44097	6.30586e-09	7.95813e-08	61.6943	58.3873	40.9039	16.308	10.0942	2.61305	UP
NM_001152544.1	100279547	3.28354	4.41365e-17	1.29672e-15	119.22	71.3622	75.9643	8.15402	11.2157	7.83916	UP
NM_001152563.2	100279566	1.83919	2.3611e-05	0.000162081	37.5168	37.9981	30.6779	11.6486	12.3373	5.22611	UP
NM_001152577.2	100279580	0.712295	7.00935e-08	7.41893e-07	299.301	280.815	276.832	170.069	170.479	182.914	UP
NM_001152611.1	100279615	-0.644491	7.13777e-05	0.000434637	103.38	129.75	113.216	196.861	167.114	176.381	DOWN
NM_001152616.2	100279620	2.37366	2.66743e-09	3.54267e-08	51.6898	47.2659	60.6254	6.98916	15.702	7.83916	UP
NM_001152671.1	100279712	1.43712	0.0063595	0.0221227	17.5079	17.6089	26.2953	5.8243	6.72944	10.4522	UP
NM_001152685.1	100279726	0.706108	0.000131207	0.000752456	158.404	123.262	173.841	95.5185	93.0906	91.4568	UP
NM_001152706.1	100279748	1.13144	2.3893e-29	1.42168e-27	1236.39	1049.12	1297.24	571.946	575.367	487.334	UP
NM_001152714.1	100279756	-2.51906	3.95849e-06	3.15951e-05	4.16854	0.926782	8.76512	30.2863	21.3099	31.3566	DOWN
NM_001152721.2	100279763	0.615125	1.29356e-11	2.35066e-10	755.339	726.597	712.896	484.582	468.818	479.495	UP
NM_001152761.1	100279805	-0.890012	5.08019e-11	8.65891e-10	141.73	149.212	146.085	270.247	259.083	280.903	DOWN
NM_001152774.1	100279819	3.725	2.21542e-74	7.45196e-72	591.098	397.59	505.455	29.1215	48.2277	35.2762	UP
NM_001152780.1	100279826	0.651872	4.06701e-06	3.24141e-05	307.638	273.401	299.475	154.926	219.828	185.527	UP
NM_001152797.1	100279844	1.55547	1.1822e-08	1.42852e-07	94.2089	77.8497	107.373	19.8026	41.4982	33.9697	UP
NM_001152801.2	100279848	-0.805752	0.00301537	0.0117243	32.5146	45.4123	29.2171	67.5618	59.4434	58.7937	DOWN
NM_001152824.1	100279871	0.676856	7.57699e-07	6.83172e-06	304.303	366.079	280.484	206.18	197.397	189.446	UP
NM_001152898.1	100279948	-1.24082	0.000401872	0.00202373	12.5056	17.6089	21.1824	37.2755	41.4982	43.1154	DOWN
NM_001152921.1	100279973	-2.79777	1.35771e-17	4.0761e-16	14.173	13.9017	8.03469	94.3536	66.1728	87.5373	DOWN
NM_001152967.2	100280022	0.964852	0.0041732	0.0154152	64.1955	48.1927	32.8692	25.6269	21.3099	27.4371	UP
NM_001152969.1	100280024	1.39222	0.00191361	0.00792069	35.0157	26.8767	22.6432	8.15402	13.4589	10.4522	UP
NM_001153020.1	100280082	4.83926	5.50027e-68	1.43898e-65	557.75	341.056	431.682	15.1432	15.702	15.6783	UP
NM_001153050.2	100276955	-1.33672	4.21859e-05	0.000273098	15.0067	22.2428	21.9128	57.0781	52.7139	39.1958	DOWN
NM_001153056.2	100280120	1.5565	0.00228206	0.00924076	27.5123	15.7553	26.2953	6.98916	10.0942	6.53263	UP
NM_001153085.1	100280153	0.751858	3.01014e-10	4.60661e-09	414.353	409.638	365.213	227.148	247.868	229.949	UP
NM_001153090.1	100280158	-0.628651	0.000241014	0.0012864	101.712	92.6782	121.251	161.915	178.33	148.944	DOWN
NM_001153100.1	100280168	0.799924	0.00826013	0.0275847	64.1955	42.632	52.5907	23.2972	37.0119	31.3566	UP
NM_001153116.1	100280184	-1.08831	1.22619e-37	1.03113e-35	627.782	613.53	684.409	1308.14	1467.02	1322.2	DOWN
NM_001153145.2	100280214	-0.919662	0.00315714	0.0121753	20.8427	30.5838	24.1041	53.5835	39.2551	49.648	DOWN
NM_001153181.1	100280253	0.834111	1.477e-09	2.03545e-08	366.831	321.593	417.804	234.137	208.613	177.688	UP
NM_001153185.2	100280257	0.863416	1.3828e-07	1.39482e-06	175.079	204.819	221.319	103.672	109.914	117.587	UP
NM_001153217.1	100280289	-0.939993	4.10491e-31	2.65322e-29	6696.34	7803.51	7530.69	12504.8	14373	15389.6	DOWN
NM_001153247.1	100280321	0.628622	4.51397e-10	6.75743e-09	531.905	528.266	537.594	349.458	345.445	338.39	UP
NM_001153262.1	100280336	0.817755	6.20028e-06	4.75759e-05	177.58	157.553	159.233	76.8807	88.6043	116.281	UP
NM_001153280.1	100280354	-0.778813	7.89935e-23	3.43528e-21	2297.7	2536.6	2221.96	3736.87	3922.14	4446.11	DOWN
NM_001153325.1	100280402	1.05483	5.75017e-15	1.43164e-13	429.359	424.466	356.448	220.158	163.75	198.592	UP
NM_001153376.1	100280456	-1.69878	1.89822e-09	2.57502e-08	26.6786	24.0963	26.2953	111.827	61.6865	77.0851	DOWN
NM_001153381.1	100280461	-1.23366	3.48803e-07	3.314e-06	39.1842	34.2909	33.5996	80.3753	86.3611	84.9242	DOWN
NM_001153385.1	100280465	0.993099	5.52959e-11	9.37641e-10	255.948	254.865	218.397	119.981	127.859	117.587	UP
NM_001153389.1	100280469	-1.35868	0.000436209	0.00217471	15.0067	9.26782	15.339	37.2755	32.5256	32.6632	DOWN
NM_001153398.2	100280478	1.95882	5.39663e-28	2.99486e-26	440.197	319.74	308.97	116.486	80.7533	77.0851	UP
NM_001153403.2	100280483	-1.63555	2.07805e-06	1.73738e-05	17.5079	11.1214	16.7998	51.2538	41.4982	49.648	DOWN
NM_001153409.1	100280489	-1.9162	5.67215e-05	0.000355093	2.50112	16.6821	8.03469	44.2647	29.1609	27.4371	DOWN
NM_001153442.1	100280524	0.870471	0.0125511	0.0390294	767.844	402.223	690.983	259.764	432.927	325.325	UP
NM_001153447.1	100280528	0.625666	1.96276e-05	0.000136788	221.766	230.769	214.015	139.783	133.467	159.396	UP
NM_001153451.1	100280532	1.52082	2.3134e-05	0.000159205	41.6854	45.4123	46.0169	16.308	16.8236	13.0653	UP
NM_001153455.1	100280536	-0.750649	6.02533e-29	3.48454e-27	1449.82	1492.12	1409.72	2376.31	2440.54	2503.3	DOWN
NM_001153458.1	100280539	-1.37437	3.87457e-82	1.59652e-79	3472.39	3766.44	4081.62	9598.44	10351	9403.07	DOWN
NM_001153472.2	100280553	-2.22454	1.55398e-07	1.5608e-06	11.6719	5.56069	7.30426	34.9458	34.7688	45.7284	DOWN
NM_001153473.1	542216	2.2098	1.16736e-07	1.18914e-06	48.355	56.5337	37.9822	15.1432	11.2157	3.91958	UP
NM_001153474.2	100280555	-0.75236	8.13393e-06	6.07171e-05	105.881	99.1657	116.138	158.421	211.977	171.155	DOWN
NM_001153491.2	100280572	-1.36031	8.00961e-08	8.42466e-07	34.182	52.8266	42.3647	151.432	95.3337	83.6177	DOWN
NM_001153499.1	100280580	-0.801365	1.11184e-11	2.03163e-10	249.278	246.524	267.336	387.898	481.155	462.51	DOWN
NM_001153507.1	100280588	0.641643	9.13936e-05	0.000542829	235.105	193.697	180.415	117.651	123.373	150.251	UP
NM_001153509.2	100280590	-0.933851	1.19218e-24	5.72874e-23	1125.5	982.389	1163.57	2260.99	2160.15	1830.44	DOWN
NM_001153513.2	100280594	-2.76777	4.65738e-84	2.1323e-81	102.546	100.092	75.9643	686.102	667.336	531.756	DOWN
NM_001153560.1	100280642	-2.90664	4.17296e-168	6.25261e-165	141.73	143.651	139.511	1112.44	1016.15	1055.67	DOWN
NM_001153568.1	100280650	-2.21663	1.31887e-19	4.5957e-18	142.564	257.645	198.676	1002.94	849.031	928.94	DOWN
NM_001153569.1	100280651	0.785675	2.43821e-05	0.000166749	177.58	133.457	138.781	85.0347	90.8474	84.9242	UP
NM_001153612.1	100280693	1.20861	9.32453e-08	9.69022e-07	102.546	109.36	102.99	51.2538	38.1335	47.0349	UP
NM_001153613.2	100280694	-0.781313	0.00158293	0.00670345	37.5168	46.3391	40.9039	75.7159	62.8081	75.7785	DOWN
NM_001153633.2	100280714	-1.00941	1.9268e-05	0.000134737	51.6898	56.5337	35.0605	92.0239	108.793	84.9242	DOWN
NM_001153672.2	100280751	-0.715703	0.00636339	0.0221315	37.5168	46.3391	51.8603	87.3645	50.4708	86.2307	DOWN
NM_001153741.1	100280821	2.62392	2.24696e-18	7.14949e-17	100.045	102.873	106.642	11.6486	16.8236	22.2109	UP
NM_001153761.1	103643020	-0.664326	0.00676841	0.0232712	37.5168	50.973	48.9386	81.5402	71.7807	64.0198	DOWN
NM_001153765.2	100280845	1.11168	6.40275e-07	5.83362e-06	105.047	96.3853	107.373	43.0998	51.5924	48.3415	UP
NM_001153769.1	100280849	-0.698702	5.86501e-09	7.45645e-08	255.114	244.67	239.58	450.801	385.821	361.908	DOWN
NM_001153784.1	100280864	-1.25931	1.10777e-16	3.19201e-15	133.393	104.726	111.755	304.028	242.26	292.662	DOWN
NM_001153793.1	100280873	-0.800403	0.000111563	0.000650435	53.3573	63.948	74.5035	100.178	121.13	113.668	DOWN
NM_001153805.1	100280885	-1.37981	1.55728e-05	0.000110586	29.1798	13.9017	21.9128	68.7267	51.5924	49.648	DOWN
NM_001153824.2	100280904	-0.726367	0.01145	0.0361876	27.5123	34.2909	34.33	41.9349	56.0787	61.4067	DOWN
NM_001153829.2	100280909	1.91553	5.38094e-07	4.94087e-06	61.6943	46.3391	41.6343	9.31888	11.2157	19.5979	UP
NM_001153899.2	100280979	-1.78677	4.19006e-14	9.65882e-13	39.1842	27.8035	30.6779	109.497	126.738	100.603	DOWN
NM_001153911.1	100280991	-0.613771	8.28738e-05	0.000497424	110.049	147.358	137.32	193.367	206.369	203.818	DOWN
NM_001153929.1	100281010	-0.800502	5.99768e-05	0.000373174	76.7011	82.4836	59.895	128.135	108.793	143.718	DOWN
NM_001153934.3	100281015	2.00847	3.48121e-10	5.26397e-09	77.5348	68.5819	86.9207	29.1215	19.0667	9.14568	UP
NM_001153954.1	100281035	-0.594753	2.31074e-08	2.64484e-07	312.64	314.179	321.388	477.592	510.316	442.912	DOWN
NM_001153961.2	100281042	3.03078	1.20895e-16	3.47748e-15	135.061	60.2408	116.868	9.31888	12.3373	16.9848	UP
NM_001153992.2	100281073	-1.40343	2.86688e-06	2.34501e-05	20.009	26.8767	18.9911	57.0781	57.2002	58.7937	DOWN
NM_001154008.2	100281089	-0.594765	3.37335e-10	5.11496e-09	716.155	880.443	710.705	1121.76	1126.06	1233.36	DOWN
NM_001154078.2	606463	2.74248	1.17924e-18	3.81851e-17	127.557	96.3853	104.451	22.1323	7.85101	19.5979	UP
NM_001154083.2	100281164	-0.872012	2.05709e-05	0.000142878	62.528	57.4605	66.4688	126.97	118.887	95.3764	DOWN
NM_001154085.1	100281166	-0.85849	0.00293212	0.0114737	34.182	28.7302	26.2953	58.243	58.3218	44.4219	DOWN
NM_001154093.2	100281174	0.601651	1.05323e-05	7.70841e-05	425.191	312.326	373.978	277.237	222.072	233.868	UP
NM_001154101.3	100281182	-0.728709	3.92495e-05	0.000256202	96.71	113.067	90.5729	196.861	153.656	145.024	DOWN
NM_001154112.1	100281193	-0.718704	0.000268599	0.00141802	90.8741	70.4354	111.025	172.399	157.02	120.2	DOWN
NM_001154125.2	100281206	1.55544	2.30797e-15	5.93447e-14	195.087	151.065	169.459	59.4078	53.8355	62.7133	UP
NM_001154126.2	100281207	0.844192	2.97074e-27	1.58973e-25	1561.53	1509.73	1571.88	802.588	905.11	879.292	UP
NM_001154136.2	100281217	0.637603	0.000999274	0.00448408	125.056	131.603	168.728	89.6942	107.671	75.7785	UP
NM_001154146.1	100281227	1.19474	4.99862e-06	3.90091e-05	80.0359	68.5819	82.5382	31.4512	38.1335	31.3566	UP
NM_001154148.2	100281229	1.38966	5.05196e-06	3.93695e-05	59.1932	74.1426	55.5124	19.8026	22.4315	30.0501	UP
NM_001154153.2	100281234	-0.948346	1.70475e-11	3.06075e-10	152.568	181.649	135.129	311.017	279.272	312.26	DOWN
NM_001154172.3	100281253	0.759552	0.00118471	0.00518769	106.715	82.4836	105.912	43.0998	76.267	54.8741	UP
NM_001154173.2	100281254	0.769085	0.000914355	0.00414934	86.7056	94.5318	84.7294	41.9349	63.9297	49.648	UP
NM_001154182.2	100281263	-1.38483	4.76538e-06	3.74014e-05	22.5101	16.6821	27.0258	61.7376	51.5924	61.4067	DOWN
NM_001154188.1	100281269	-1.73575	2.7677e-24	1.30708e-22	120.054	87.1175	128.555	462.449	367.876	291.355	DOWN
NM_001154191.1	100281272	-2.08713	1.89388e-13	4.11264e-12	13.3393	20.3892	27.0258	89.6942	81.8749	88.8438	DOWN
NM_001154200.1	100281282	-2.31085	1.33545e-05	9.61597e-05	3.33483	5.56069	6.57384	17.4729	34.7688	24.824	DOWN
NM_001154201.1	100281283	0.812303	0.00342358	0.0130107	59.1932	63.948	59.1645	44.2647	28.0393	31.3566	UP
NM_001154207.2	100281289	-1.66151	0.000164563	0.000919434	8.33707	10.1946	8.03469	29.1215	25.7962	28.7436	DOWN
NM_001154233.2	100281315	-1.75247	4.88614e-08	5.30873e-07	16.6741	28.7302	13.1477	52.4187	75.1454	66.6328	DOWN
NM_001154242.2	100281324	1.44157	2.79086e-09	3.68581e-08	122.555	86.1907	111.025	44.2647	37.0119	36.5827	UP
NM_001154249.1	100281331	-0.947888	9.13613e-16	2.42483e-14	203.425	212.233	244.693	433.328	414.982	428.541	DOWN
NM_001154352.2	100281434	3.24093	2.30669e-113	2.00099e-110	906.24	744.206	742.844	86.1996	77.3886	90.1503	UP
NM_001154375.2	100281457	1.08776	0.00200993	0.00826634	39.1842	38.9249	40.9039	23.2972	15.702	16.9848	UP
NM_001154378.2	100281460	0.76327	0.000259647	0.00137782	104.213	101.019	104.451	66.397	56.0787	60.1002	UP
NM_001154389.2	100281471	0.587685	5.68705e-05	0.000355727	256.782	205.746	243.962	161.915	155.899	152.864	UP
NM_001154397.2	100281479	0.716844	0.00143059	0.00613877	85.8718	98.2389	82.5382	53.5835	58.3218	49.648	UP
NM_001154405.2	100281487	2.16998	9.56685e-14	2.1424e-12	101.712	89.8979	83.2686	20.9675	15.702	24.824	UP
NM_001154406.2	100281488	-1.24163	0.000619948	0.00296002	17.5079	12.0482	18.2607	33.7809	34.7688	45.7284	DOWN
NM_001154450.2	100281532	2.46924	7.35082e-07	6.64962e-06	41.6854	29.657	33.5996	4.65944	10.0942	3.91958	UP
NM_001154456.2	100281538	-0.610964	5.70968e-10	8.37251e-09	416.02	368.859	423.647	631.354	615.744	601.002	DOWN
NM_001154465.2	100281546	1.00493	8.63705e-10	1.23145e-08	258.449	204.819	235.197	137.453	98.6985	112.361	UP
NM_001154498.2	100281579	1.91251	1.13326e-22	4.87685e-21	250.946	206.672	260.762	53.5835	50.4708	88.8438	UP
NM_001154512.2	100281593	-0.666146	0.0109634	0.0348637	35.0157	42.632	39.443	65.2321	51.5924	69.2459	DOWN
NM_001154526.2	100281607	0.629451	5.37349e-10	7.92181e-09	607.773	559.776	626.706	412.36	375.727	372.36	UP
NM_001154528.2	100281609	1.33168	0.00159806	0.00675711	34.182	32.4374	30.6779	11.6486	6.72944	20.9044	UP
NM_001154536.1	100281617	-1.38789	1.56294e-33	1.14491e-31	240.941	288.229	212.554	640.673	625.838	667.635	DOWN
NM_001154538.2	100281619	1.17277	0.00790896	0.0266032	25.0112	27.8035	24.8345	12.8135	13.4589	7.83916	UP
NM_001154555.2	100281636	-1.68954	0.000118049	0.000683173	8.33707	12.0482	7.30426	34.9458	24.6746	28.7436	DOWN
NM_001154586.2	100281666	0.879227	7.90455e-05	0.000476354	107.548	97.3121	103.721	44.2647	52.7139	71.859	UP
NM_001154589.1	100281669	1.32777	0.00598618	0.0210596	25.8449	21.316	21.9128	5.8243	10.0942	11.7587	UP
NM_001154601.2	100281681	1.48625	0.00257924	0.0102758	22.5101	27.8035	20.4519	9.31888	5.60787	10.4522	UP
NM_001154609.2	100281689	-1.26563	0.0124261	0.0387158	10.8382	6.48748	8.76512	32.6161	14.5805	15.6783	DOWN
NM_001154625.2	100281705	2.03591	1.38723e-13	3.05673e-12	130.058	80.63	115.407	25.6269	30.2825	23.5175	UP
NM_001154650.2	100281730	-0.753833	4.5778e-14	1.05232e-12	367.665	398.516	421.456	704.74	678.552	619.294	DOWN
NM_001154687.2	100281767	0.815414	0.00902335	0.0296734	53.3573	73.2158	38.7126	34.9458	24.6746	33.9697	UP
NM_001154702.1	100281782	-1.06324	1.75741e-33	1.28167e-31	768.678	915.661	964.893	1909.2	1757.51	1872.25	DOWN
NM_001154705.2	100281785	-1.10513	9.36981e-13	1.91605e-11	173.411	262.279	190.641	492.736	354.417	497.787	DOWN
NM_001154707.2	100281787	-1.94802	2.25515e-57	3.87181e-55	166.741	129.75	172.381	574.276	641.54	601.002	DOWN
NM_001154726.2	100281806	-0.877504	9.41406e-20	3.30133e-18	2299.36	2286.37	2008.67	4459.08	3333.32	4321.99	DOWN
NM_001154741.2	100281821	0.656852	2.422e-06	2.00399e-05	345.155	275.254	337.457	195.696	180.573	233.868	UP
NM_001154746.2	100281826	1.22726	0.0137458	0.0421347	17.5079	20.3892	31.4083	4.65944	14.5805	10.4522	UP
NM_001154767.2	100281847	0.685478	4.60561e-10	6.88835e-09	443.532	485.634	485.733	301.699	303.946	273.064	UP
NM_001154769.2	100281849	-2.99957	6.66303e-38	5.66083e-36	32.5146	18.5356	20.4519	213.169	196.275	162.009	DOWN
NM_001154783.2	100281863	0.932312	9.27379e-07	8.22662e-06	145.899	132.53	165.076	76.8807	88.6043	66.6328	UP
NM_001154795.2	103648083	-0.938822	7.15598e-05	0.000435542	56.6921	50.973	35.7909	100.178	80.7533	92.7634	DOWN
NM_001154805.3	100281885	-0.687912	0.0122521	0.0382824	41.6854	38.9249	41.6343	60.5727	89.7259	45.7284	DOWN
NM_001154829.2	100281910	0.8158	2.06136e-06	1.72639e-05	186.75	175.162	194.293	114.156	81.8749	121.507	UP
NM_001154839.2	100281920	-0.79861	5.4846e-05	0.000345291	56.6921	74.1426	73.7731	116.486	114.4	125.427	DOWN
NM_001154863.2	100281945	1.92019	6.21654e-65	1.40358e-62	1143.01	929.562	986.806	307.523	255.719	244.32	UP
NM_001154868.2	100281950	-1.41653	4.8759e-06	3.81779e-05	40.8517	22.2428	16.0694	80.3753	69.5375	60.1002	DOWN
NM_001154881.2	100281963	0.807347	1.96586e-08	2.285e-07	237.607	264.133	264.414	160.751	133.467	143.718	UP
NM_001154890.2	100281973	-0.921171	4.46973e-28	2.48886e-26	719.489	622.798	671.992	1327.94	1238.22	1250.35	DOWN
NM_001154894.1	100281977	0.643082	5.70808e-13	1.19089e-11	760.341	767.376	792.513	483.417	502.465	500.4	UP
NM_001154896.2	100281979	0.813934	0.00315815	0.0121761	70.8651	62.0944	51.8603	31.4512	38.1335	35.2762	UP
NM_001154907.1	100281992	-1.1535	1.56908e-09	2.15154e-08	62.528	65.8015	62.8167	159.586	125.616	139.798	DOWN
NM_001154910.2	100281995	-0.95819	1.21287e-18	3.91971e-17	364.33	365.152	427.299	653.486	816.505	781.303	DOWN
NM_001154914.1	100281999	-1.43764	0.000505821	0.00247608	6.66966	17.6089	11.6868	33.7809	31.4041	31.3566	DOWN
NM_001154915.2	100282000	-0.796243	0.000175251	0.000972226	52.5236	61.1676	59.1645	107.167	87.4827	105.829	DOWN
NM_001154916.2	100282002	-1.04989	4.85809e-18	1.51363e-16	179.247	194.624	178.954	383.239	397.037	361.908	DOWN
NM_001154921.2	100282008	0.800943	6.85945e-10	9.93735e-09	332.649	302.131	331.614	168.905	189.546	197.285	UP
NM_001154965.2	100282052	-0.832045	1.99486e-11	3.55191e-10	262.618	224.281	309.701	443.811	504.708	474.269	DOWN
NM_001154978.1	100282065	2.25365	9.01341e-24	4.08129e-22	205.926	189.064	146.085	41.9349	35.8903	35.2762	UP
NM_001154980.1	100282067	1.38932	2.26017e-05	0.000155997	59.1932	54.6801	60.6254	34.9458	14.5805	16.9848	UP
NM_001154983.1	100282070	-0.905047	0.00148283	0.00634147	23.3438	31.5106	35.7909	60.5727	57.2002	52.2611	DOWN
NM_001154987.2	100282074	-1.21257	3.57409e-31	2.31922e-29	301.802	303.058	255.649	643.002	675.187	671.555	DOWN
NM_001154993.3	100282080	1.45436	0.001152	0.00506463	27.5123	33.3642	24.1041	11.6486	11.2157	7.83916	UP
NM_001155011.1	100282098	-0.685975	4.26164e-22	1.75163e-20	1433.98	1490.27	1397.31	2407.76	2357.55	2181.9	DOWN
NM_001155029.2	100282116	-0.705679	4.05515e-16	1.10841e-14	682.806	776.643	793.243	1161.36	1297.66	1215.07	DOWN
NM_001155070.2	100282158	0.79973	6.8067e-18	2.09697e-16	1102.16	1032.44	991.188	542.825	592.191	662.409	UP
NM_001155083.2	100282171	-0.772378	8.34259e-07	7.46485e-06	120.888	138.091	143.164	205.015	209.734	274.371	DOWN
NM_001155084.1	100282172	0.846075	6.83413e-07	6.21291e-06	184.249	174.235	205.98	86.1996	107.671	121.507	UP
NM_001155102.2	100282190	-0.591048	7.23206e-27	3.80827e-25	11526.8	11747.9	11139	17195.7	17648	16990.1	DOWN
NM_001155116.1	100282204	-2.20638	3.9054e-140	4.29126e-137	309.305	308.618	314.814	1367.55	1507.39	1430.65	DOWN
NM_001155119.1	100282207	0.772992	0.0025623	0.0102207	64.1955	69.5087	86.9207	40.7701	51.5924	36.5827	UP
NM_001155124.1	100282212	-0.750502	7.26025e-05	0.000441074	87.5393	105.653	74.5035	129.299	143.561	176.381	DOWN
NM_001155132.1	100282220	0.607153	3.3192e-15	8.42944e-14	1293.08	1300.28	1296.51	874.809	809.776	870.147	UP
NM_001155185.1	100282273	0.608966	0.00551093	0.0195968	94.2089	92.6782	88.3816	69.8916	49.3492	61.4067	UP
NM_001155199.2	100282287	0.877542	0.00180488	0.00753495	58.3595	57.4605	61.3558	25.6269	38.1335	32.6632	UP
NM_001155240.1	100282328	1.20855	4.53275e-15	1.13367e-13	247.611	259.499	268.797	124.64	93.0906	118.894	UP
NM_001155261.2	100282349	-0.594232	0.000534922	0.00260537	96.71	125.116	119.79	164.245	151.412	201.205	DOWN
NM_001155264.2	100282352	-1.12026	3.36855e-15	8.54161e-14	119.22	125.116	119.059	273.742	245.625	270.451	DOWN
NM_001155299.2	100282388	-1.40018	8.79794e-05	0.00052482	15.8404	12.0482	17.5302	41.9349	35.8903	43.1154	DOWN
NM_001155322.2	100282411	-2.08648	2.11354e-36	1.70762e-34	81.7033	79.7033	107.373	328.49	469.939	347.536	DOWN
NM_001155335.1	100282424	-1.13995	8.66815e-10	1.23482e-08	73.3662	66.7283	63.5471	144.443	165.993	137.185	DOWN
NM_001155345.1	100282434	0.924356	1.56517e-05	0.000111099	119.22	100.092	132.207	60.5727	51.5924	74.472	UP
NM_001155348.1	100282437	0.934292	1.52225e-08	1.80632e-07	275.957	202.039	230.815	109.497	143.561	117.587	UP
NM_001155350.1	100282439	-1.13236	6.69821e-21	2.53211e-19	194.254	224.281	205.25	504.384	417.225	444.219	DOWN
NM_001155390.1	100282481	1.53182	0.000232031	0.00124531	37.5168	29.657	32.8692	9.31888	12.3373	13.0653	UP
NM_001155396.1	100282487	0.892269	3.10034e-07	2.97063e-06	201.757	163.114	198.676	116.486	104.306	82.3112	UP
NM_001155404.1	100282495	0.592034	8.7427e-05	0.000522091	190.085	227.988	219.858	150.267	137.954	134.572	UP
NM_001155412.1	100282503	1.4873	1.86645e-11	3.32931e-10	179.247	116.775	186.259	50.089	52.7139	70.5524	UP
NM_001155414.2	100282505	-0.604343	1.04188e-13	2.32687e-12	664.465	669.137	668.34	1055.36	1006.05	981.201	DOWN
NM_001155424.1	100282516	-1.9192	0.00329892	0.0126184	8.33707	0.926782	2.92171	17.4729	14.5805	14.3718	DOWN
NM_001155448.1	100282540	-0.906951	1.53994e-09	2.11334e-08	121.721	123.262	113.216	231.807	236.652	201.205	DOWN
NM_001155453.1	100282545	1.59083	9.70668e-82	3.90209e-79	1767.46	1976.83	1770.55	632.519	612.379	584.017	UP
NM_001155464.3	100282556	3.41007	6.96076e-40	6.40935e-38	269.287	179.796	249.075	17.4729	20.1883	28.7436	UP
NM_001155465.1	100282557	-0.585367	3.80572e-06	3.0479e-05	230.937	220.574	196.485	319.171	349.931	300.501	DOWN
NM_001155467.1	100282559	-0.73031	0.00446677	0.0163023	63.3618	82.4836	59.1645	167.74	100.942	69.2459	DOWN
NM_001155497.1	100282589	0.636745	9.54502e-05	0.000563672	184.249	158.48	176.033	107.167	113.279	113.668	UP
NM_001155503.1	100282595	-0.970952	1.66403e-38	1.45114e-36	822.035	904.539	845.103	1697.2	1655.44	1685.42	DOWN
NM_001155541.1	100282633	0.978838	3.70063e-07	3.49334e-06	141.73	129.75	139.511	79.2104	62.8081	66.6328	UP
NM_001155559.2	100282651	0.824038	0.00454029	0.0165377	77.5348	47.2659	57.7037	34.9458	40.3766	27.4371	UP
NM_001155563.2	100282655	-1.34894	0.00597868	0.0210466	9.17078	6.48748	9.49554	13.9783	25.7962	24.824	DOWN
NM_001155570.1	100282662	1.4758	3.15442e-11	5.48431e-10	120.054	126.042	134.398	58.243	40.3766	37.8893	UP
NM_001155608.1	100282701	1.25638	7.91003e-10	1.13467e-08	168.409	160.333	169.459	86.1996	43.7414	79.6981	UP
NM_001155612.2	100282705	1.00625	1.31533e-07	1.33165e-06	138.395	142.724	135.859	61.7376	75.1454	70.5524	UP
NM_001155613.1	100282706	0.628802	8.34673e-11	1.37159e-09	1183.86	1184.43	1072.27	630.189	794.074	800.901	UP
NM_001155634.1	100282727	-0.930616	9.04487e-10	1.28404e-08	110.883	121.408	150.468	238.796	237.774	256.079	DOWN
NM_001155639.2	100282733	-0.722219	0.00759978	0.0257418	40.8517	34.2909	33.5996	54.7484	71.7807	52.2611	DOWN
NM_001155646.1	100282740	-0.699542	1.66116e-07	1.65834e-06	169.243	167.748	189.911	260.929	306.19	290.049	DOWN
NM_001155650.2	100282744	-2.46463	1.08278e-69	2.97439e-67	75.0337	91.7514	83.2686	453.13	494.614	428.541	DOWN
NM_001155654.2	100282748	-0.726032	1.38309e-30	8.66769e-29	2733.73	2747.91	2666.06	4701.37	4295.63	4478.77	DOWN
NM_001155660.1	100282754	1.67256	6.42666e-06	4.91356e-05	61.6943	36.1445	46.0169	15.1432	16.8236	13.0653	UP
NM_001155680.1	100282774	-0.957094	0.000445163	0.00221199	26.6786	36.1445	31.4083	59.4078	61.6865	61.4067	DOWN
NM_001155684.2	100282778	0.600718	0.00657633	0.022733	137.562	111.214	89.8424	83.8699	56.0787	83.6177	UP
NM_001155689.1	100282783	0.938857	0.00613502	0.0214869	37.5168	37.9981	43.0952	17.4729	23.553	20.9044	UP
NM_001155704.1	100282798	-2.30482	4.89544e-06	3.83127e-05	9.17078	3.70713	4.38256	29.1215	21.3099	35.2762	DOWN
NM_001155726.1	100282820	0.708445	3.07044e-15	7.80973e-14	958.763	865.615	889.659	543.989	585.461	530.45	UP
NM_001155734.2	100282828	-0.620544	8.01552e-11	1.32504e-09	428.526	416.125	403.926	658.146	604.528	657.183	DOWN
NM_001155741.1	100282835	-2.69702	2.49785e-06	2.06364e-05	4.16854	2.78035	5.11298	36.1106	13.4589	30.0501	DOWN
NM_001155762.2	100282856	1.17716	0.000384415	0.00194939	55.8584	40.7784	56.2428	15.1432	30.2825	22.2109	UP
NM_001155765.2	100282859	-0.720193	1.88194e-06	1.58336e-05	136.728	126.969	117.599	192.202	220.95	214.27	DOWN
NM_001155769.2	100282863	-1.55699	0.000899045	0.00408549	8.33707	10.1946	6.57384	20.9675	22.4315	30.0501	DOWN
NM_001155772.2	100282866	-1.56463	8.39155e-57	1.39707e-54	363.496	306.765	385.665	1039.05	999.322	1094.87	DOWN
NM_001155787.2	100282881	1.38008	0.00108987	0.00482751	29.1798	41.7052	25.5649	11.6486	14.5805	10.4522	UP
NM_001155793.1	100282887	-0.691888	3.32487e-19	1.12758e-17	1893.35	2101.02	1891.07	2915.64	3158.35	3432.24	DOWN
NM_001155794.1	100282888	0.968261	0.00113435	0.00500035	89.2067	70.4354	43.8256	33.7809	37.0119	32.6632	UP
NM_001155811.2	100282905	-0.962444	4.6075e-06	3.63353e-05	53.3573	54.6801	66.4688	102.508	132.346	105.829	DOWN
NM_001155826.1	100282921	1.2854	6.43357e-12	1.21186e-10	188.418	152.919	166.537	64.0673	76.267	67.9394	UP
NM_001155829.2	100282924	-1.00786	8.25598e-05	0.00049572	35.8494	31.5106	36.5213	72.2213	72.9023	64.0198	DOWN
NM_001155875.2	100282970	0.74262	0.00253194	0.0101143	75.0337	65.8015	80.3469	40.7701	44.8629	47.0349	UP
NM_001155910.1	100283007	-3.54607	2.81004e-32	1.9298e-30	14.173	12.0482	8.03469	131.629	114.4	150.251	DOWN
NM_001155922.1	100283020	-0.650117	1.0245e-08	1.2508e-07	269.287	246.524	269.527	385.568	435.17	412.862	DOWN
NM_001155923.1	100283021	2.53809	2.25679e-08	2.59209e-07	53.3573	32.4374	45.2864	8.15402	7.85101	6.53263	UP
NM_001155937.2	100283035	0.830981	1.43183e-11	2.58766e-10	651.125	534.753	627.436	407.701	297.217	314.873	UP
NM_001155939.2	100283037	1.20778	0.00303591	0.0117819	39.1842	26.8767	33.5996	17.4729	7.85101	18.2914	UP
NM_001155950.1	100283048	-0.954597	0.000697087	0.003278	35.8494	34.2909	27.7562	45.4295	69.5375	74.472	DOWN
NM_001155964.2	100283062	-0.900661	0.00156082	0.00662173	35.0157	30.5838	24.1041	54.7484	58.3218	53.5676	DOWN
NM_001155968.2	100283066	-1.07631	6.206e-46	7.46623e-44	24132.5	20045.4	23917.1	50024.9	48540.6	45028.1	DOWN
NM_001155977.3	100283075	0.824667	4.80236e-08	5.22459e-07	237.607	250.231	262.223	152.597	157.02	112.361	UP
NM_001155986.1	100283084	-1.168	7.21126e-16	1.93892e-14	110.883	109.36	119.059	263.258	256.84	243.014	DOWN
NM_001156002.2	100283100	-0.753264	6.93513e-12	1.3004e-10	258.449	274.328	254.919	460.119	438.535	427.234	DOWN
NM_001156013.2	100283111	0.697534	8.24061e-11	1.35686e-09	521.067	564.41	560.967	308.688	331.986	376.28	UP
NM_001156059.1	100283157	0.786117	6.36759e-06	4.87689e-05	154.236	173.308	172.381	104.837	104.306	79.6981	UP
NM_001156070.1	100283168	-0.761068	5.57601e-10	8.2057e-09	192.586	230.769	205.25	344.798	352.174	367.134	DOWN
NM_001156084.3	100283182	-1.36462	0.000608346	0.00291206	17.5079	8.34104	13.8781	32.6161	42.6198	27.4371	DOWN
NM_001156091.1	100283189	-0.781422	6.62042e-10	9.6139e-09	177.58	178.869	183.337	324.996	294.974	308.34	DOWN
NM_001156096.2	100283194	-0.750587	7.35629e-16	1.97149e-14	447.701	407.784	463.821	733.861	746.968	742.107	DOWN
NM_001156099.1	100283197	-0.936284	5.99234e-09	7.60321e-08	110.049	88.9711	119.059	195.696	214.221	201.205	DOWN
NM_001156135.2	100282844	0.767945	2.60482e-06	2.14556e-05	189.252	178.869	227.893	108.332	120.008	122.813	UP
NM_001156186.2	100283284	2.18117	3.4194e-34	2.52729e-32	319.31	247.451	272.449	59.4078	58.3218	67.9394	UP
NM_001156189.2	100283287	0.77019	0.00332706	0.0127078	90.0404	58.3873	73.7731	47.7592	33.6472	49.648	UP
NM_001156197.2	100283295	-0.921398	8.04773e-25	3.92434e-23	445.2	434.661	477.699	873.645	832.207	868.84	DOWN
NM_001156215.1	100283313	-1.38791	2.94576e-05	0.000198252	12.5056	21.316	21.1824	50.089	49.3492	44.4219	DOWN
NM_001156222.1	100283320	-1.57113	2.20116e-09	2.95677e-08	39.1842	25.0231	24.8345	95.5185	75.1454	94.0699	DOWN
NM_001156248.2	100283347	-3.21533	7.26946e-29	4.18934e-27	14.173	11.1214	13.1477	110.662	130.103	117.587	DOWN
NM_001156251.1	100283350	0.660361	0.000260718	0.00138217	129.225	137.164	146.085	81.5402	90.8474	88.8438	UP
NM_001156259.1	100283358	-1.26789	2.75529e-56	4.40899e-54	636.952	735.865	671.992	1635.46	1603.85	1681.5	DOWN
NM_001156277.1	100283376	-0.655287	6.1564e-20	2.19157e-18	1159.69	1193.7	1196.44	1778.74	1945.93	1865.72	DOWN
NM_001156292.2	100283391	-1.13555	0.00857542	0.0284501	20.8427	5.56069	13.8781	24.462	34.7688	30.0501	DOWN
NM_001156298.2	100283397	-0.977349	3.37684e-21	1.29737e-19	283.46	278.035	270.988	560.297	549.571	527.837	DOWN
NM_001156303.1	100283402	0.744635	9.99383e-08	1.03013e-06	290.13	268.767	276.832	145.607	190.667	162.009	UP
NM_001156325.2	100283424	2.16636	1.93923e-09	2.62632e-08	85.0381	51.8998	55.5124	10.4837	17.9452	14.3718	UP
NM_001156331.1	100283430	-1.8151	4.34953e-06	3.44492e-05	7.50337	13.9017	10.9564	40.7701	35.8903	36.5827	DOWN
NM_001156334.1	100283433	2.60597	1.38546e-11	2.50936e-10	110.883	41.7052	86.1903	12.8135	13.4589	13.0653	UP
NM_001156346.3	100283445	-0.728459	8.32473e-25	4.03553e-23	1293.08	1272.47	1235.15	2158.48	2147.81	1987.23	DOWN
NM_001156353.1	100283452	-0.952758	5.90287e-22	2.40225e-20	408.517	412.418	409.039	703.575	859.125	817.886	DOWN
NM_001156381.2	100283481	0.670993	0.00294794	0.0115137	89.2067	91.7514	86.1903	67.5618	53.8355	45.7284	UP
NM_001156407.1	100283507	2.64985	1.38201e-08	1.65419e-07	46.6876	39.8516	41.6343	4.65944	4.48629	11.7587	UP
NM_001156411.2	100283511	0.592884	4.59332e-06	3.62582e-05	320.977	279.888	317.735	188.707	209.734	211.657	UP
NM_001156414.2	542734	1.11971	2.6318e-11	4.6146e-10	221.766	221.501	184.798	108.332	88.6043	91.4568	UP
NM_001156433.2	100283533	1.64142	3.35992e-25	1.67813e-23	280.959	255.792	262.953	86.1996	85.2396	84.9242	UP
NM_001156436.2	100283536	0.928186	2.07542e-09	2.79927e-08	275.123	220.574	273.91	144.443	145.805	113.668	UP
NM_001156442.2	100283542	-0.809467	0.00482209	0.0173988	27.5123	35.2177	29.2171	48.9241	48.2277	64.0198	DOWN
NM_001156446.1	100283546	0.964136	2.2634e-35	1.75969e-33	2099.27	2100.09	2079.52	1036.72	1001.56	1183.71	UP
NM_001156450.1	100283550	1.69771	2.52061e-05	0.000171957	47.5213	30.5838	44.556	10.4837	17.9452	9.14568	UP
NM_001156469.2	100283569	-2.649	2.07152e-20	7.5873e-19	20.8427	17.6089	14.6085	99.0131	142.44	88.8438	DOWN
NM_001156482.2	103627771	-1.51531	0.0121127	0.0379115	5.00224	6.48748	3.65213	16.308	14.5805	11.7587	DOWN
NM_001156484.1	100283583	-1.02324	0.000698071	0.00328075	28.346	22.2428	26.2953	60.5727	41.4982	54.8741	DOWN
NM_001156502.2	100283601	0.611064	0.00740775	0.0251586	81.7033	75.9961	98.6075	60.5727	50.4708	57.4872	UP
NM_001156503.2	100283602	-1.10014	0.00288776	0.0113297	15.8404	17.6089	18.2607	36.1106	49.3492	24.824	DOWN
NM_001156518.1	100283617	-1.12031	2.82915e-05	0.000190951	31.6809	36.1445	25.5649	66.397	66.1728	69.2459	DOWN
NM_001156530.1	100283629	-0.606169	5.46066e-05	0.000344046	148.4	131.603	136.59	209.675	189.546	236.481	DOWN
NM_001156536.2	100283635	0.596301	5.51254e-09	7.02689e-08	557.75	585.726	612.828	378.579	363.39	422.008	UP
NM_001156553.2	100283652	-0.740064	0.000160157	0.000896337	72.5325	74.1426	61.3558	109.497	114.4	122.813	DOWN
NM_001156558.2	100283657	0.644169	0.00074095	0.00345763	123.389	114.921	122.712	72.2213	82.9964	75.7785	UP
NM_001156569.2	100283668	0.876965	0.000192853	0.00106024	105.047	75.9961	119.059	50.089	63.9297	49.648	UP
NM_001156581.1	100283680	2.82257	6.42904e-11	1.07686e-09	60.0269	47.2659	53.3211	4.65944	7.85101	10.4522	UP
NM_001156592.2	103626125	-1.23797	8.92216e-05	0.000530885	22.5101	16.6821	24.1041	43.0998	54.9571	52.2611	DOWN
NM_001156594.1	100283693	-1.35735	0.00826498	0.0275868	9.17078	7.41426	8.76512	36.1106	15.702	13.0653	DOWN
NM_001156597.2	100283696	0.707665	0.000193205	0.00106146	114.218	139.944	142.433	81.5402	85.2396	75.7785	UP
NM_001156598.1	100283697	2.4279	1.31663e-08	1.58283e-07	70.8651	48.1927	35.0605	11.6486	8.97259	7.83916	UP
NM_001156609.2	100283710	2.56641	9.62849e-107	7.21349e-104	953.761	869.322	909.381	130.464	172.722	158.09	UP
NM_001156612.1	100283713	0.956897	6.31298e-06	4.83956e-05	111.717	108.434	149.737	58.243	62.8081	70.5524	UP
NM_001156667.2	100191819	1.97598	9.34035e-07	8.27675e-06	68.364	36.1445	41.6343	9.31888	11.2157	16.9848	UP
NM_001156677.1	100283778	0.860205	2.78799e-37	2.31849e-35	3105.56	3036.14	3204.38	1654.1	1803.49	1690.65	UP
NM_001156689.2	100283790	-0.699998	2.41389e-09	3.21892e-08	249.278	245.597	273.179	412.36	456.48	378.893	DOWN
NM_001156704.2	100283806	-2.10498	1.66576e-46	2.09581e-44	95.0426	131.603	141.703	599.903	536.112	449.445	DOWN
NM_001156722.2	100283824	0.902986	0.0150108	0.0454043	40.8517	28.7302	35.7909	15.1432	15.702	26.1305	UP
NM_001156748.1	100283850	1.23946	6.2457e-08	6.68019e-07	107.548	93.605	105.181	43.0998	44.8629	41.8088	UP
NM_001156775.3	100283877	-0.605947	0.000690467	0.00325151	86.7056	112.141	89.112	158.421	133.467	145.024	DOWN
NM_001156797.2	100283899	-0.857914	3.2018e-18	1.01096e-16	704.483	706.208	709.244	1080.99	1447.95	1313.06	DOWN
NM_001156806.1	100283908	2.75398	2.9523e-27	1.58501e-25	162.573	174.235	138.781	18.6378	26.9178	24.824	UP
NM_001156813.2	100283915	0.618143	0.000454224	0.00225294	140.063	177.942	174.572	96.6833	99.82	125.427	UP
NM_001156819.1	100283921	0.762408	5.61623e-05	0.000352367	120.888	130.676	134.398	72.2213	80.7533	74.472	UP
NM_001156829.2	100283931	1.467	7.1622e-07	6.49326e-06	90.8741	75.0694	81.8077	22.1323	48.2277	18.2914	UP
NM_001156836.1	100283938	1.04812	1.68096e-07	1.67608e-06	170.91	133.457	136.59	59.4078	67.2944	87.5373	UP
NM_001156845.1	100283947	-0.821699	6.46784e-40	5.98893e-38	2557.81	2727.52	2745.67	4672.25	4683.69	4840.68	DOWN
NM_001156848.1	100283950	-0.693351	7.19824e-09	9.02216e-08	264.285	335.495	363.752	493.9	521.532	544.821	DOWN
NM_001156864.1	100283966	-1.35932	1.45589e-07	1.46585e-06	25.0112	40.7784	30.6779	74.551	82.9964	88.8438	DOWN
NM_001156888.2	100283990	0.592353	0.00725605	0.0247147	83.3707	82.4836	96.4163	55.9133	57.2002	61.4067	UP
NM_001156893.1	100283995	0.947479	0.000941408	0.00426184	59.1932	57.4605	54.0515	29.1215	26.9178	32.6632	UP
NM_001156904.1	100284006	-0.920495	9.7771e-07	8.62206e-06	70.8651	66.7283	89.112	132.794	157.02	141.105	DOWN
NM_001156929.2	100284031	1.4583	0.000734655	0.00343409	29.1798	25.0231	37.2517	11.6486	10.0942	11.7587	UP
NM_001156936.2	100284038	0.851003	0.00434381	0.0159347	83.3707	44.4855	61.3558	43.0998	26.9178	35.2762	UP
NM_001156943.1	100284045	0.82693	0.00131025	0.00567868	71.6988	63.0212	70.1209	41.9349	37.0119	36.5827	UP
NM_001156965.2	100284067	0.829207	1.8158e-09	2.46931e-08	278.458	255.792	276.101	147.937	159.263	148.944	UP
NM_001156999.1	100284101	0.620113	4.48013e-08	4.90315e-07	432.694	430.954	476.968	271.412	317.405	283.516	UP
NM_001157013.2	100284116	0.812732	0.0139603	0.0426414	50.0224	36.1445	40.9039	23.2972	29.1609	19.5979	UP
NM_001157018.2	100284121	-2.11789	8.26425e-78	3.16771e-75	165.074	206.672	169.459	807.248	720.05	815.272	DOWN
NM_001157021.1	100284124	-0.61145	3.73069e-07	3.51367e-06	240.108	253.012	227.893	378.579	330.864	391.958	DOWN
NM_001157031.1	100284134	0.846208	2.35308e-06	1.95186e-05	170.91	140.871	177.494	82.705	100.942	88.8438	UP
NM_001157046.1	100282339	-0.780776	0.00169239	0.00711401	42.5191	50.0462	46.7473	86.1996	57.2002	96.683	DOWN
NM_001157059.1	100281029	-0.675551	7.54504e-09	9.42302e-08	337.651	418.906	403.926	679.113	526.018	649.344	DOWN
NM_001157060.1	100284163	-0.686437	0.00091893	0.00416781	58.3595	62.0944	62.0862	100.178	91.969	101.909	DOWN
NM_001157062.2	100284166	0.900282	1.40819e-05	0.000100956	114.218	108.434	124.172	72.2213	53.8355	60.1002	UP
NM_001157127.2	100284232	0.749999	1.49465e-06	1.28239e-05	261.784	193.697	233.006	137.453	139.075	133.266	UP
NM_001157143.2	100284248	1.1741	3.37574e-05	0.000224532	76.7011	63.948	58.4341	33.7809	28.0393	26.1305	UP
NM_001157157.2	100284262	2.58152	1.85796e-22	7.83196e-21	145.899	124.189	164.346	34.9458	16.8236	20.9044	UP
NM_001157187.2	100284292	0.74351	0.00139126	0.00598245	80.0359	80.63	81.0773	47.7592	47.1061	49.648	UP
NM_001157248.1	100284353	-1.20815	0.00275877	0.0108858	14.173	14.8285	9.49554	29.1215	30.2825	28.7436	DOWN
NM_001157249.2	100284354	-1.85743	0.00107378	0.00476649	33.3483	42.632	21.1824	52.4187	120.008	178.994	DOWN
NM_001157260.1	100284365	-0.724349	0.0150749	0.0455648	28.346	24.0963	34.33	53.5835	44.8629	45.7284	DOWN
NM_001157280.1	100284385	-0.658035	0.00297966	0.0116074	53.3573	61.1676	70.8513	119.981	82.9964	90.1503	DOWN
NM_001157343.2	100284448	-0.83554	2.9373e-13	6.32017e-12	218.431	222.428	219.858	389.063	390.308	399.797	DOWN
NM_001157360.3	100284465	-1.83124	1.69338e-08	1.99075e-07	24.1775	11.1214	17.5302	50.089	65.0513	74.472	DOWN
NM_001157370.2	100284475	0.856766	1.31217e-25	6.65451e-24	2632.01	2315.1	2715.72	1320.95	1519.73	1391.45	UP
NM_001157384.2	100284489	-0.711502	1.69567e-10	2.68214e-09	259.283	278.961	245.423	430.998	422.833	427.234	DOWN
NM_001157400.2	100284505	0.983986	2.52949e-05	0.00017242	83.3707	89.8979	92.7641	44.2647	48.2277	41.8088	UP
NM_001157443.2	100284548	-0.756661	0.00884275	0.0291609	32.5146	45.4123	47.4777	85.0347	40.3766	87.5373	DOWN
NM_001157445.1	100284550	-0.658118	0.00156058	0.00662173	88.373	68.5819	67.9296	132.794	90.8474	131.959	DOWN
NM_001157485.2	100284590	1.44791	1.55819e-41	1.53785e-39	756.172	656.162	704.131	255.104	250.111	271.757	UP
NM_001157493.1	100284598	1.72923	8.17022e-10	1.16995e-08	93.3752	75.9961	78.886	23.2972	30.2825	20.9044	UP
NM_001157517.1	100284622	-0.620236	2.84733e-13	6.1346e-12	679.471	662.649	671.262	1025.08	963.431	1109.24	DOWN
NM_001157528.1	100284633	0.721692	6.91073e-05	0.000422958	140.063	136.237	138.051	80.3753	90.8474	79.6981	UP
NM_001157529.2	100284634	0.594694	0.000390928	0.00197465	154.236	152.919	178.224	103.672	109.914	108.442	UP
NM_001157535.2	100284640	-1.22587	5.7508e-10	8.41782e-09	66.6966	49.1195	56.2428	138.618	130.103	134.572	DOWN
NM_001157537.2	100284642	-1.02276	1.96118e-05	0.000136735	38.3505	45.4123	36.5213	76.8807	82.9964	83.6177	DOWN
NM_001157547.2	100284652	-1.18603	0.00475261	0.0171782	8.33707	16.6821	13.1477	33.7809	31.4041	20.9044	DOWN
NM_001157560.2	100284665	-0.60149	3.51039e-11	6.04579e-10	495.222	501.389	531.02	728.037	808.654	782.609	DOWN
NM_001157574.1	100284679	0.801325	0.0100914	0.0325491	56.6921	52.8266	48.2081	20.9675	24.6746	45.7284	UP
NM_001157584.1	100284689	0.613654	6.36565e-07	5.80624e-06	476.881	403.15	471.125	259.764	340.958	282.21	UP
NM_001157587.2	100284692	-0.986028	7.96684e-08	8.39038e-07	67.5303	72.289	73.7731	131.629	149.169	142.411	DOWN
NM_001157592.1	100284697	0.801254	4.21186e-29	2.47928e-27	2504.46	2486.56	2557.22	1378.03	1399.72	1557.38	UP
NM_001157616.2	100284721	1.1476	1.78008e-09	2.42504e-08	179.247	149.212	149.007	67.5618	63.9297	84.9242	UP
NM_001157622.1	100284727	-1.30263	3.2243e-33	2.32065e-31	258.449	224.281	254.919	564.957	634.81	623.213	DOWN
NM_001157630.1	100284735	0.629093	2.29425e-05	0.000158084	227.602	226.135	228.623	132.794	171.601	135.879	UP
NM_001157631.2	100284736	-0.613605	0.00023455	0.00125719	124.222	117.701	93.4946	178.223	165.993	167.235	DOWN
NM_001157633.2	100284738	-1.34116	2.2512e-22	9.46538e-21	156.737	131.603	140.242	322.666	410.496	352.762	DOWN
NM_001157639.1	100284744	1.1416	2.48233e-05	0.000169486	84.2044	66.7283	70.8513	25.6269	33.6472	41.8088	UP
NM_001157640.1	100284745	-1.58254	3.27184e-11	5.6705e-10	40.0179	24.0963	44.556	114.156	108.793	105.829	DOWN
NM_001157684.2	100284789	-0.800518	0.0102587	0.0330015	30.0135	38.9249	18.2607	47.7592	52.7139	49.648	DOWN
NM_001157695.1	100284800	-1.90562	0.000997729	0.00447959	2.50112	7.41426	5.11298	24.462	16.8236	14.3718	DOWN
NM_001157713.2	100284818	-1.00383	0.00570101	0.0201719	11.6719	24.0963	21.1824	31.4512	35.8903	47.0349	DOWN
NM_001157737.2	100284842	-0.589122	1.55649e-12	3.09458e-11	613.609	612.603	598.95	934.217	883.8	927.634	DOWN
NM_001157743.1	100284848	1.47132	0.00378666	0.014181	27.5123	19.4624	21.9128	12.8135	7.85101	3.91958	UP
NM_001157747.1	100284852	0.977965	0.00258338	0.0102877	51.6898	38.9249	45.2864	22.1323	24.6746	22.2109	UP
NM_001157749.2	100284854	0.595797	7.79016e-07	7.01242e-06	485.218	388.322	474.777	293.545	323.013	275.677	UP
NM_001157773.1	100284878	-0.923404	1.32986e-18	4.27267e-17	350.991	302.131	382.013	643.002	660.607	665.022	DOWN
NM_001157781.2	100284886	-0.629029	5.33509e-09	6.8218e-08	290.964	336.422	341.84	504.384	515.924	478.189	DOWN
NM_001157789.3	100284894	-1.71864	0.00209945	0.00859277	5.83595	6.48748	4.38256	23.2972	17.9452	13.0653	DOWN
NM_001157800.1	100284905	-1.7486	3.42323e-08	3.8252e-07	13.3393	28.7302	18.9911	69.8916	81.8749	50.9545	DOWN
NM_001157806.2	100284911	1.93874	9.01406e-22	3.64142e-20	1397.29	1223.35	1167.95	283.061	420.59	283.516	UP
NM_001157864.2	100284969	1.47328	0.0123144	0.0384113	20.8427	13.9017	14.6085	5.8243	7.85101	3.91958	UP
NM_001157893.2	100284998	2.64698	2.23096e-09	2.98706e-08	55.8584	47.2659	39.443	8.15402	5.60787	9.14568	UP
NM_001157911.2	100285016	1.55961	2.15861e-08	2.48494e-07	87.5393	66.7283	86.9207	29.1215	30.2825	22.2109	UP
NM_001157930.1	100285035	-1.05095	0.00755889	0.0256296	12.5056	12.975	17.5302	33.7809	24.6746	31.3566	DOWN
NM_001157931.2	100285036	-0.900766	8.20981e-05	0.000493307	42.5191	72.289	57.7037	128.135	100.942	91.4568	DOWN
NM_001157951.1	100285056	2.46712	1.49938e-08	1.78175e-07	46.6876	43.5588	41.6343	6.98916	8.97259	7.83916	UP
NM_001157958.1	100285063	-0.648963	0.00921622	0.0301928	36.6831	45.4123	48.9386	65.2321	63.9297	77.0851	DOWN
NM_001157980.1	100284018	-1.20067	0.00555533	0.0197206	13.3393	10.1946	10.9564	29.1215	17.9452	32.6632	DOWN
NM_001158000.1	100285105	2.42251	2.31121e-06	1.91906e-05	32.5146	34.2909	29.9475	2.32972	5.60787	10.4522	UP
NM_001158001.1	100285106	1.56015	1.28904e-05	9.31027e-05	50.0224	45.4123	44.556	18.6378	17.9452	10.4522	UP
NM_001158010.1	100285115	1.45258	1.41546e-12	2.8347e-11	202.591	135.31	173.111	54.7484	70.6591	61.4067	UP
NM_001158022.1	100285127	-1.51255	1.27614e-19	4.45623e-18	75.0337	76.9229	87.6512	262.093	207.491	215.577	DOWN
NM_001158024.2	100285130	0.605127	0.000214805	0.001165	170.91	200.185	184.798	124.64	103.185	138.492	UP
NM_001158047.1	100285153	0.586548	1.14244e-09	1.59845e-08	630.283	669.137	626.706	404.206	445.265	432.46	UP
NM_001158048.1	100285154	-1.20995	0.0131096	0.0404629	9.17078	12.0482	8.03469	16.308	34.7688	15.6783	DOWN
NM_001158060.1	100285166	0.796238	0.000511402	0.00250117	100.045	79.7033	108.103	52.4187	66.1728	47.0349	UP
NM_001158067.1	100285173	-0.605058	1.29032e-05	9.3154e-05	169.243	169.601	180.415	244.62	244.503	303.114	DOWN
NM_001158088.1	100285194	0.725551	0.00520225	0.0185914	80.0359	53.7534	76.6948	43.0998	40.3766	44.4219	UP
NM_001158126.1	100285232	0.589697	4.85133e-06	3.80217e-05	432.694	371.64	443.369	253.939	246.746	331.858	UP
NM_001158129.1	100285235	-0.997452	9.0626e-05	0.000538658	39.1842	27.8035	46.7473	74.551	77.3886	77.0851	DOWN
NM_001158131.2	100284250	1.64753	6.41489e-05	0.000395697	176.746	108.434	135.129	25.6269	43.7414	65.3263	UP
NM_001158141.1	100285247	-1.58591	0.000144353	0.000818446	14.173	11.1214	7.30426	34.9458	25.7962	36.5827	DOWN
NM_001158144.1	100285250	-0.698987	0.0167999	0.0499813	28.346	33.3642	29.2171	54.7484	51.5924	40.5023	DOWN
NM_001158147.1	100285253	-1.70468	4.18829e-15	1.05456e-13	43.3528	53.7534	40.1734	164.245	167.114	112.361	DOWN
NM_001158174.2	100285281	-1.72356	3.61515e-07	3.41771e-06	10.8382	21.316	16.7998	50.089	45.9845	65.3263	DOWN
NM_001158189.2	100285296	4.96733	4.83117e-31	3.06259e-29	735.33	414.272	436.795	15.1432	11.2157	24.824	UP
NM_001158247.1	100285355	1.96649	0.000236854	0.00126725	33.3483	22.2428	18.9911	8.15402	5.60787	5.22611	UP
NM_001158248.2	100285356	-1.00914	0.00158099	0.00669823	30.8472	15.7553	40.1734	73.3861	45.9845	57.4872	DOWN
NM_001158257.1	100285365	1.45165	1.76248e-27	9.61896e-26	447.701	382.761	419.995	173.564	143.561	139.798	UP
NM_001158272.1	100285379	-0.917322	2.95995e-05	0.000198896	42.5191	54.6801	55.5124	97.8482	95.3337	95.3764	DOWN
NM_001158275.1	100285382	0.813101	0.00113826	0.00501356	63.3618	99.1657	96.4163	55.9133	50.4708	40.5023	UP
NM_001158289.2	100285396	-1.38158	1.93329e-129	1.99154e-126	3241.45	3326.22	3178.08	8438.24	8559.85	8389.21	DOWN
NM_001158320.1	100285427	0.678327	5.30613e-14	1.21466e-12	972.103	978.682	857.52	577.77	598.92	576.178	UP
NM_001158326.2	100285433	-2.62946	1.36485e-08	1.63723e-07	3.33483	7.41426	8.03469	26.7918	49.3492	40.5023	DOWN
NM_001158348.2	100285455	-0.671533	0.00877926	0.0290096	51.6898	47.2659	40.1734	81.5402	87.4827	50.9545	DOWN
NM_001158362.2	100285469	-1.76219	0.000937092	0.00424667	5.83595	6.48748	5.84341	17.4729	28.0393	15.6783	DOWN
NM_001158378.1	100285485	-0.912949	2.95591e-06	2.40589e-05	73.3662	75.9961	56.2428	135.124	123.373	126.733	DOWN
NM_001158385.2	100285493	-0.701403	0.00197514	0.00813655	50.0224	60.2408	45.2864	83.8699	82.9964	84.9242	DOWN
NM_001158423.1	100285532	0.952074	0.0005673	0.00274603	76.7011	71.3622	62.0862	50.089	26.9178	31.3566	UP
NM_001158425.2	100285534	-0.946815	5.17605e-25	2.56191e-23	436.029	403.15	414.152	823.556	768.278	825.725	DOWN
NM_001158439.1	100285548	0.934485	0.000438216	0.00218406	98.3775	80.63	72.3122	43.0998	28.0393	61.4067	UP
NM_001158445.2	606483	-1.55575	1.13414e-07	1.15889e-06	30.8472	21.316	19.7215	87.3645	59.4434	64.0198	DOWN
NM_001158455.2	100285564	1.60459	2.14327e-05	0.000148551	46.6876	35.2177	44.556	12.8135	15.702	13.0653	UP
NM_001158467.2	100285576	2.4961	6.79929e-07	6.18465e-06	38.3505	29.657	32.8692	4.65944	6.72944	6.53263	UP
NM_001158480.1	100285589	0.767319	3.51195e-06	2.82361e-05	195.087	178.869	200.867	95.5185	132.346	109.748	UP
NM_001158482.1	100285591	0.981591	5.28292e-05	0.000333869	80.8696	77.8497	95.6858	38.4404	41.4982	49.648	UP
NM_001158538.1	100285647	1.33969	0.000307573	0.00159616	34.182	37.9981	57.7037	15.1432	14.5805	22.2109	UP
NM_001158585.2	100285694	-2.35903	6.12848e-45	7.01455e-43	56.6921	58.3873	65.7384	305.193	355.539	267.838	DOWN
NM_001158586.1	100285695	0.779193	3.76555e-09	4.89076e-08	290.13	292.863	287.788	167.74	179.452	159.396	UP
NM_001158600.2	100285709	0.982693	0.00218702	0.00889833	54.191	42.632	77.4252	18.6378	32.5256	37.8893	UP
NM_001158615.1	100285724	-0.720449	5.57088e-13	1.16374e-11	389.341	383.688	418.534	596.408	688.646	680.7	DOWN
NM_001158675.1	100285785	3.72647	3.41725e-18	1.07487e-16	84.2044	88.9711	78.886	9.31888	6.72944	2.61305	UP
NM_001158724.2	100285834	1.50742	0.00248224	0.00993981	26.6786	21.316	22.6432	6.98916	12.3373	5.22611	UP
NM_001158729.2	100285839	-2.13035	1.78588e-65	4.26592e-63	150.067	222.428	174.572	864.326	788.466	732.961	DOWN
NM_001158730.1	100285840	0.738165	0.000613426	0.00293143	96.71	90.8247	102.99	53.5835	57.2002	64.0198	UP
NM_001158756.1	100285866	-0.717352	3.70744e-05	0.000243742	82.537	113.067	109.564	151.432	171.601	178.994	DOWN
NM_001158813.2	100272237	-1.40531	0.00106802	0.00474863	15.8404	8.34104	8.76512	23.2972	31.4041	32.6632	DOWN
NM_001158819.1	100285930	-2.10404	6.19275e-09	7.84157e-08	10.0045	12.975	11.6868	46.5944	43.7414	58.7937	DOWN
NM_001158826.2	100285937	0.914837	1.06621e-05	7.78957e-05	115.052	115.848	105.912	61.7376	63.9297	52.2611	UP
NM_001158843.1	100285954	-0.604645	4.54472e-05	0.000291804	145.065	139.944	131.477	232.972	200.762	198.592	DOWN
NM_001158870.1	100285982	-1.11778	6.59249e-16	1.77835e-14	139.229	189.99	170.189	391.393	323.013	368.44	DOWN
NM_001158881.1	100285993	-0.75303	0.00301221	0.0117175	58.3595	37.9981	45.2864	102.508	68.416	67.9394	DOWN
NM_001158899.1	100286011	0.841457	0.000509784	0.00249399	85.8718	96.3853	79.6165	59.4078	51.5924	33.9697	UP
NM_001158902.1	100286014	-1.49727	0.000941236	0.00426184	9.17078	7.41426	10.226	22.1323	29.1609	24.824	DOWN
NM_001158909.3	100286021	0.831656	0.000654473	0.00310597	90.8741	74.1426	110.294	48.9241	65.0513	40.5023	UP
NM_001158910.1	100286022	-2.6879	1.76777e-06	1.49418e-05	7.50337	3.70713	1.46085	19.8026	28.0393	32.6632	DOWN
NM_001158937.1	100286049	-0.648411	1.511e-05	0.000107671	128.391	146.432	124.903	205.015	197.397	223.416	DOWN
NM_001158976.3	100286088	1.02074	0.00015858	0.000888415	68.364	63.948	72.3122	39.6052	34.7688	26.1305	UP
NM_001158978.1	100286090	-1.05642	1.0038e-08	1.23009e-07	65.0292	80.63	70.8513	158.421	134.589	156.783	DOWN
NM_001158979.1	100286091	1.2971	0.00204001	0.00837259	30.8472	25.9499	38.7126	12.8135	17.9452	7.83916	UP
NM_001158998.2	100279910	1.30134	4.19834e-20	1.50756e-18	326.813	354.958	389.317	160.751	152.534	120.2	UP
NM_001159006.1	100286118	-0.790017	0.000203809	0.00111158	48.355	61.1676	63.5471	95.5185	100.942	103.216	DOWN
NM_001159017.2	100286129	-0.732756	2.57341e-07	2.495e-06	205.926	255.792	230.084	414.69	299.46	436.38	DOWN
NM_001159018.1	100286130	-0.633449	1.68293e-10	2.66713e-09	372.667	372.566	400.274	584.759	628.081	564.419	DOWN
NM_001159056.1	100286168	-0.851809	2.33063e-39	2.12229e-37	7038.99	7338.26	7733.75	12688.8	14148.6	13069.2	DOWN
NM_001159062.2	100286174	-1.74427	7.14995e-25	3.5073e-23	69.1977	60.2408	79.6165	253.939	237.774	211.657	DOWN
NM_001159074.1	100286186	1.61946	0.00228244	0.00924076	19.1753	28.7302	18.9911	4.65944	5.60787	11.7587	UP
NM_001159081.1	100286193	-1.2729	0.000221268	0.00119533	19.1753	20.3892	13.8781	36.1106	41.4982	50.9545	DOWN
NM_001159084.2	100216852	-1.93353	1.51274e-10	2.41364e-09	30.0135	12.0482	19.7215	73.3861	70.6591	94.0699	DOWN
NM_001159088.2	100286200	0.616135	0.00221704	0.00901043	117.553	104.726	109.564	83.8699	69.5375	62.7133	UP
NM_001159119.1	100286231	-0.828555	9.82082e-05	0.000578716	68.364	72.289	75.2339	165.41	93.0906	125.427	DOWN
NM_001159121.1	100286233	0.860554	0.0116373	0.0366883	35.8494	38.9249	40.1734	19.8026	20.1883	23.5175	UP
NM_001159128.1	100286240	3.77539	1.32422e-36	1.08586e-34	200.09	163.114	192.833	8.15402	13.4589	19.5979	UP
NM_001159129.1	100286241	1.42061	1.40373e-110	1.10173e-107	7899.38	7548.64	7207.85	2770.04	2769.16	2925.31	UP
NM_001159134.1	100286246	-1.53451	1.7132e-06	1.45103e-05	53.3573	113.067	85.4599	280.731	207.491	240.401	DOWN
NM_001159138.2	100286251	-1.94652	4.32762e-12	8.2747e-11	31.6809	14.8285	23.3736	81.5402	81.8749	108.442	DOWN
NM_001159143.1	100286256	-1.18117	6.62496e-06	5.05755e-05	29.1798	32.4374	49.669	67.5618	94.2122	92.7634	DOWN
NM_001159147.1	100286260	-2.25448	1.36804e-08	1.63985e-07	9.17078	6.48748	10.9564	43.0998	44.8629	40.5023	DOWN
NM_001159151.2	100286264	-1.18686	0.0011974	0.00523488	20.8427	19.4624	10.9564	46.5944	33.6472	35.2762	DOWN
NM_001159158.2	100286271	-3.08812	3.8395e-08	4.26433e-07	31.6809	114.921	45.2864	667.464	482.277	478.189	DOWN
NM_001159159.2	103633514	-1.77599	2.59901e-05	0.000176574	4.16854	15.7553	11.6868	36.1106	33.6472	37.8893	DOWN
NM_001159160.1	100286273	-1.33126	1.56096e-07	1.56529e-06	38.3505	45.4123	30.6779	100.178	115.522	69.2459	DOWN
NM_001159191.2	100286304	1.25158	0.00406097	0.0150868	39.1842	25.9499	22.6432	13.9783	13.4589	9.14568	UP
NM_001159192.2	100286305	1.60604	0.00104188	0.00465371	25.8449	25.0231	24.8345	11.6486	8.97259	3.91958	UP
NM_001159202.1	100286315	1.13489	0.00716246	0.0244464	25.8449	37.9981	27.7562	20.9675	11.2157	9.14568	UP
NM_001159204.1	100286317	-0.736317	5.57373e-09	7.0994e-08	210.094	181.649	205.25	350.623	338.715	305.727	DOWN
NM_001159208.2	100286321	-1.84838	0.000811342	0.00374057	5.83595	4.63391	5.84341	13.9783	17.9452	27.4371	DOWN
NM_001159212.2	100286286	0.665944	0.00033203	0.00170803	150.067	119.555	159.233	94.3536	82.9964	94.0699	UP
NM_001159214.2	100286327	-1.88926	3.48852e-07	3.314e-06	15.0067	15.7553	8.76512	62.9024	44.8629	36.5827	DOWN
NM_001159215.2	100286328	-1.47961	0.00762295	0.025803	10.0045	1.85356	8.03469	15.1432	17.9452	23.5175	DOWN
NM_001159218.2	100286331	-0.598154	6.76651e-10	9.81739e-09	533.573	522.705	624.514	787.445	877.07	884.518	DOWN
NM_001159220.1	100286333	-4.62811	3.5866e-53	5.32562e-51	148.4	305.838	211.093	5865.07	5003.34	5569.72	DOWN
NM_001159228.1	100286341	-0.755313	0.00771071	0.0260426	29.1798	49.1195	35.0605	82.705	53.8355	53.5676	DOWN
NM_001159235.1	100286348	-0.735202	0.010459	0.0335361	32.5146	27.8035	32.8692	50.089	60.565	44.4219	DOWN
NM_001159256.2	100280678	-0.833238	0.000183132	0.00101186	66.6966	51.8998	73.7731	136.289	124.495	82.3112	DOWN
NM_001159263.2	606469	1.07671	1.13315e-06	9.89387e-06	651.125	522.705	793.243	297.039	370.119	265.225	UP
NM_001159426.1	100272235	1.08651	1.91077e-06	1.60435e-05	125.89	93.605	113.216	40.7701	51.5924	65.3263	UP
NM_001164287.1	100136880	1.59833	2.87414e-06	2.34978e-05	66.6966	50.0462	76.6948	13.9783	14.5805	36.5827	UP
NM_001165429.1	100303795	0.837254	6.83307e-06	5.19957e-05	160.072	136.237	189.911	103.672	82.9964	86.2307	UP
NM_001165432.1	100283098	1.23268	2.33672e-30	1.43801e-28	1807.48	1332.71	1422.87	701.245	614.622	625.826	UP
NM_001165433.2	100284155	1.88907	2.72964e-09	3.61364e-08	89.2067	53.7534	91.3033	16.308	20.1883	27.4371	UP
NM_001165463.1	100303842	-3.53621	5.39438e-59	9.9899e-57	1787.47	2826.69	2089.75	25057.3	29067.8	23637.7	DOWN
NM_001165487.2	100303903	0.74434	6.09018e-07	5.57039e-06	240.941	216.867	219.858	143.278	140.197	120.2	UP
NM_001165497.2	100284517	-0.946675	0.00137524	0.00593214	26.6786	24.0963	32.8692	43.0998	62.8081	56.1806	DOWN
NM_001165540.2	100304007	0.77921	1.70376e-10	2.68978e-09	443.532	405.004	433.143	274.907	210.856	262.612	UP
NM_001165554.2	100304041	-0.92213	0.0114443	0.0361765	19.1753	24.0963	13.8781	45.4295	29.1609	32.6632	DOWN
NM_001165572.1	100304070	0.736183	0.007989	0.0268231	57.5258	61.1676	52.5907	29.1215	37.0119	36.5827	UP
NM_001165614.2	100304142	2.72719	7.75649e-13	1.59803e-11	80.8696	50.973	87.6512	8.15402	15.702	9.14568	UP
NM_001165630.2	100286199	-0.97168	5.89456e-28	3.2493e-26	1017.96	1193.7	980.962	2242.35	1913.4	2099.59	DOWN
NM_001165765.1	100304324	1.27256	1.19107e-15	3.13098e-14	221.766	236.329	243.232	101.343	102.063	86.2307	UP
NM_001165815.1	100304377	-0.805011	3.61156e-13	7.65113e-12	310.973	339.202	275.371	575.441	524.896	512.158	DOWN
NM_001165818.1	100304381	0.859736	0.0149878	0.0453513	52.5236	38.9249	40.9039	27.9566	33.6472	10.4522	UP
NM_001165819.1	100304383	0.636431	0.000552897	0.0026842	129.225	133.457	123.442	79.2104	84.118	84.9242	UP
NM_001165824.1	100304388	2.86392	1.66636e-09	2.27925e-08	35.0157	45.4123	58.4341	5.8243	5.60787	7.83916	UP
NM_001165857.1	100304423	-0.656152	0.00135924	0.00586929	62.528	77.8497	59.895	106.002	109.914	97.9895	DOWN
NM_001165874.1	100304441	-2.39035	3.59227e-44	4.00052e-42	1123.84	1519	1088.34	7071.86	6081.17	6400.67	DOWN
NM_001174182.1	542417	1.39777	2.78e-24	1.30914e-22	463.541	361.445	411.23	172.399	149.169	147.637	UP
NM_001174192.2	100381303	1.17193	3.65308e-46	4.46e-44	3860.9	3739.57	4123.99	1517.81	1894.34	1792.55	UP
NM_001174241.2	100381400	0.6621	0.0151708	0.0458043	64.1955	57.4605	58.4341	37.2755	47.1061	28.7436	UP
NM_001174260.1	100381419	-0.712444	3.20979e-13	6.86171e-12	760.341	974.048	970.737	1379.19	1462.53	1592.66	DOWN
NM_001174345.1	100381515	2.55878	0.00263091	0.0104539	20.8427	68.5819	16.7998	2.32972	7.85101	7.83916	UP
NM_001174352.1	100381522	-0.614661	1.75836e-13	3.82844e-12	617.777	670.063	679.296	993.625	1031.85	986.427	DOWN
NM_001174367.1	100381538	-0.668431	0.00118847	0.00519723	55.0247	82.4836	77.4252	124.64	103.185	113.668	DOWN
NM_001174369.1	100381541	-2.44001	2.33822e-30	1.43801e-28	31.6809	31.5106	38.7126	178.223	158.142	220.803	DOWN
NM_001174397.1	100381572	0.919056	0.000995664	0.00447435	74.1999	50.0462	73.0426	40.7701	33.6472	30.0501	UP
NM_001174431.1	100381613	3.50698	9.42127e-21	3.54524e-19	115.052	135.31	76.6948	10.4837	7.85101	10.4522	UP
NM_001174432.1	100381614	-0.807853	7.1315e-07	6.46898e-06	105.047	94.5318	97.1467	180.553	171.601	167.235	DOWN
NM_001174434.1	100381616	0.69565	0.00345665	0.0131273	87.5393	88.0443	70.1209	59.4078	45.9845	45.7284	UP
NM_001174470.1	100381655	2.53072	3.49841e-54	5.33896e-52	419.355	365.152	445.56	59.4078	85.2396	67.9394	UP
NM_001174538.2	100381732	-1.63261	0.00908846	0.0298458	5.00224	3.70713	4.38256	12.8135	12.3373	15.6783	DOWN
NM_001174578.1	100381779	0.775691	0.00774747	0.0261507	57.5258	49.1195	51.1298	29.1215	26.9178	36.5827	UP
NM_001174585.1	100381786	0.656332	1.1123e-05	8.09398e-05	299.301	291.936	219.858	166.575	168.236	178.994	UP
NM_001174586.1	100381787	-0.715074	0.00320481	0.0123242	45.8539	42.632	46.0169	83.8699	61.6865	75.7785	DOWN
NM_001174593.1	100381796	0.816949	3.14505e-06	2.54726e-05	172.577	178.869	167.268	96.6833	117.765	78.3916	UP
NM_001174638.1	100381847	-1.00171	0.00463915	0.0168457	106.715	78.7765	82.5382	252.775	115.522	168.542	DOWN
NM_001174770.1	100382003	0.632182	0.00405752	0.0150791	111.717	77.8497	101.529	66.397	61.6865	60.1002	UP
NM_001174779.1	100382013	0.702291	1.61571e-05	0.000114391	185.083	177.015	173.111	104.837	102.063	122.813	UP
NM_001174805.2	100382040	-1.12586	2.67985e-13	5.78131e-12	140.897	107.507	108.103	286.555	247.868	243.014	DOWN
NM_001174807.2	100382042	-1.28086	2.20121e-08	2.53178e-07	351.824	222.428	325.04	619.705	826.6	740.8	DOWN
NM_001174824.1	100382060	0.653655	5.16307e-14	1.18356e-12	1148.85	1066.73	1151.15	677.948	780.615	680.7	UP
NM_001174863.1	100382102	0.620037	4.37892e-07	4.07069e-06	536.907	427.247	509.107	349.458	336.472	271.757	UP
NM_001174881.1	100382120	2.1052	8.39662e-45	9.47898e-43	521.901	461.538	452.134	110.662	84.118	141.105	UP
NM_001174889.1	100382128	-0.754917	0.00643675	0.0223443	40.0179	51.8998	48.9386	71.0564	115.522	49.648	DOWN
NM_001174925.1	100382165	1.05861	2.03812e-11	3.62377e-10	255.114	218.721	237.389	132.794	107.671	100.603	UP
NM_001174927.1	100382167	1.0405	2.71703e-06	2.23464e-05	105.047	117.701	137.32	66.397	67.2944	40.5023	UP
NM_001174928.1	100382168	-1.40572	0.000616081	0.00294326	18.3416	7.41426	10.9564	29.1215	35.8903	32.6632	DOWN
NM_001174963.1	100382204	0.940907	0.00424915	0.0156362	65.8629	37.0713	50.3994	17.4729	31.4041	31.3566	UP
NM_001174983.2	100382228	-1.37378	6.07474e-05	0.000376973	16.6741	17.6089	17.5302	36.1106	56.0787	41.8088	DOWN
NM_001174991.1	100382237	0.965968	0.00283504	0.0111601	49.1887	44.4855	47.4777	20.9675	32.5256	18.2914	UP
NM_001174996.1	100382243	1.47626	0.0107154	0.0342006	29.1798	15.7553	15.339	1.16486	8.97259	11.7587	UP
NM_001175031.1	100285302	-0.793597	0.00415081	0.0153463	32.5146	42.632	27.7562	54.7484	56.0787	66.6328	DOWN
NM_001175040.1	100382290	0.842878	5.6912e-28	3.14773e-26	1844.16	1947.17	2009.4	1006.44	1087.93	1141.9	UP
NM_001175043.1	100382293	0.632698	0.000158213	0.00088666	199.256	174.235	180.415	137.453	124.495	94.0699	UP
NM_001175110.1	100382365	0.975355	7.97088e-09	9.89277e-08	306.804	291.01	242.502	137.453	182.816	104.522	UP
NM_001175137.1	100382392	-1.08584	0.00411848	0.015261	23.3438	9.26782	20.4519	45.4295	28.0393	40.5023	DOWN
NM_001175152.1	100382408	0.590127	4.84601e-06	3.79981e-05	310.139	304.911	298.014	208.51	218.707	177.688	UP
NM_001175160.1	100382417	0.776	0.000522028	0.00254709	111.717	81.5568	119.059	64.0673	51.5924	67.9394	UP
NM_001175183.2	100382441	-1.07744	0.00202111	0.00830309	18.3416	16.6821	17.5302	37.2755	35.8903	37.8893	DOWN
NM_001175230.1	100382493	0.873575	6.28416e-33	4.48379e-31	2015.07	1926.78	1893.26	1107.78	1026.24	1050.45	UP
NM_001175248.1	100382511	0.933747	2.57162e-14	6.03781e-13	405.182	358.665	391.508	200.356	195.154	210.351	UP
NM_001175276.1	100382542	-1.333	4.74415e-22	1.9451e-20	111.717	120.482	124.903	309.853	293.852	296.581	DOWN
NM_001175298.1	100382566	-1.00845	7.33525e-05	0.000445466	40.0179	28.7302	49.669	71.0564	80.7533	88.8438	DOWN
NM_001175324.1	100382594	0.628791	0.000114281	0.000664868	195.087	164.967	175.302	106.002	115.522	125.427	UP
NM_001175341.1	100382616	1.02467	1.13378e-05	8.24306e-05	95.0426	90.8247	87.6512	47.7592	48.2277	37.8893	UP
NM_001175373.1	100382649	0.687908	0.00224806	0.00911725	89.2067	82.4836	89.112	61.7376	50.4708	49.648	UP
NM_001175429.1	100382706	1.18584	0.00189625	0.00785867	54.191	25.9499	38.7126	19.8026	16.8236	15.6783	UP
NM_001175441.1	100382718	0.596092	1.90598e-05	0.000133394	239.274	241.89	235.928	157.256	149.169	168.542	UP
NM_001175551.2	100273680	-0.756201	0.00761539	0.0257894	44.1865	37.9981	37.2517	86.1996	75.1454	39.1958	DOWN
NM_001175590.1	100382902	0.626571	6.67075e-11	1.11283e-09	741.999	708.988	744.304	504.384	491.249	424.621	UP
NM_001175647.2	100382963	0.933587	0.000248416	0.00132334	89.2067	73.2158	116.138	34.9458	61.6865	49.648	UP
NM_001175673.1	103652503	-1.03049	7.41895e-57	1.26061e-54	14655.7	16018.5	14536.9	30461.1	32636.7	29246.6	DOWN
NM_001175731.1	100383055	0.797157	6.61746e-05	0.00040667	120.888	109.36	118.329	66.397	61.6865	73.1655	UP
NM_001175774.1	100383103	0.809787	1.57127e-16	4.46511e-15	716.155	701.574	644.966	410.031	379.092	386.732	UP
NM_001175775.1	100383105	-1.3344	0.00317416	0.0122321	10.8382	7.41426	12.4172	33.7809	26.9178	16.9848	DOWN
NM_001175792.1	100383126	1.66574	2.89864e-24	1.36112e-22	566.921	367.006	384.935	128.135	151.412	135.879	UP
NM_001175801.2	100383135	-1.07442	0.0026525	0.0105244	37.5168	18.5356	13.1477	52.4187	38.1335	54.8741	DOWN
NM_001175805.1	100383139	0.636967	2.16162e-06	1.80303e-05	324.312	306.765	284.136	174.729	223.193	189.446	UP
NM_001175823.2	100383158	0.663069	0.00834163	0.0278032	74.1999	62.0944	82.5382	53.5835	37.0119	48.3415	UP
NM_001175835.1	100383170	-0.695134	6.58018e-09	8.26006e-08	204.258	210.38	215.476	333.15	336.472	351.456	DOWN
NM_001175990.1	100283833	1.3834	0.00355095	0.0134328	24.1775	19.4624	30.6779	6.98916	11.2157	10.4522	UP
NM_001176045.1	100383390	-1.06608	9.17736e-14	2.06359e-12	124.222	135.31	130.746	304.028	262.448	249.547	DOWN
NM_001176048.2	100383393	-0.608825	1.57024e-16	4.46511e-15	1378.12	1293.79	1396.58	1996.57	2207.26	2001.6	DOWN
NM_001176060.1	100383406	1.42312	1.62728e-20	6.05436e-19	267.62	260.426	279.023	109.497	102.063	88.8438	UP
NM_001176118.1	100383470	1.48337	9.95479e-62	2.05094e-59	1783.3	1704.35	1801.23	550.979	706.591	633.665	UP
NM_001176124.1	100383476	-0.794611	1.08417e-17	3.26679e-16	541.91	634.846	522.255	1011.1	961.188	969.443	DOWN
NM_001176126.1	100383478	3.29193	7.7101e-48	1.05023e-45	6083.56	7605.17	5749.19	575.441	575.367	834.87	UP
NM_001176135.1	100383487	1.24105	0.000226632	0.00122031	49.1887	57.4605	51.1298	34.9458	14.5805	16.9848	UP
NM_001176150.1	100383502	-1.17895	1.30078e-05	9.37859e-05	42.5191	44.4855	22.6432	95.5185	70.6591	79.6981	DOWN
NM_001176159.1	100383511	-0.626113	1.37857e-08	1.65128e-07	326.813	373.493	330.153	589.419	487.884	510.852	DOWN
NM_001176169.1	100383521	-1.95365	1.3903e-09	1.92239e-08	12.5056	17.6089	16.0694	54.7484	66.1728	57.4872	DOWN
NM_001176220.1	100383572	-0.654045	6.95625e-05	0.000424798	120.054	113.994	108.103	160.751	168.236	210.351	DOWN
NM_001176224.1	100383576	0.79107	1.57399e-15	4.09835e-14	873.725	1004.63	972.197	507.879	621.352	516.078	UP
NM_001176240.1	100383592	-0.842687	0.00952605	0.0310293	28.346	19.4624	21.1824	40.7701	43.7414	39.1958	DOWN
NM_001176243.1	100383595	2.53144	1.8979e-08	2.21539e-07	74.1999	28.7302	54.0515	9.31888	12.3373	5.22611	UP
NM_001176275.1	100383627	-1.70577	0.000321959	0.00166306	10.0045	7.41426	5.84341	20.9675	24.6746	30.0501	DOWN
NM_001176339.1	100383702	-0.648299	7.66284e-06	5.75132e-05	143.398	144.578	130.746	210.84	231.044	212.964	DOWN
NM_001176363.1	100383726	0.857339	0.00352238	0.0133374	84.2044	43.5588	66.4688	29.1215	38.1335	40.5023	UP
NM_001176449.1	100383817	-0.908794	0.00877248	0.0290047	18.3416	15.7553	25.5649	39.6052	39.2551	33.9697	DOWN
NM_001176543.1	100383923	-1.22041	2.03379e-12	4.00011e-11	86.7056	78.7765	66.4688	177.059	183.938	177.688	DOWN
NM_001176557.1	100383938	1.28369	5.36569e-41	5.20219e-39	887.898	822.983	831.956	336.644	345.445	363.214	UP
NM_001176668.1	100384066	-0.697655	3.72149e-05	0.000244276	90.8741	103.8	91.3033	154.926	152.534	155.477	DOWN
NM_001176693.2	100384522	-0.728403	0.000116923	0.000677851	79.2022	76.9229	84.7294	115.321	157.02	126.733	DOWN
NM_001176802.1	100384234	1.08211	0.000105706	0.000619355	64.1955	60.2408	81.0773	38.4404	33.6472	24.824	UP
NM_001176821.1	100384255	1.24839	1.82327e-07	1.80704e-06	97.5437	85.264	102.99	44.2647	35.8903	40.5023	UP
NM_001176827.2	100283579	2.64541	9.76853e-16	2.58435e-14	95.8763	73.2158	113.216	9.31888	20.1883	15.6783	UP
NM_001176841.1	100285826	1.9188	2.62383e-07	2.53642e-06	55.0247	37.9981	64.2775	16.308	11.2157	14.3718	UP
NM_001176995.1	100384463	0.936771	3.2733e-05	0.000218124	91.7078	95.4586	97.8771	43.0998	56.0787	49.648	UP
NM_001177001.1	100384470	-0.85703	6.32914e-32	4.31061e-30	1699.93	1657.09	1842.14	3010	3355.75	3054.66	DOWN
NM_001177007.2	100384476	0.857554	1.59791e-07	1.60005e-06	194.254	170.528	197.946	103.672	106.549	100.603	UP
NM_001177061.1	100384546	1.07634	0.00302025	0.0117373	52.5236	30.5838	37.2517	22.1323	17.9452	16.9848	UP
NM_001177110.2	100384611	-0.723089	0.00047926	0.00236078	57.5258	66.7283	62.0862	92.0239	102.063	113.668	DOWN
NM_001177167.1	100384690	-0.813054	8.54476e-06	6.34677e-05	82.537	131.603	90.5729	188.707	162.628	181.607	DOWN
NM_001177176.1	100384701	-2.37481	7.04543e-11	1.17414e-09	18.3416	5.56069	11.6868	58.243	50.4708	78.3916	DOWN
NM_001177236.1	100384786	-1.10019	0.00471187	0.0170571	17.5079	15.7553	11.6868	37.2755	23.553	35.2762	DOWN
NM_001177286.1	100282913	-1.62389	2.1759e-12	4.26943e-11	40.0179	29.657	43.8256	124.64	130.103	96.683	DOWN
NM_001195912.1	100501091	-1.60304	9.07532e-12	1.68256e-10	45.0202	37.9981	34.33	150.267	103.185	101.909	DOWN
NM_001196103.1	100501360	1.0325	0.000268565	0.00141802	63.3618	55.6069	81.8077	30.2863	40.3766	27.4371	UP
NM_001196216.2	100501514	-0.746422	0.0134352	0.0413211	31.6809	25.0231	25.5649	47.7592	48.2277	41.8088	DOWN
NM_001196244.1	100501548	0.936939	0.000469441	0.00231934	71.6988	62.0944	70.1209	36.1106	28.0393	43.1154	UP
NM_001196258.1	100501566	-0.853704	9.62757e-11	1.56955e-09	202.591	204.819	183.337	390.228	374.605	299.195	DOWN
NM_001196274.1	100501585	0.743818	1.01609e-30	6.39203e-29	2999.68	3039.85	2903.44	1748.45	1812.46	1778.18	UP
NM_001196301.1	100501618	1.06317	4.64391e-05	0.000297593	70.8651	75.0694	71.5818	34.9458	30.2825	39.1958	UP
NM_001196313.1	100501632	-0.751065	1.0726e-05	7.82933e-05	89.2067	101.019	108.103	163.08	188.424	150.251	DOWN
NM_001196463.2	100501808	0.704416	1.65555e-12	3.28361e-11	972.103	879.516	1070.8	577.77	662.85	552.661	UP
NM_001196482.1	100501831	3.71882	2.15776e-16	6.08976e-15	92.5415	75.0694	67.1992	11.6486	4.48629	1.30653	UP
NM_001196531.1	100501892	1.56428	9.02561e-80	3.54191e-77	1565.7	1450.41	1476.19	499.725	513.681	505.626	UP
NM_001196655.1	100502178	-0.776268	2.84238e-05	0.000191686	80.0359	83.4104	80.3469	161.915	135.71	118.894	DOWN
NM_001196678.1	100502201	1.05934	1.39135e-15	3.63427e-14	445.2	503.243	484.273	186.378	219.828	283.516	UP
NM_001196760.1	100502283	-0.827211	1.69095e-41	1.65895e-39	4993.07	4652.45	5111.52	8972.91	8659.67	8555.13	DOWN
NM_001196779.1	100502301	-1.41674	6.75922e-06	5.14813e-05	17.5079	21.316	21.1824	60.5727	56.0787	43.1154	DOWN
NM_001196814.2	100502336	-0.630813	7.4358e-06	5.59876e-05	156.737	183.503	213.284	287.72	305.068	265.225	DOWN
NM_001196815.2	100381320	1.44557	7.52232e-06	5.65616e-05	66.6966	58.3873	55.5124	18.6378	14.5805	33.9697	UP
NM_001196857.1	100277139	1.20094	6.34467e-07	5.7903e-06	130.058	83.4104	116.138	41.9349	59.4434	41.8088	UP
NM_001196863.1	100502385	-1.06071	0.000481066	0.00236826	20.009	33.3642	28.4866	43.0998	57.2002	70.5524	DOWN
NM_001196876.1	100502398	1.63383	1.23775e-07	1.2593e-06	84.2044	56.5337	67.1992	23.2972	16.8236	27.4371	UP
NM_001196912.1	100502434	2.04417	1.81327e-06	1.5295e-05	45.8539	49.1195	28.4866	10.4837	10.0942	9.14568	UP
NM_001197001.1	100502523	-1.16134	3.06748e-07	2.94285e-06	52.5236	33.3642	51.8603	103.672	102.063	104.522	DOWN
NM_001197011.1	100502540	-1.35357	3.192e-07	3.04989e-06	40.0179	22.2428	31.4083	79.2104	72.9023	88.8438	DOWN
NM_001197012.1	100502541	1.13869	2.53127e-08	2.87926e-07	168.409	123.262	135.129	73.3861	63.9297	56.1806	UP
NM_001197015.1	100502545	1.1194	2.72402e-06	2.23815e-05	105.881	80.63	93.4946	43.0998	39.2551	47.0349	UP
NM_001204324.2	100533150	-3.37438	2.00299e-31	1.31527e-29	867.056	1647.82	1045.97	12821.6	12475.3	11621.6	DOWN
NM_001245882.2	100284195	2.41294	1.22339e-42	1.2762e-40	543.577	339.202	460.899	74.551	94.2122	83.6177	UP
NM_001245885.1	542408	-1.91518	2.39887e-75	8.41239e-73	491.887	574.605	624.514	2464.84	1978.46	1937.58	DOWN
NM_001245917.1	100193420	-0.80836	3.43878e-18	1.07753e-16	427.692	433.734	406.117	773.467	706.591	738.187	DOWN
NM_001254768.2	100192833	0.978971	0.00135315	0.00584602	55.0247	53.7534	44.556	25.6269	24.6746	27.4371	UP
NM_001254774.2	542474	-0.612427	5.30768e-10	7.84523e-09	771.179	949.952	751.609	1142.73	1338.04	1294.77	DOWN
NM_001254778.1	100284247	0.7408	3.6924e-24	1.72892e-22	2025.07	2079.7	1942.2	1217.28	1257.28	1140.6	UP
NM_001254838.2	100170238	-0.664076	5.02922e-17	1.46971e-15	889.566	999.071	992.649	1472.38	1594.88	1497.28	DOWN
NM_001254854.1	778427	-1.65708	2.12322e-05	0.000147223	15.8404	9.26782	13.8781	43.0998	53.8355	26.1305	DOWN
NM_001254862.2	100193477	0.769808	4.30556e-36	3.44486e-34	4592.06	4339.19	4527.91	2630.25	2673.83	2589.54	UP
NM_001254921.1	100857058	-2.18939	2.7072e-21	1.05236e-19	41.6854	56.5337	27.7562	225.983	142.44	199.899	DOWN
NM_001279411.1	100278924	-1.41422	0.00134328	0.00580939	6.66966	12.0482	11.6868	32.6161	23.553	24.824	DOWN
NM_001279667.2	100272269	-1.43213	0.000730994	0.00341988	12.5056	15.7553	6.57384	29.1215	37.0119	26.1305	DOWN
NM_001279758.1	101027179	1.39622	0.0127194	0.0394357	17.5079	19.4624	16.0694	5.8243	10.0942	3.91958	UP
NM_001279823.2	541842	0.671876	5.30093e-06	4.11153e-05	245.944	206.672	239.58	136.289	153.656	145.024	UP
NM_001279875.1	100193763	-0.708714	7.27528e-08	7.69155e-07	185.917	170.528	178.224	291.215	266.934	317.486	DOWN
NM_001291610.1	100286167	1.10853	2.96761e-12	5.74761e-11	231.771	269.694	285.597	97.8482	135.71	131.959	UP
NM_001291611.1	100282585	0.730171	0.0030821	0.0119331	70.8651	87.1175	79.6165	34.9458	57.2002	50.9545	UP
NM_001291616.1	100276849	1.48652	0.00212972	0.00869938	35.8494	15.7553	28.4866	6.98916	10.0942	11.7587	UP
NM_001291619.1	100280507	-0.750839	5.91782e-06	4.5472e-05	121.721	106.58	96.4163	186.378	161.507	198.592	DOWN
NM_001291620.1	100282854	-0.709281	8.98289e-10	1.27634e-08	240.941	301.204	257.84	437.987	437.414	429.847	DOWN
NM_001291645.1	100285521	1.0014	0.00915206	0.0300307	37.5168	24.0963	40.1734	17.4729	19.0667	14.3718	UP
NM_001291753.1	100285201	-1.01261	3.09627e-30	1.8901e-28	1218.88	1555.14	1250.49	2665.2	2622.24	2826.02	DOWN
NM_001291796.1	732808	-1.29756	8.76322e-99	5.34946e-96	4092.67	4250.22	3918.74	10086.5	10397	9647.39	DOWN
NM_001294155.1	100192665	0.666994	0.000367063	0.00186899	134.227	126.042	127.094	74.551	77.3886	92.7634	UP
NM_001294170.1	100216895	-1.12776	1.19332e-05	8.653e-05	31.6809	40.7784	29.9475	71.0564	81.8749	69.2459	DOWN
NM_001294256.1	100281483	1.06303	9.16301e-05	0.000544037	70.8651	68.5819	62.0862	33.7809	34.7688	27.4371	UP
NM_001294303.2	100381287	0.74397	0.00271028	0.0107201	68.364	75.9961	77.4252	52.4187	37.0119	43.1154	UP
NM_001294304.1	100382554	-1.92401	0.00051488	0.00251668	3.33483	8.34104	4.38256	19.8026	16.8236	23.5175	DOWN
NM_001294313.2	100280743	-1.13302	2.57915e-06	2.12973e-05	47.5213	37.9981	40.1734	111.827	74.0238	90.1503	DOWN
NM_001301445.2	606468	-0.924617	8.26948e-14	1.86454e-12	195.087	199.258	218.397	376.25	357.782	432.46	DOWN
NM_001301451.2	103653384	1.15474	2.81188e-09	3.70763e-08	164.24	136.237	152.659	57.0781	78.5101	67.9394	UP
NM_001301452.1	103633162	0.881955	2.60825e-05	0.000177056	109.216	102.873	130.016	54.7484	66.1728	65.3263	UP
NM_001301471.1	103629592	-1.19728	6.28057e-19	2.07864e-17	140.897	165.894	130.746	330.82	323.013	346.229	DOWN
NM_001301497.1	103651400	0.776899	1.48245e-08	1.76417e-07	370.166	291.01	352.796	182.883	222.072	186.833	UP
NM_001301514.1	103630429	0.785395	0.00859278	0.0285019	49.1887	50.0462	46.7473	27.9566	29.1609	27.4371	UP
NM_001301519.1	103633249	-2.82874	9.15948e-34	6.73958e-32	13.3393	30.5838	35.7909	196.861	187.303	185.527	DOWN
NM_001301528.1	103636588	1.19871	3.70607e-05	0.000243742	77.5348	60.2408	77.4252	23.2972	24.6746	47.0349	UP
NM_001301537.1	103642232	2.05234	4.27005e-20	1.52998e-18	207.593	173.308	193.563	34.9458	33.6472	71.859	UP
NM_001301545.1	103633542	1.12226	2.40991e-05	0.000165156	86.7056	68.5819	75.2339	45.4295	30.2825	30.0501	UP
NM_001301558.2	103625878	0.633399	0.000116737	0.000677725	161.739	166.821	175.302	106.002	102.063	117.587	UP
NM_001301560.1	103637654	1.21657	2.48795e-16	6.97388e-15	333.483	305.838	319.927	107.167	142.44	164.622	UP
NM_001301567.1	103644325	1.06668	3.09949e-14	7.23595e-13	298.467	306.765	311.892	168.905	141.318	126.733	UP
NM_001301578.1	103629492	0.817719	0.00314893	0.0121547	61.6943	62.0944	54.782	39.6052	32.5256	28.7436	UP
NM_001305814.1	541944	-0.671849	1.03526e-21	4.16046e-20	1285.58	1416.12	1385.62	2152.66	2153.42	2205.42	DOWN
NM_001305815.1	541946	-1.07715	1.18076e-34	8.84603e-33	481.049	443.929	444.099	991.295	963.431	932.86	DOWN
NM_001305847.1	542048	0.675994	1.68651e-14	4.0344e-13	838.709	901.759	844.373	521.857	552.936	542.208	UP
NM_001305848.1	542052	1.21954	4.27028e-29	2.50473e-27	691.143	623.724	662.497	319.171	266.934	262.612	UP
NM_001305881.1	542631	0.663004	4.61815e-06	3.64019e-05	401.013	291.936	362.291	235.302	183.938	249.547	UP
NM_001308364.1	100193070	-0.906466	1.46283e-06	1.25902e-05	81.7033	69.5087	65.0079	136.289	141.318	126.733	DOWN
NM_001308399.1	100274142	-2.62076	3.25033e-21	1.25168e-19	18.3416	23.1696	11.6868	112.991	105.428	103.216	DOWN
NM_001308495.1	542698	0.791007	0.000783381	0.00362892	100.045	79.7033	83.2686	41.9349	49.3492	61.4067	UP
NM_001308497.1	606430	-1.20406	5.62573e-05	0.000352778	27.5123	45.4123	26.2953	83.8699	47.1061	96.683	DOWN
NM_001308507.1	100037751	0.909277	1.9182e-20	7.05708e-19	2729.56	2870.24	3238.71	1297.65	1708.16	1702.4	UP
NM_001308610.1	542421	-0.895141	1.03261e-47	1.39504e-45	1980.89	1995.36	1984.57	3788.12	3626.05	3671.34	DOWN
NM_001309221.1	542515	1.18795	2.77921e-11	4.84729e-10	183.416	192.771	173.841	89.6942	86.3611	64.0198	UP
NM_001309866.1	100193079	0.690873	0.000179994	0.000995526	137.562	139.944	151.929	71.0564	97.5769	97.9895	UP
NM_001309873.1	100193294	1.12558	1.95589e-05	0.000136482	71.6988	79.7033	80.3469	45.4295	26.9178	33.9697	UP
NM_001309886.1	100193627	1.14382	2.75929e-08	3.11925e-07	113.384	138.091	151.198	66.397	57.2002	58.7937	UP
NM_001309891.1	100194010	0.718772	0.000100523	0.000591509	177.58	145.505	129.285	87.3645	91.969	95.3764	UP
NM_001309898.1	100194381	2.88366	2.96688e-13	6.37551e-12	83.3707	57.4605	68.6601	9.31888	14.5805	3.91958	UP
NM_001309901.2	100216665	-1.19662	0.00055802	0.00270429	15.0067	21.316	16.0694	38.4404	39.2551	41.8088	DOWN
NM_001310329.1	100192979	-0.781648	7.45881e-18	2.28082e-16	581.928	688.599	634.01	1016.92	1092.41	1164.12	DOWN
NM_001310741.1	606446	0.734062	2.01653e-09	2.72653e-08	345.155	346.617	373.978	201.521	213.099	227.336	UP
NM_001313794.1	100280970	3.52271	1.38826e-18	4.4516e-17	110.883	71.3622	92.0337	10.4837	4.48629	9.14568	UP
NM_001314069.1	100193657	1.52223	1.96231e-13	4.25564e-12	136.728	189.99	163.615	46.5944	65.0513	58.7937	UP
NM_001316316.1	103653383	1.11571	1.03129e-08	1.25814e-07	173.411	136.237	164.346	59.4078	87.4827	71.859	UP
NM_001317055.1	100274122	-1.39061	0.000852401	0.00390366	12.5056	7.41426	15.339	27.9566	39.2551	26.1305	DOWN
NM_001317175.1	100191724	2.1331	1.61235e-05	0.000114202	38.3505	28.7302	27.0258	11.6486	4.48629	5.22611	UP
NM_001317367.1	100216746	-2.6776	3.74442e-09	4.871e-08	7.50337	3.70713	7.30426	52.4187	33.6472	33.9697	DOWN
NM_001317823.1	100279520	-0.930724	6.48922e-05	0.000399833	55.8584	48.1927	60.6254	133.959	105.428	74.472	DOWN
NM_001317828.1	100279493	-3.01019	2.56101e-29	1.51837e-27	14.173	16.6821	16.7998	138.618	118.887	126.733	DOWN
NM_001318397.1	100304310	0.829346	1.68262e-10	2.66713e-09	420.188	463.391	470.395	250.445	303.946	205.125	UP
NM_001318960.1	100277721	1.43982	0.00130794	0.005673	24.1775	25.9499	33.5996	11.6486	10.0942	9.14568	UP
NM_001319702.1	100144296	-3.3318	1.01617e-55	1.5951e-53	6970.63	10932.3	7670.94	90748.4	85803.7	80931.5	DOWN
NM_001319716.1	103629010	-2.66252	4.67534e-11	7.98538e-10	7.50337	8.34104	7.30426	55.9133	38.1335	52.2611	DOWN
NM_001319732.2	103635363	-1.65769	3.80904e-66	9.23244e-64	381.004	503.243	453.595	1397.83	1359.35	1460.7	DOWN
NM_001319734.1	103635696	-2.21213	2.53232e-12	4.93938e-11	110.883	235.403	159.233	844.523	798.56	696.379	DOWN
NM_001319738.1	103640488	-1.28177	0.000756691	0.00352211	8.33707	18.5356	18.2607	39.6052	33.6472	36.5827	DOWN
NM_001319756.1	103649684	0.588154	1.15692e-09	1.61596e-08	716.155	746.986	753.069	488.076	445.265	543.515	UP
NM_001319764.2	541850	4.5971	1.46869e-173	2.42069e-170	1393.96	1126.97	1124.86	45.4295	43.7414	62.7133	UP
NM_001319772.1	103641516	-0.90992	0.00141574	0.00608094	27.5123	34.2909	33.5996	43.0998	68.416	67.9394	DOWN
NM_001320111.1	100274115	-1.28004	1.32249e-22	5.64695e-21	170.076	176.089	139.511	420.514	365.633	389.345	DOWN
NM_001320127.1	100274571	-0.600016	6.82124e-14	1.54646e-12	838.709	873.956	784.478	1298.82	1274.11	1207.23	DOWN
NM_001320200.1	100275611	-0.730723	0.0163026	0.0486952	32.5146	22.2428	30.6779	45.4295	56.0787	40.5023	DOWN
NM_001320248.1	100281482	-0.888998	0.00821878	0.0274715	20.009	19.4624	25.5649	48.9241	40.3766	31.3566	DOWN
NM_001320337.1	100277999	1.73035	3.68168e-07	3.47745e-06	55.8584	57.4605	49.669	15.1432	14.5805	19.5979	UP
NM_001320427.1	107228384	-1.16095	0.0159933	0.0479102	10.8382	5.56069	10.9564	22.1323	21.3099	18.2914	DOWN
NM_001320474.1	100384532	-1.49673	6.15243e-05	0.00038122	13.3393	21.316	10.9564	30.2863	44.8629	52.2611	DOWN
NM_001320496.1	107275232	-0.801717	4.52779e-11	7.7414e-10	225.935	245.597	215.476	441.482	362.268	391.958	DOWN
NM_001320535.1	107275243	-1.1743	9.87535e-10	1.39473e-08	65.8629	71.3622	81.0773	167.74	195.154	129.346	DOWN
NM_001320544.1	103652993	-2.46535	5.61422e-62	1.18633e-59	71.6988	63.0212	67.9296	383.239	379.092	357.988	DOWN
NM_001320551.1	107275245	-1.37038	0.0123056	0.0384058	10.8382	11.1214	2.19128	12.8135	22.4315	26.1305	DOWN
NM_001320647.1	107282093	0.930641	6.63019e-22	2.6916e-20	1106.33	895.272	1054.74	535.835	528.261	540.902	UP
NM_001320806.1	100381406	0.959063	0.00113129	0.00498954	60.0269	74.1426	69.3905	18.6378	35.8903	50.9545	UP
NM_001320895.1	100381599	0.847012	2.10771e-08	2.43442e-07	294.299	291.01	234.467	157.256	168.236	128.04	UP
NM_001320896.1	100381607	-0.654116	1.64083e-07	1.64003e-06	195.087	194.624	203.059	327.326	291.609	314.873	DOWN
NM_001320914.1	107325939	0.886974	0.00188794	0.00783014	49.1887	69.5087	58.4341	29.1215	31.4041	35.2762	UP
NM_001320999.1	103643803	1.50844	6.33676e-05	0.000391904	49.1887	33.3642	45.2864	15.1432	19.0667	10.4522	UP
NM_001321414.1	100501754	0.714239	3.40043e-12	6.56276e-11	842.878	670.063	745.765	454.295	462.088	461.204	UP
NM_001321447.1	107403167	2.34882	0.0078054	0.0263075	41.6854	25.9499	38.7126	12.8135	7.85101	0	UP
NM_001321641.1	100383937	2.09806	1.27362e-07	1.29419e-06	52.5236	48.1927	48.9386	5.8243	8.97259	20.9044	UP
NM_001321753.2	100384044	3.66238	5.54585e-99	3.51564e-96	633.618	524.559	574.845	45.4295	51.5924	39.1958	UP
NM_001321823.2	107521957	0.68343	0.000150037	0.000845727	200.09	149.212	184.798	122.31	124.495	84.9242	UP
NM_001321850.1	100276383	1.09646	4.19539e-08	4.61605e-07	140.063	139.944	119.059	64.0673	57.2002	65.3263	UP
NM_001322273.1	103650192	-1.22052	2.997e-10	4.59503e-09	64.1955	68.5819	60.6254	140.948	178.33	129.346	DOWN
NM_001322275.1	103627471	1.86273	0.00014786	0.000834883	40.8517	22.2428	27.0258	8.15402	12.3373	3.91958	UP
NM_001322276.1	107522034	-1.12373	5.21568e-11	8.86236e-10	95.0426	70.4354	94.9554	191.037	200.762	177.688	DOWN
NM_001322465.1	103637824	-1.67984	2.21265e-09	2.96737e-08	33.3483	19.4624	21.9128	94.3536	69.5375	75.7785	DOWN
NM_001322851.1	103636232	-2.11257	5.94474e-06	4.56576e-05	6.66966	9.26782	6.57384	34.9458	19.0667	43.1154	DOWN
NM_001322936.1	103645956	1.45737	0.00289138	0.0113399	34.182	21.316	24.1041	10.4837	3.36472	15.6783	UP
NM_001323023.1	107548105	1.20531	0.000658151	0.00311856	45.8539	32.4374	50.3994	20.9675	16.8236	18.2914	UP
NM_001323076.1	103638134	0.666917	0.00691459	0.0236985	91.7078	70.4354	66.4688	48.9241	52.7139	41.8088	UP
NM_001323269.1	103635621	0.6011	0.002679	0.0106117	107.548	105.653	114.677	72.2213	80.7533	62.7133	UP
NM_001323271.1	100381337	-0.644649	1.02441e-09	1.44434e-08	326.813	319.74	367.404	511.373	515.924	561.806	DOWN
NM_001323290.1	103646183	2.8626	3.5066e-11	6.04558e-10	74.1999	43.5588	54.782	8.15402	10.0942	5.22611	UP
NM_001323344.2	103646048	-0.716073	0.000556592	0.00269975	57.5258	63.0212	59.1645	99.0131	94.2122	101.909	DOWN
NM_001323371.1	100284707	2.51463	4.00518e-183	8.25168e-180	7982.75	6340.12	7698.69	1195.15	1343.64	1315.67	UP
NM_001323372.1	100501765	-1.13106	0.00336349	0.0128178	19.1753	12.975	12.4172	38.4404	31.4041	27.4371	DOWN
NM_001323405.1	103648491	-0.987027	0.000228333	0.00122746	38.3505	31.5106	29.9475	76.8807	61.6865	58.7937	DOWN
NM_001323411.1	103649981	-0.808381	0.0125076	0.0389287	25.8449	25.9499	23.3736	54.7484	45.9845	30.0501	DOWN
NM_001323540.1	103639429	0.963907	0.00593363	0.0209104	30.8472	43.5588	44.556	19.8026	17.9452	23.5175	UP
NM_001323601.1	103627258	0.724865	4.92563e-10	7.32171e-09	385.173	445.782	413.421	258.599	246.746	246.933	UP
NM_001323633.1	100502231	-1.41228	1.52659e-73	4.93357e-71	1165.52	1417.05	1244.65	3339.65	3501.55	3336.87	DOWN
NM_001323917.1	107648858	0.597675	0.000127586	0.000732962	221.766	196.478	206.711	146.772	152.534	112.361	UP
NM_001324035.1	100527941	1.47987	0.000210643	0.00114416	35.8494	38.9249	39.443	8.15402	11.2157	22.2109	UP
NM_001324082.1	101027221	0.667756	8.33414e-10	1.19239e-08	560.251	474.512	531.02	343.634	328.621	313.566	UP
NM_001324211.1	100273935	1.80584	1.76973e-09	2.41463e-08	73.3662	74.1426	73.0426	16.308	26.9178	19.5979	UP
NM_001324271.1	103650629	1.07784	0.0132813	0.0409164	25.0112	27.8035	32.1388	6.98916	21.3099	11.7587	UP
NM_001326389.1	103650705	0.892049	1.24538e-06	1.0809e-05	157.571	167.748	216.937	109.497	80.7533	103.216	UP
NM_001326538.1	100279446	0.657914	0.000230959	0.00124036	168.409	131.603	173.841	96.6833	109.914	94.0699	UP
NM_001326688.1	103645841	-0.816184	6.33158e-08	6.75014e-07	187.584	186.283	169.459	401.877	274.785	278.29	DOWN
NM_001327834.1	100193823	-0.784579	1.99777e-32	1.3835e-30	3309.82	3311.39	3417.66	5331.56	5988.08	5976.05	DOWN
NM_001328004.1	100382880	0.735062	7.32605e-28	4.02493e-26	3770.02	3708.06	3622.91	2348.36	2086.13	2235.47	UP
NM_001328018.1	100217197	0.769493	0.00321552	0.0123568	100.045	81.5568	61.3558	47.7592	58.3218	35.2762	UP
NM_001328112.1	100275203	1.02093	0.00280056	0.0110454	61.6943	35.2177	43.0952	17.4729	28.0393	23.5175	UP
NM_001328160.1	100278454	0.805606	0.000220529	0.00119212	94.2089	107.507	121.981	69.8916	48.2277	67.9394	UP
NM_001328377.1	103641257	0.676731	1.46045e-10	2.33248e-09	702.815	583.873	614.289	372.755	397.037	420.701	UP
NM_001328557.1	100276137	-1.90753	2.32857e-05	0.000160115	9.17078	5.56069	10.226	41.9349	30.2825	22.2109	DOWN
NM_001328639.1	100277202	1.10603	0.00180127	0.0075237	43.3528	34.2909	46.0169	16.308	15.702	26.1305	UP
NM_001328647.1	100193868	-1.00852	3.22085e-09	4.22997e-08	80.8696	89.8979	78.886	170.069	162.628	168.542	DOWN
NM_001329104.1	100278430	-1.54524	0.00149345	0.00637861	5.83595	11.1214	6.57384	24.462	22.4315	20.9044	DOWN
NM_001329106.1	100304006	-1.40419	7.0266e-07	6.37733e-06	25.8449	25.0231	23.3736	71.0564	54.9571	70.5524	DOWN
NM_001329109.1	103649530	1.22195	0.000348525	0.00178453	45.8539	41.7052	43.0952	18.6378	19.0667	18.2914	UP
NM_001329121.1	100216835	0.718715	0.000155518	0.000873337	132.559	145.505	124.172	68.7267	81.8749	94.0699	UP
NM_001329204.1	100276002	-0.608641	2.06164e-10	3.21475e-09	693.644	572.751	693.175	1016.92	1052.04	921.101	DOWN
NM_001329554.1	100383869	1.08561	7.96405e-08	8.39038e-07	125.89	133.457	137.32	51.2538	74.0238	61.4067	UP
NM_001329573.1	100192627	1.34436	1.21135e-21	4.81096e-20	312.64	308.618	308.97	112.991	125.616	128.04	UP
NM_001329666.1	542322	-0.659476	4.49081e-23	1.98439e-21	12273.8	12739.5	11388.8	18980.2	18108.9	20406.6	DOWN
NM_001329687.1	103646512	-0.827913	6.05103e-18	1.87116e-16	384.339	426.32	448.482	738.521	725.658	773.464	DOWN
NM_001330328.1	103629822	0.651645	3.42308e-05	0.000227222	183.416	216.867	205.25	119.981	120.008	146.331	UP
NM_001330494.1	103643513	3.24191	5.75427e-24	2.6641e-22	1383.12	778.497	893.311	86.1996	134.589	101.909	UP
NM_001330581.1	103630007	-0.727381	4.00682e-08	4.42927e-07	247.611	255.792	233.736	485.746	395.915	335.777	DOWN
NM_001330776.1	103649857	1.94923	1.69607e-73	5.37588e-71	1261.4	1050.04	1073	324.996	282.636	267.838	UP
NM_001345997.1	100381333	-0.622296	1.78553e-05	0.000125497	147.566	143.651	176.033	218.994	257.962	244.32	DOWN
NM_001346034.1	100272653	0.654582	0.000268119	0.00141639	190.085	140.871	178.224	89.6942	124.495	109.748	UP
NM_001346064.1	103645845	2.24578	7.98462e-06	5.97108e-05	36.6831	24.0963	34.33	8.15402	8.97259	2.61305	UP
NM_001346421.1	103632654	-2.06662	4.18407e-06	3.32363e-05	9.17078	12.975	5.84341	26.7918	28.0393	61.4067	DOWN
NM_001346664.1	103642202	-2.38028	3.22623e-05	0.000215283	6.66966	0.926782	5.11298	22.1323	25.7962	19.5979	DOWN
NM_001346763.1	103641695	1.0028	4.67264e-29	2.73101e-27	892.9	938.83	902.076	447.306	439.657	478.189	UP
NM_001346770.1	103635827	0.613743	1.48441e-06	1.27627e-05	473.546	393.882	420.726	293.545	316.284	229.949	UP
NM_001346778.1	100272711	3.50756	5.48858e-07	5.0369e-06	73.3662	76.9229	59.895	2.32972	2.24315	14.3718	UP
NM_001346781.1	103649798	0.749785	5.29269e-07	4.86526e-06	313.474	338.275	265.875	181.718	148.048	216.883	UP
NM_001346832.1	100193312	-0.77679	8.87413e-05	0.000528408	66.6966	63.0212	64.2775	117.651	108.793	105.829	DOWN
NM_001346836.1	103654524	0.733	3.7397e-29	2.20924e-27	2616.17	2550.5	2570.37	1580.71	1527.58	1546.93	UP
NM_001346842.1	100217003	-0.812035	6.64178e-11	1.10912e-09	198.422	229.842	219.858	422.844	362.268	351.456	DOWN
NM_001346854.1	103647287	1.1599	5.89812e-07	5.39772e-06	104.213	87.1175	101.529	46.5944	40.3766	44.4219	UP
NM_001346894.1	103636439	1.15047	1.3697e-36	1.1176e-34	1085.49	954.586	1016.02	454.295	453.116	470.349	UP
NM_001346922.1	100501424	-2.12073	0.000225051	0.00121219	9.17078	1.85356	3.65213	16.308	26.9178	20.9044	DOWN
NM_001346965.1	103631970	-0.831323	1.33544e-06	1.15421e-05	103.38	94.5318	145.355	189.872	214.221	210.351	DOWN
NM_001346981.1	103630426	0.659745	0.0041787	0.0154232	103.38	86.1907	112.486	58.243	85.2396	47.0349	UP
NM_001347061.1	103635449	-0.813849	1.63893e-23	7.38057e-22	836.208	962.927	980.232	1576.05	1635.25	1676.27	DOWN
NM_001347224.1	103640531	1.08471	6.90823e-06	5.24949e-05	90.0404	84.3372	83.2686	43.0998	41.4982	36.5827	UP
NM_001347650.1	100192768	1.64766	1.39593e-12	2.799e-11	120.054	129.75	114.677	31.4512	35.8903	49.648	UP
NM_001347696.2	109280157	-1.5178	0.00461512	0.0167769	6.66966	7.41426	5.84341	16.308	13.4589	27.4371	DOWN
NM_001347697.1	100273730	-0.844715	2.52129e-10	3.88373e-09	210.094	233.549	204.519	319.171	441.9	401.104	DOWN
NM_001347862.1	100273694	-0.585213	2.65818e-06	2.18732e-05	210.094	235.403	242.502	333.15	319.648	381.506	DOWN
NM_001347867.1	542569	-1.90299	5.68759e-06	4.38666e-05	11.6719	18.5356	5.11298	57.0781	29.1609	43.1154	DOWN
NM_001347904.1	100125638	-2.19059	3.87833e-41	3.7824e-39	62.528	58.3873	68.6601	298.204	259.083	312.26	DOWN
NM_001348128.1	100272424	0.983162	1.20683e-14	2.92945e-13	396.845	354.958	433.143	191.037	214.221	194.672	UP
NM_001348141.1	103648322	0.638807	1.06051e-06	9.29254e-06	339.319	297.497	317.735	228.312	182.816	202.512	UP
NM_001348391.1	103648254	1.3776	4.37791e-06	3.46408e-05	69.1977	53.7534	69.3905	26.7918	19.0667	28.7436	UP
NM_001348551.1	541622	0.651341	9.06861e-07	8.06197e-06	347.656	291.01	378.361	220.158	224.315	203.818	UP
NM_001348567.1	541707	-0.594855	5.26201e-06	4.08519e-05	178.413	233.549	208.171	309.853	310.676	314.873	DOWN
NM_001348573.1	541730	-1.57664	0.0125077	0.0389287	4.16854	3.70713	6.57384	8.15402	12.3373	23.5175	DOWN
NM_001348693.1	732754	0.611721	1.70785e-06	1.44724e-05	686.975	463.391	598.95	362.271	407.131	376.28	UP
NM_001348744.1	100192517	1.93431	4.37425e-05	0.000282067	26.6786	30.5838	34.33	5.8243	6.72944	11.7587	UP
NM_001349026.1	100381583	0.664592	0.00463229	0.0168294	140.063	151.065	103.721	50.089	114.4	83.6177	UP
NM_001349055.2	109851609	-0.6651	1.29235e-14	3.12782e-13	877.06	840.591	913.033	1458.4	1475.99	1235.97	DOWN
NM_001349177.1	100274815	2.37039	6.89747e-06	5.24373e-05	40.0179	26.8767	25.5649	2.32972	8.97259	6.53263	UP
NM_001349188.1	100274974	-0.913893	2.58506e-08	2.93437e-07	124.222	185.356	127.094	315.677	243.381	259.999	DOWN
NM_001349483.1	542276	-0.788723	2.92076e-15	7.44049e-14	953.761	1128.82	1168.68	1647.11	1827.04	2146.62	DOWN
NM_001349674.1	100192891	-1.68416	1.30073e-14	3.14349e-13	45.0202	61.1676	35.7909	123.475	160.385	168.542	DOWN
NM_001349858.1	100216693	-0.599306	1.04467e-09	1.47039e-08	369.332	375.347	379.822	596.408	550.692	556.58	DOWN
NM_001349894.1	100274698	1.02976	1.90479e-43	2.05195e-41	1898.35	1761.81	1906.41	907.426	910.718	909.342	UP
NM_001349993.1	100280608	-0.978148	0.00099109	0.00445828	24.1775	37.0713	22.6432	51.2538	52.7139	60.1002	DOWN
NM_001350020.1	100382841	1.41597	1.12111e-10	1.82051e-09	124.222	177.015	122.712	54.7484	54.9571	48.3415	UP
NM_001350092.1	100193172	-0.619908	0.00917976	0.0301036	50.0224	52.8266	42.3647	66.397	74.0238	82.3112	DOWN
NM_001350188.1	110017794	0.612216	3.56453e-13	7.5612e-12	1683.25	1643.18	1426.52	1030.9	1083.44	991.654	UP
NM_001350322.1	100276635	-1.08887	0.0036866	0.0138569	16.6741	14.8285	17.5302	38.4404	23.553	43.1154	DOWN
NM_001350323.1	542296	-1.83886	1.2661e-179	2.31865e-176	36660.6	35246.5	37245.2	136579	134401	119490	DOWN
NM_001350726.1	100502404	0.656678	2.35922e-06	1.95559e-05	326.813	270.62	364.483	221.323	192.911	197.285	UP
NM_001350811.1	100278071	-1.10781	0.00561356	0.0198971	13.3393	12.975	13.8781	25.6269	34.7688	26.1305	DOWN
NM_001351687.1	103646305	-2.13426	9.58053e-06	7.05569e-05	5.00224	6.48748	8.76512	37.2755	33.6472	18.2914	DOWN
NM_001351689.1	100383744	-1.70963	3.68907e-08	4.10278e-07	15.8404	17.6089	23.3736	53.5835	58.3218	75.7785	DOWN
NM_001351707.1	542100	-2.15374	4.22671e-31	2.72127e-29	40.8517	47.2659	47.4777	206.18	196.275	201.205	DOWN
NM_001351785.1	100279366	0.607889	0.00180974	0.00755333	116.719	126.042	122.712	86.1996	89.7259	62.7133	UP
NM_001351797.1	100279655	-1.07393	0.0162986	0.0486918	16.6741	5.56069	13.1477	22.1323	25.7962	27.4371	DOWN
NM_001352183.1	100193276	0.759774	0.00611635	0.0214306	55.8584	67.6551	54.0515	37.2755	38.1335	28.7436	UP
NM_001352261.1	100193604	-0.739584	0.00689212	0.0236313	37.5168	36.1445	35.0605	44.2647	70.6591	66.6328	DOWN
NM_001352296.2	100382859	-1.08902	9.27381e-11	1.51788e-09	75.0337	92.6782	97.8771	193.367	192.911	178.994	DOWN
NM_001352297.1	100193918	-3.30426	7.93118e-14	1.79317e-12	5.00224	7.41426	3.65213	54.7484	45.9845	54.8741	DOWN
NM_001352343.1	100275826	4.03785	3.33375e-34	2.47509e-32	230.937	153.846	165.076	12.8135	6.72944	14.3718	UP
NM_001352437.1	103653801	0.647624	1.76747e-14	4.21583e-13	1484	1623.72	1476.92	877.139	1008.29	1041.3	UP
NM_001352623.1	100274762	-1.15807	0.000352368	0.00180196	19.1753	21.316	21.1824	37.2755	47.1061	53.5676	DOWN
NM_001352806.1	100273666	0.914332	1.99555e-11	3.55191e-10	382.672	358.665	398.813	166.575	194.032	246.933	UP
NM_001352898.1	109944067	1.46559	4.86908e-05	0.000309854	45.8539	72.289	43.8256	30.2863	12.3373	15.6783	UP
NM_001352973.1	100279900	0.884538	1.80342e-30	1.11744e-28	1790.8	1797.03	1629.58	952.855	960.067	910.649	UP
NM_001353015.1	100285556	-1.55038	9.45453e-07	8.36893e-06	13.3393	20.3892	31.4083	75.7159	60.565	56.1806	DOWN
NM_001353021.1	110566978	2.70091	5.99145e-11	1.01018e-09	67.5303	56.5337	56.2428	3.49458	6.72944	18.2914	UP
NM_001353170.1	103634827	-0.864301	3.95331e-39	3.54122e-37	3469.06	3718.25	3313.21	6480.11	6087.9	6543.08	DOWN
NM_001353395.1	100382411	-1.26237	2.94525e-07	2.83549e-06	32.5146	33.3642	37.9822	90.859	84.118	74.472	DOWN
NM_001353407.1	100383184	-0.686733	1.98113e-05	0.000137951	116.719	123.262	129.285	195.696	168.236	232.562	DOWN
NM_001353419.1	103647945	0.672144	1.15453e-05	8.38647e-05	200.923	210.38	204.519	129.299	114.4	143.718	UP
NM_001353446.1	100272522	0.753856	0.00246213	0.00986696	80.8696	73.2158	67.9296	36.1106	44.8629	50.9545	UP
NM_001353471.1	100192547	-1.93004	3.01985e-27	1.61078e-25	52.5236	50.0462	57.7037	205.015	195.154	212.964	DOWN
NM_001353504.1	103635825	-0.712064	0.00407679	0.0151337	46.6876	44.4855	40.1734	85.0347	60.565	69.2459	DOWN
NM_001353585.1	100273967	-1.90278	0.000147778	0.000834707	6.66966	5.56069	6.57384	26.7918	19.0667	24.824	DOWN
NM_001353620.1	100274507	2.57609	2.33313e-18	7.40937e-17	130.058	101.019	96.4163	20.9675	15.702	18.2914	UP
NM_001353877.1	100279218	0.772652	0.000135932	0.000777117	126.724	105.653	109.564	64.0673	70.6591	65.3263	UP
NM_001354330.1	100279536	2.61576	9.47288e-35	7.12931e-33	305.137	204.819	292.171	54.7484	37.0119	39.1958	UP
NM_001354577.1	100279065	0.697679	0.00129996	0.00564137	96.71	111.214	89.112	68.7267	52.7139	61.4067	UP
NM_001354580.1	111043195	-0.83905	2.32715e-08	2.66177e-07	133.393	108.434	126.364	225.983	222.072	211.657	DOWN
NM_001355451.1	100383749	1.18424	1.10655e-06	9.6754e-06	107.548	95.4586	81.8077	50.089	37.0119	37.8893	UP
NM_001357537.1	100384516	0.683091	5.69387e-06	4.38944e-05	255.114	199.258	235.928	145.607	141.318	143.718	UP
NM_001357792.1	100502430	2.06334	3.07985e-06	2.49937e-05	38.3505	30.5838	44.556	9.31888	12.3373	5.22611	UP
NM_001357795.1	100502462	-0.885323	1.52634e-09	2.09643e-08	137.562	116.775	133.668	248.115	219.828	250.853	DOWN
NM_001357843.1	100191611	0.775403	2.5835e-18	8.17299e-17	913.743	969.414	904.998	511.373	575.367	540.902	UP
NM_001357849.1	100502520	1.71754	9.20982e-12	1.70558e-10	113.384	98.2389	99.338	26.7918	29.1609	39.1958	UP
NM_001358013.1	100037758	-3.49303	1.26917e-32	8.86372e-31	178.413	356.811	220.589	2910.98	2913.85	2675.77	DOWN
NM_001358014.1	100127501	-3.40308	1.35582e-40	1.29922e-38	2214.33	3924.92	2712.07	33780.9	30031.2	29813.6	DOWN
NM_001358020.1	100147729	-3.90826	3.59933e-56	5.70425e-54	270.955	454.123	307.509	4913.38	5783.95	4792.34	DOWN
NM_001358021.1	103652781	-3.54129	1.03652e-58	1.87736e-56	720.323	1176.09	837.069	10870.5	10948.8	9992.31	DOWN
NM_001358022.1	100127498	-2.5081	2.37842e-27	1.28108e-25	1605.72	1014.83	1698.24	8322.92	8993.9	7257.75	DOWN
NM_001358073.1	100279870	-0.750595	5.9767e-11	1.0093e-09	247.611	280.815	257.11	435.657	476.669	406.33	DOWN
NM_001358095.1	100381829	1.5371	5.7361e-10	8.40377e-09	128.391	86.1907	135.859	38.4404	48.2277	33.9697	UP
NM_001358137.1	100193906	1.75056	1.2279e-09	1.70787e-08	86.7056	81.5568	68.6601	26.7918	22.4315	20.9044	UP
NM_001358286.1	100285676	0.809731	8.92531e-07	7.94314e-06	193.42	177.015	207.441	114.156	94.2122	122.813	UP
NM_001358377.1	100191896	1.09732	1.73148e-05	0.000122062	100.879	76.9229	83.999	31.4512	37.0119	54.8741	UP
NM_001358399.1	103635678	-1.4213	2.90773e-65	6.68316e-63	5358.24	7073.2	6067.65	16916.1	16371.6	16249.3	DOWN
NM_001358414.1	542192	-0.653804	6.43159e-16	1.73779e-14	733.662	763.668	757.452	1259.21	1132.79	1154.97	DOWN
NM_001358486.1	100192895	-0.745805	2.64342e-08	2.99649e-07	175.912	172.381	161.424	263.258	277.029	314.873	DOWN
NM_001358519.1	100192994	-1.09675	0.000413592	0.00207704	23.3438	34.2909	17.5302	51.2538	51.5924	56.1806	DOWN
NM_001358544.1	100192742	0.76436	4.27247e-06	3.38715e-05	188.418	163.114	175.302	109.497	95.3337	105.829	UP
NM_001358571.1	100192801	0.594572	0.000861841	0.00393814	140.063	137.164	130.016	87.3645	91.969	90.1503	UP
NM_001358591.1	100192858	-0.642931	0.0039833	0.0148334	55.8584	50.973	51.8603	88.5293	80.7533	78.3916	DOWN
NM_001358702.1	100193303	-1.11338	8.61101e-08	8.99979e-07	50.0224	57.4605	75.9643	119.981	125.616	154.17	DOWN
NM_001358712.1	100193342	0.754741	7.04738e-05	0.000429726	147.566	131.603	121.251	87.3645	76.267	73.1655	UP
NM_001358724.1	100193405	1.53639	3.52198e-05	0.000233224	60.0269	33.3642	44.556	13.9783	17.9452	15.6783	UP
NM_001358829.1	100193557	0.691842	1.0225e-11	1.88511e-10	664.465	686.746	605.523	425.174	414.982	368.44	UP
NM_001358895.1	100193714	-0.597227	1.76389e-12	3.49429e-11	676.97	773.863	744.304	1074	1084.56	1162.81	DOWN
NM_001359305.1	100193785	0.620175	0.00137565	0.00593235	136.728	104.726	135.859	79.2104	78.5101	88.8438	UP
NM_001359432.1	100194215	-1.12249	1.76352e-05	0.000124215	37.5168	36.1445	26.2953	69.8916	68.416	78.3916	DOWN
NM_001359458.1	100194330	-0.665361	0.00117275	0.00514488	73.3662	90.8247	68.6601	138.618	94.2122	135.879	DOWN
NM_001359596.1	100272304	0.864161	0.000358372	0.00182869	76.7011	76.9229	89.8424	45.4295	38.1335	50.9545	UP
NM_001359598.1	100272329	0.618707	1.13766e-10	1.84556e-09	629.449	609.823	649.349	406.536	401.523	423.315	UP
NM_001359639.1	100217131	0.92251	2.72002e-06	2.23598e-05	161.739	129.75	132.938	78.0456	60.565	86.2307	UP
NM_001359660.1	100272566	0.980281	2.15898e-08	2.48494e-07	162.573	181.649	162.885	90.859	77.3886	88.8438	UP
NM_001359661.1	100272591	1.31492	4.40764e-05	0.000283666	78.3685	48.1927	48.9386	23.2972	21.3099	26.1305	UP
NM_001359664.1	100272617	1.05659	1.82027e-15	4.70246e-14	347.656	316.959	339.648	170.069	168.236	143.718	UP
NM_001359670.1	100191671	-0.828938	8.46927e-06	6.30079e-05	70.8651	74.1426	73.0426	123.475	136.832	126.733	DOWN
NM_001359721.1	100272447	1.16741	8.557e-15	2.09876e-13	270.955	252.085	244.693	121.145	116.644	103.216	UP
NM_001360105.1	100272718	-1.03359	0.00378682	0.014181	25.8449	25.0231	10.9564	36.1106	47.1061	41.8088	DOWN
NM_001360123.1	100272802	-0.872242	6.07137e-05	0.000376952	52.5236	55.6069	58.4341	114.156	81.8749	109.748	DOWN
NM_001360152.1	100272872	-0.899739	2.80608e-16	7.7993e-15	243.443	291.01	277.562	490.406	519.288	504.319	DOWN
NM_001360217.1	100273148	-0.678926	0.00129026	0.00560519	61.6943	65.8015	59.895	101.343	84.118	114.974	DOWN
NM_001360282.1	100273621	-0.772977	0.000761792	0.00354085	50.0224	58.3873	41.6343	83.8699	88.6043	82.3112	DOWN
NM_001360291.1	100273687	1.62304	0.00263451	0.0104617	27.5123	17.6089	17.5302	6.98916	5.60787	7.83916	UP
NM_001360309.1	100273735	-1.05209	3.22829e-28	1.80982e-26	354.326	374.42	365.944	705.905	775.007	789.142	DOWN
NM_001360496.1	100273927	1.56911	3.34175e-08	3.74177e-07	83.3707	70.4354	69.3905	25.6269	23.553	26.1305	UP
NM_001360533.1	100274088	-0.637727	2.5757e-11	4.52587e-10	516.065	575.532	485.003	844.523	760.427	845.323	DOWN
NM_001360543.1	100191751	-0.715014	0.0114541	0.0361936	28.346	32.4374	32.8692	50.089	52.7139	50.9545	DOWN
NM_001360563.1	100274241	-0.610191	5.66249e-09	7.20688e-08	441.031	386.468	380.552	673.289	573.124	597.083	DOWN
NM_001360567.1	100274322	3.63811	8.70455e-36	6.83183e-34	198.422	155.699	210.363	9.31888	15.702	20.9044	UP
NM_001360603.1	100274506	0.721851	3.87661e-09	5.03105e-08	372.667	354.958	362.291	243.456	200.762	216.883	UP
NM_001360641.1	100274606	0.72835	4.85064e-10	7.22859e-09	798.692	696.013	756.722	537	455.359	364.521	UP
NM_001360651.1	100274758	-0.737427	0.000653983	0.00310454	62.528	54.6801	51.8603	83.8699	99.82	97.9895	DOWN
NM_001360957.1	100279267	-1.57993	0.000138496	0.000789115	11.6719	12.0482	8.03469	27.9566	34.7688	31.3566	DOWN
NM_001360998.1	100279811	-0.704702	6.71164e-06	5.11425e-05	120.054	116.775	105.912	179.388	195.154	182.914	DOWN
NM_001361007.1	100279958	-0.660585	0.00662096	0.022849	50.0224	38.9249	46.7473	64.0673	72.9023	78.3916	DOWN
NM_001361012.1	100279992	-1.4371	1.33892e-76	4.79741e-74	1276.41	1543.09	1397.31	3901.11	3612.59	3899.98	DOWN
NM_001361016.1	100280067	-0.60456	2.24642e-08	2.58197e-07	496.056	645.967	479.16	837.534	803.046	819.192	DOWN
NM_001361032.1	100280232	0.923319	6.46201e-24	2.95187e-22	985.442	895.272	1007.26	478.757	531.626	513.465	UP
NM_001361038.1	100280299	-0.775769	1.70637e-09	2.3301e-08	230.103	189.064	181.146	345.963	348.809	331.858	DOWN
NM_001361062.1	100280350	0.893346	1.08543e-07	1.11256e-06	170.076	177.942	170.189	95.5185	94.2122	88.8438	UP
NM_001361149.1	100281778	0.850918	7.02083e-05	0.000428582	120.054	109.36	101.529	51.2538	57.2002	75.7785	UP
NM_001361259.1	100283270	0.804614	0.00477502	0.0172516	59.1932	57.4605	55.5124	27.9566	42.6198	27.4371	UP
NM_001361303.1	100278079	2.45828	4.40944e-07	4.09675e-06	45.0202	25.9499	40.1734	4.65944	7.85101	7.83916	UP
NM_001361388.1	100304214	-0.985073	1.1991e-07	1.22073e-06	66.6966	89.8979	82.5382	177.059	161.507	133.266	DOWN
NM_001361395.1	100304270	0.738077	4.8362e-06	3.79392e-05	193.42	215.013	193.563	121.145	100.942	139.798	UP
NM_001361402.1	100304305	1.4466	0.000181137	0.00100145	46.6876	37.9981	32.8692	17.4729	10.0942	15.6783	UP
NM_001361406.1	100304315	0.90384	1.49423e-21	5.87778e-20	1732.44	1763.67	1503.95	998.285	786.223	887.131	UP
NM_001361438.1	100381521	-0.881146	8.31588e-25	4.03553e-23	752.004	784.058	705.592	1502.67	1329.06	1292.15	DOWN
NM_001361542.1	100381760	1.0211	2.51355e-25	1.25922e-23	931.251	870.248	823.921	412.36	404.888	478.189	UP
NM_001361553.1	100381906	0.65763	1.30642e-12	2.63877e-11	1108	1059.31	1179.64	797.929	672.944	650.65	UP
NM_001361620.1	100382148	1.40685	0.00382128	0.0142882	27.5123	17.6089	27.0258	6.98916	12.3373	7.83916	UP
NM_001361634.1	100383415	-1.56361	0.0084648	0.0281284	7.50337	3.70713	4.38256	15.1432	19.0667	11.7587	DOWN
NM_001361636.1	100383425	-0.648928	0.00158388	0.00670577	68.364	63.948	73.0426	87.3645	115.522	120.2	DOWN
NM_001361652.1	100382295	1.39606	1.2619e-20	4.71626e-19	310.973	307.692	294.362	94.3536	134.589	117.587	UP
NM_001361937.1	100037807	-0.906562	0.00712064	0.0243265	20.009	23.1696	18.9911	40.7701	32.5256	43.1154	DOWN
NM_001362071.1	100383365	0.930986	0.00377094	0.0141373	45.8539	47.2659	41.6343	20.9675	22.4315	27.4371	UP
NM_001362081.1	100383411	-2.25567	7.42344e-47	9.41177e-45	78.3685	80.63	56.9733	358.777	321.892	343.616	DOWN
NM_001362089.1	100383542	1.93556	1.23041e-10	1.9882e-09	84.2044	66.7283	90.5729	15.1432	23.553	24.824	UP
NM_001362127.1	100383750	0.674527	7.37683e-08	7.7939e-07	400.179	365.152	387.126	280.731	215.342	226.029	UP
NM_001362141.1	100383767	1.29731	3.96165e-24	1.84452e-22	552.748	530.119	485.733	184.048	196.275	259.999	UP
NM_001362193.1	541838	-1.84188	2.70724e-19	9.3031e-18	38.3505	44.4855	48.2081	144.443	180.573	145.024	DOWN
NM_001362231.1	100383926	0.626141	0.00122078	0.00532724	116.719	115.848	113.947	79.2104	68.416	77.0851	UP
NM_001362241.1	100384057	0.875515	0.000482425	0.00237424	78.3685	66.7283	97.1467	48.9241	38.1335	45.7284	UP
NM_001362350.1	100384330	0.594815	7.23222e-23	3.16184e-21	6708.01	6508.79	6719.92	4524.31	4490.78	4183.5	UP
NM_001362409.1	100384496	-0.941469	0.00011691	0.000677851	48.355	44.4855	32.8692	81.5402	74.0238	84.9242	DOWN
NM_001362580.1	100501448	0.923005	0.000224634	0.00121073	84.2044	72.289	79.6165	36.1106	37.0119	52.2611	UP
NM_001362598.1	100501338	1.07839	2.81305e-10	4.32103e-09	215.93	218.721	176.763	107.167	84.118	97.9895	UP
NM_001362842.1	100275035	1.41897	0.00833542	0.0277881	18.3416	16.6821	21.9128	6.98916	8.97259	5.22611	UP
NM_001363251.1	100502260	-0.61591	1.16509e-08	1.41095e-07	310.973	362.372	389.317	547.484	552.936	529.143	DOWN
NM_001363268.1	100502349	0.608935	6.92821e-05	0.000423714	345.155	301.204	279.753	207.345	245.625	151.557	UP
NM_001363512.1	103652794	-0.727697	0.00376809	0.014131	53.3573	78.7765	37.2517	82.705	88.6043	107.135	DOWN
NM_001363530.1	100274794	1.91986	1.71144e-15	4.42826e-14	135.894	123.262	184.067	41.9349	28.0393	48.3415	UP
NM_001363575.1	100277641	1.23624	0.000941305	0.00426184	38.3505	34.2909	41.6343	19.8026	17.9452	10.4522	UP
NM_001363892.1	542370	1.64592	3.70924e-15	9.37664e-14	173.411	133.457	195.024	51.2538	57.2002	52.2611	UP
NM_001363920.1	103641024	0.799762	2.19306e-05	0.000151619	134.227	129.75	137.32	78.0456	85.2396	66.6328	UP
NM_001363976.1	101027245	-0.64967	0.0100642	0.0324807	41.6854	42.632	55.5124	55.9133	77.3886	87.5373	DOWN
NM_001364399.1	103649828	1.53067	1.41489e-09	1.95149e-08	117.553	113.994	169.459	26.7918	50.4708	62.7133	UP
NM_001364470.1	100278642	1.10396	0.00073438	0.00343377	54.191	37.9981	51.1298	23.2972	20.1883	23.5175	UP
NM_001364545.1	100192635	-1.2172	0.000326789	0.0016858	15.0067	20.3892	19.7215	37.2755	41.4982	49.648	DOWN
NM_001364560.1	100279138	-1.71995	0.00769183	0.0259898	1.66741	8.34104	3.65213	19.8026	11.2157	13.0653	DOWN
NM_001364724.1	103639191	0.759122	2.14652e-05	0.000148713	145.065	141.798	146.816	79.2104	90.8474	86.2307	UP
NM_001364805.1	103636463	-0.698931	0.00493853	0.0177761	45.0202	36.1445	54.782	74.551	82.9964	64.0198	DOWN
NM_001364816.1	100278301	1.45386	1.22634e-06	1.0655e-05	98.3775	54.6801	68.6601	27.9566	26.9178	26.1305	UP
NM_001364924.2	100286077	-0.813183	9.45385e-11	1.54428e-09	195.921	229.842	186.989	376.25	342.08	355.375	DOWN
NM_001364975.1	103630624	0.614639	0.00511075	0.018312	81.7033	95.4586	95.6858	59.4078	52.7139	66.6328	UP
NM_001365059.1	100282535	-1.24021	4.67219e-09	6.01148e-08	53.3573	72.289	49.669	157.256	109.914	145.024	DOWN
NM_001365149.1	100274631	-1.03934	0.00897785	0.0295414	12.5056	14.8285	14.6085	23.2972	29.1609	33.9697	DOWN
NM_001365154.1	103626648	-0.638092	5.61165e-21	2.13606e-19	9996.15	10076	9309.28	15557.9	13992.7	16174.8	DOWN
NM_001365189.1	100285523	1.0118	0.00728839	0.0247992	48.355	31.5106	32.8692	26.7918	14.5805	14.3718	UP
NM_001365291.1	100281789	-0.687605	0.00675334	0.023228	55.0247	47.2659	40.1734	99.0131	60.565	69.2459	DOWN
NM_001365477.1	103642400	1.13031	0.00251986	0.0100709	39.1842	33.3642	51.1298	13.9783	29.1609	13.0653	UP
NM_001365508.1	100192027	1.22535	2.32594e-05	0.000160001	65.8629	73.2158	61.3558	38.4404	25.7962	20.9044	UP
NM_001365538.1	100192606	0.597395	0.00125373	0.00546234	141.73	120.482	137.32	85.0347	79.6317	100.603	UP
NM_001365559.1	103643406	-2.31104	1.36399e-12	2.74163e-11	10.8382	17.6089	13.1477	81.5402	60.565	62.7133	DOWN
NM_001365730.1	100273070	0.63325	3.30311e-07	3.1524e-06	407.683	448.563	442.638	290.05	317.405	227.336	UP
NM_001365750.1	100273671	-0.765297	9.52973e-20	3.3348e-18	571.923	578.312	571.193	1019.25	973.526	931.553	DOWN
NM_001365772.1	100272685	-0.650528	3.43372e-18	1.07753e-16	1484.83	1706.21	1582.83	2373.98	2613.27	2503.3	DOWN
NM_001365909.1	100275591	0.958847	0.00941594	0.030701	36.6831	31.5106	33.5996	19.8026	16.8236	15.6783	UP
NM_001366184.1	113219473	-0.620886	0.00203702	0.00836427	63.3618	73.2158	66.4688	106.002	109.914	95.3764	DOWN
NM_001366433.1	100282504	-1.94915	2.41201e-16	6.78409e-15	30.0135	24.0963	34.33	104.837	115.522	124.12	DOWN
NM_001366629.1	100278851	1.3775	0.000907488	0.00412044	30.8472	41.7052	29.9475	19.8026	8.97259	10.4522	UP
NM_001366638.1	100280945	2.85548	3.90945e-09	5.06968e-08	49.1887	35.2177	44.556	4.65944	7.85101	5.22611	UP
NM_001366710.1	100285012	-0.854962	2.48505e-08	2.8345e-07	123.389	119.555	159.963	245.785	224.315	262.612	DOWN
NM_001366738.1	100285949	0.649064	1.89513e-09	2.57294e-08	465.209	522.705	528.098	307.523	336.472	322.712	UP
NM_001366757.1	100381759	0.864977	5.95099e-13	1.24e-11	429.359	427.247	398.082	230.642	252.354	203.818	UP
NM_001366774.1	100382159	1.52506	5.35568e-12	1.01579e-10	135.894	131.603	129.285	50.089	32.5256	56.1806	UP
NM_001366872.1	100384698	-1.02473	5.02556e-40	4.70632e-38	790.354	799.813	876.512	1732.15	1663.29	1626.63	DOWN
NM_001366928.1	100501482	-0.778675	9.41394e-11	1.53929e-09	265.119	282.669	225.702	453.13	467.696	401.104	DOWN
NM_001366930.1	100501552	1.89689	0.00027343	0.00144075	29.1798	23.1696	22.6432	5.8243	10.0942	3.91958	UP
NM_001366955.1	100283009	-1.02786	0.00213275	0.00870747	24.1775	19.4624	16.7998	44.2647	38.1335	40.5023	DOWN
NM_001366958.1	100283232	0.649744	3.55976e-05	0.000235295	207.593	177.015	199.406	115.321	123.373	134.572	UP
NM_001366967.1	100216722	-1.29263	3.61924e-89	1.80764e-86	1794.14	1752.55	1786.62	4292.51	4573.78	4197.87	DOWN
NM_001367032.1	100193552	-1.42064	0.000832669	0.00382499	10.8382	8.34104	16.0694	37.2755	38.1335	19.5979	DOWN
NM_001367091.1	100282787	0.643812	0.00172223	0.00722838	126.724	103.8	113.947	72.2213	88.6043	58.7937	UP
NM_001367098.1	100281031	0.760245	9.75875e-18	2.95669e-16	1117.17	1154.77	1116.09	711.729	591.069	698.992	UP
NM_001367127.1	100280480	-0.876909	0.000431232	0.00215446	56.6921	55.6069	31.4083	78.0456	87.4827	96.683	DOWN
NM_001367129.1	100280499	-0.650005	2.62479e-28	1.47651e-26	4488.68	4682.1	4730.97	7336.28	7438.27	7038.26	DOWN
NM_001367145.1	100280888	-1.10171	5.18747e-11	8.83263e-10	126.724	164.967	119.79	324.996	331.986	220.803	DOWN
NM_001367149.1	100280911	0.992798	0.0110707	0.0351371	36.6831	31.5106	27.0258	19.8026	12.3373	15.6783	UP
NM_001367185.1	100284326	0.723406	0.00113414	0.00500035	85.8718	96.3853	111.755	52.4187	70.6591	54.8741	UP
NM_001367194.1	100284545	-2.0346	1.68677e-13	3.68229e-12	21.6764	21.316	19.7215	99.0131	75.1454	82.3112	DOWN
NM_001367202.1	100285097	-1.14977	0.00354264	0.0134075	13.3393	17.6089	12.4172	40.7701	23.553	31.3566	DOWN
NM_001367227.1	100285862	-0.65725	2.5826e-08	2.93359e-07	254.281	246.524	222.78	405.371	366.754	367.134	DOWN
NM_001367263.1	103650436	-0.852587	3.05344e-44	3.4236e-42	7824.34	8080.61	8335.62	13885.1	15346.5	14541.6	DOWN
NM_001367270.1	100281745	-0.594022	1.17415e-11	2.14075e-10	697.813	781.277	650.81	1068.18	1055.4	1087.03	DOWN
NM_001367325.1	100277440	-0.711692	7.52755e-09	9.41344e-08	201.757	190.917	213.284	344.798	316.284	333.164	DOWN
NM_001367350.1	100281365	2.22549	4.08476e-07	3.82311e-06	50.8561	37.9981	33.5996	9.31888	10.0942	6.53263	UP
NM_001367371.1	100279461	1.76252	1.00606e-05	7.38612e-05	45.0202	44.4855	51.1298	25.6269	8.97259	6.53263	UP
NM_001367379.1	100275551	-0.618855	7.55278e-05	0.000457161	130.058	118.628	122.712	205.015	198.518	165.929	DOWN
NM_001367391.1	732801	-1.12615	1.07029e-25	5.46146e-24	393.51	456.904	346.222	882.963	797.439	926.327	DOWN
NM_001367435.1	113664105	1.18165	3.01268e-05	0.000202178	61.6943	65.8015	62.0862	26.7918	28.0393	28.7436	UP
NM_001367436.1	100193348	0.663673	9.76278e-08	1.00947e-06	381.838	359.591	364.483	264.423	204.126	229.949	UP
NM_001367440.1	100272496	0.989374	4.75175e-05	0.000303442	85.8718	77.8497	85.4599	37.2755	39.2551	49.648	UP
NM_001367489.1	113687178	1.07498	0.00111632	0.0049288	58.3595	37.0713	51.8603	29.1215	22.4315	18.2914	UP
NM_001367769.1	100272498	-1.54736	7.62975e-09	9.498e-08	97.5437	177.015	107.373	389.063	344.323	380.199	DOWN
NM_001367784.1	100281160	2.03542	1.90912e-05	0.000133558	30.0135	26.8767	35.7909	8.15402	6.72944	7.83916	UP
NM_001367937.1	100280443	-2.84352	2.86233e-08	3.22908e-07	3.33483	4.63391	5.11298	33.7809	29.1609	31.3566	DOWN
NM_001368009.1	100281424	1.24158	3.41419e-14	7.93744e-13	286.795	237.256	233.736	119.981	87.4827	113.668	UP
NM_001368028.1	100281560	-0.739786	0.00421449	0.0155399	45.0202	30.5838	44.556	73.3861	60.565	67.9394	DOWN
NM_001368082.1	100281700	0.900744	1.00734e-17	3.0464e-16	576.925	543.094	545.628	290.05	288.244	314.873	UP
NM_001368084.1	100281712	1.38168	4.81116e-05	0.000306642	51.6898	44.4855	69.3905	23.2972	28.0393	11.7587	UP
NM_001368192.1	100381444	1.08342	2.28792e-16	6.44606e-15	391.009	328.081	350.605	161.915	165.993	177.688	UP
NM_001368207.1	100383488	1.25403	1.00658e-11	1.85784e-10	248.445	180.723	273.91	111.827	104.306	78.3916	UP
NM_001368210.1	100383797	-0.715746	9.9311e-19	3.24128e-17	636.119	634.846	660.305	1083.32	1063.25	1025.62	DOWN
NM_001368224.1	100501471	-1.38736	0.0167972	0.0499813	5.00224	7.41426	5.84341	24.462	11.2157	11.7587	DOWN
NM_001368225.1	100501598	2.48502	1.04191e-11	1.91447e-10	87.5393	48.1927	83.999	16.308	10.0942	13.0653	UP
NM_001368943.1	100282211	-0.59478	1.51032e-05	0.000107669	189.252	237.256	186.989	280.731	298.338	346.229	DOWN
NM_001368951.1	100282401	0.654153	0.0164483	0.0490857	67.5303	53.7534	56.2428	37.2755	43.7414	31.3566	UP
NM_001369284.1	100283069	0.708966	0.000143236	0.000812391	143.398	126.042	163.615	87.3645	78.5101	100.603	UP
NM_001369509.1	103630161	-1.43287	2.35995e-06	1.95559e-05	20.009	25.0231	19.7215	68.7267	51.5924	53.5676	DOWN
NM_001369526.1	100283215	-0.625633	0.00019738	0.00108116	112.55	93.605	99.338	153.761	165.993	151.557	DOWN
NM_001369666.1	100283501	1.36904	0.000675677	0.00319189	300.968	281.742	274.64	137.453	140.197	53.5676	UP
NM_001369850.1	103636476	2.32688	3.27166e-10	4.9699e-09	55.8584	62.0944	56.2428	10.4837	10.0942	14.3718	UP
NM_001369854.1	100285500	-0.660604	1.74361e-10	2.74481e-09	381.004	448.563	361.561	629.024	622.473	627.133	DOWN
NM_001369883.1	100283735	0.693376	0.00023906	0.00127762	159.238	148.285	131.477	79.2104	79.6317	113.668	UP
NM_001370559.1	100281912	0.747666	0.0161851	0.0484056	65.0292	36.1445	83.999	29.1215	41.4982	40.5023	UP
NM_001370574.1	100284051	0.701684	0.0129435	0.0400479	61.6943	60.2408	59.895	24.462	50.4708	36.5827	UP
NM_001370620.1	100284274	0.710265	0.000281442	0.00147825	176.746	142.724	123.442	101.343	72.9023	96.683	UP
NM_001370678.1	100284626	0.721708	3.33501e-13	7.11095e-12	793.689	714.549	753.069	474.098	490.128	405.023	UP
NM_001370681.1	100284770	-0.607116	3.35883e-05	0.000223497	155.07	128.823	167.998	236.466	223.193	231.255	DOWN
NM_001370684.1	100284892	-1.31858	7.68421e-05	0.000464775	24.1775	24.0963	13.8781	58.243	37.0119	58.7937	DOWN
NM_001370688.1	100281074	-0.809797	3.38981e-13	7.21846e-12	356.827	280.815	322.118	569.616	591.069	522.611	DOWN
NM_001370697.1	100281084	-1.09984	0.00245882	0.00985927	14.173	15.7553	19.7215	39.6052	37.0119	30.0501	DOWN
NM_001370698.1	100285107	-1.13036	3.41442e-14	7.93744e-13	130.058	107.507	106.642	238.796	264.691	249.547	DOWN
NM_001370703.1	100285200	1.35464	3.94201e-13	8.30847e-12	197.589	177.942	162.885	74.551	77.3886	57.4872	UP
NM_001370707.1	100281087	1.32407	1.70115e-11	3.05762e-10	230.103	240.963	197.215	83.8699	59.4434	125.427	UP
NM_001370709.1	100285277	1.18876	0.0018257	0.0076103	35.0157	31.5106	39.443	11.6486	16.8236	18.2914	UP
NM_001370712.1	100285429	-0.587912	0.00452728	0.0164969	81.7033	61.1676	61.3558	100.178	99.82	107.135	DOWN
NM_001370740.1	100286064	-0.878608	0.00404369	0.0150413	34.182	24.0963	21.9128	46.5944	45.9845	54.8741	DOWN
NM_001371011.1	103638097	0.897156	1.06512e-23	4.80968e-22	1096.33	969.414	975.85	543.989	551.814	536.982	UP
NM_001371526.1	100275997	0.623777	0.00284366	0.0111804	95.8763	103.8	100.068	55.9133	70.6591	67.9394	UP
NM_001371532.1	100276119	-0.836174	9.69091e-18	2.94154e-16	504.393	426.32	487.194	792.104	911.839	829.644	DOWN
NM_001371597.1	100277586	0.827817	0.00504525	0.0181089	51.6898	48.1927	58.4341	36.1106	25.7962	27.4371	UP
NM_001371600.1	100275514	1.73632	0.000205391	0.00111946	35.0157	28.7302	27.7562	15.1432	4.48629	7.83916	UP
NM_001371621.1	542374	0.746778	0.00722166	0.024623	77.5348	64.8748	53.3211	29.1215	37.0119	50.9545	UP
NM_001371648.1	542701	0.591857	8.41593e-12	1.56559e-10	1213.04	1091.75	1091.26	761.818	697.619	795.675	UP
NM_001371653.1	100275416	1.99831	1.10041e-11	2.01522e-10	78.3685	76.9229	97.1467	17.4729	21.3099	24.824	UP
NM_001371655.1	100275567	1.26988	0.0134654	0.0414062	18.3416	23.1696	18.9911	4.65944	11.2157	9.14568	UP
NM_001371670.1	100280559	1.39304	0.00406142	0.0150868	21.6764	22.2428	24.8345	10.4837	7.85101	7.83916	UP
NM_001371672.1	100280627	0.641611	1.40522e-05	0.000100787	240.941	265.06	215.476	142.113	149.169	171.155	UP
NM_001371707.1	100278316	1.34795	0.000436004	0.00217471	44.1865	32.4374	51.8603	16.308	8.97259	26.1305	UP
NM_001371735.1	100275732	-0.601104	6.66372e-06	5.08479e-05	211.762	244.67	221.319	293.545	334.229	401.104	DOWN
NM_001371766.1	100037797	-1.65633	4.83446e-60	9.48589e-58	414.353	493.975	376.9	1440.93	1241.58	1358.79	DOWN
NM_001371790.1	100281692	-0.666026	0.0125669	0.0390512	53.3573	30.5838	40.1734	68.7267	56.0787	73.1655	DOWN
NM_001371842.1	100282205	0.871798	7.42688e-12	1.38833e-10	391.842	415.198	373.978	231.807	180.573	233.868	UP
NM_001371845.1	100282230	0.642197	0.00257784	0.0102727	87.5393	112.141	98.6075	58.243	67.2944	65.3263	UP
NM_001371867.1	100282507	-0.787231	0.0101422	0.0326938	37.5168	28.7302	20.4519	54.7484	48.2277	45.7284	DOWN
NM_001371874.1	100282648	1.86239	1.47386e-11	2.65779e-10	640.287	653.381	629.627	165.41	242.26	120.2	UP
NM_001371885.1	100282850	-1.18783	0.00310059	0.0119962	17.5079	12.0482	11.6868	25.6269	26.9178	41.8088	DOWN
NM_001371944.1	100283526	0.855599	1.27676e-05	9.22965e-05	143.398	117.701	127.094	80.3753	65.0513	69.2459	UP
NM_001371952.1	100283598	-0.591596	0.000428844	0.00214448	92.5415	110.287	109.564	154.926	149.169	167.235	DOWN
NM_001371966.1	100283967	1.09746	0.000121293	0.000699738	51.6898	77.8497	71.5818	29.1215	37.0119	27.4371	UP
NM_001371994.1	100284436	-0.922402	3.57707e-07	3.38834e-06	70.8651	79.7033	100.799	151.432	163.75	163.316	DOWN
NM_001371996.1	100284449	-1.11627	0.00196376	0.00809573	18.3416	17.6089	13.8781	31.4512	37.0119	39.1958	DOWN
NM_001372000.1	100284522	-1.74098	2.44876e-16	6.87571e-15	35.0157	54.6801	40.9039	143.278	158.142	131.959	DOWN
NM_001372008.1	541854	-1.57041	2.95947e-89	1.52431e-86	24345.9	23166.8	23110	73005.2	76309.6	60421.6	DOWN
NM_001372318.1	100285673	-0.843752	1.22425e-06	1.06424e-05	89.2067	86.1907	80.3469	142.113	155.899	160.703	DOWN
NM_001372336.1	100285805	-0.777088	0.00429218	0.0157629	36.6831	40.7784	27.7562	54.7484	60.565	64.0198	DOWN
NM_001372379.1	100286038	0.690251	0.000729809	0.00341531	120.888	94.5318	116.868	66.397	69.5375	70.5524	UP
NM_001373967.1	100281553	1.49079	6.3961e-06	4.89576e-05	65.8629	58.3873	43.8256	16.308	22.4315	20.9044	UP
NM_001374040.1	100278266	0.857897	0.00538051	0.0191785	51.6898	45.4123	45.2864	26.7918	28.0393	23.5175	UP
NM_001374042.1	100278380	1.2438	1.90702e-19	6.58943e-18	399.346	351.25	336.727	152.597	170.479	134.572	UP
NM_001374095.1	100276061	-1.09487	2.60822e-05	0.000177056	31.6809	44.4855	30.6779	75.7159	86.3611	64.0198	DOWN
NM_001374293.1	542762	0.602754	0.000495163	0.00242895	183.416	148.285	190.641	133.959	99.82	111.055	UP
NM_001374296.1	100037794	0.81411	5.67791e-06	4.38124e-05	169.243	153.846	150.468	76.8807	87.4827	105.829	UP
NM_001374404.1	100193993	-1.08411	6.92485e-13	1.43027e-11	108.382	144.578	126.364	236.466	279.272	287.436	DOWN
NM_001378520.1	542340	0.948327	1.08922e-13	2.42274e-12	467.71	425.393	437.525	251.61	185.06	254.773	UP
XM_008645186.4	100381588	-1.53419	0.000813248	0.00374831	10.8382	8.34104	8.76512	23.2972	19.0667	39.1958	DOWN
XM_008645241.3	100279338	0.62605	2.68735e-11	4.702e-10	752.838	858.2	796.895	539.33	533.869	484.721	UP
XM_008645259.4	100279784	-0.735918	0.000866186	0.00395601	51.6898	62.0944	69.3905	101.343	122.251	81.0046	DOWN
XM_008645288.4	100280170	0.810503	8.28251e-15	2.04054e-13	520.233	541.241	541.976	319.171	299.46	295.275	UP
XM_008645336.4	100280351	1.87373	8.73606e-09	1.07856e-07	59.1932	70.4354	62.8167	12.8135	21.3099	18.2914	UP
XM_008645350.2	100280692	2.67423	2.81098e-09	3.70763e-08	50.8561	45.4123	40.9039	9.31888	5.60787	6.53263	UP
XM_008645384.3	100281412	-0.699926	0.00404603	0.0150466	52.5236	46.3391	40.1734	74.551	63.9297	87.5373	DOWN
XM_008645418.4	100281793	1.3904	3.94341e-35	3.01979e-33	648.624	587.58	688.062	264.423	228.801	241.707	UP
XM_008645457.4	100282606	0.661047	0.000566164	0.00274134	120.054	113.994	129.285	82.705	72.9023	74.472	UP
XM_008645465.3	100282702	0.721828	1.32473e-06	1.14675e-05	229.269	268.767	232.276	160.751	154.777	125.427	UP
XM_008645467.3	100282847	1.11549	1.87193e-61	3.80902e-59	2737.06	2805.37	2758.09	1276.69	1318.97	1233.36	UP
XM_008645499.4	100283169	-1.29337	6.43466e-75	2.2095e-72	1419.8	1474.51	1352.02	3651.83	3471.27	3276.77	DOWN
XM_008645523.2	100283382	0.740713	0.010561	0.0338058	67.5303	50.973	46.7473	32.6161	35.8903	30.0501	UP
XM_008645577.1	100285073	-0.774899	0.000626407	0.00298653	53.3573	60.2408	43.8256	100.178	85.2396	82.3112	DOWN
XM_008645601.4	100382188	-0.856952	5.25428e-09	6.7289e-08	122.555	137.164	120.52	221.323	243.381	222.109	DOWN
XM_008645657.3	100286279	0.636216	0.000117596	0.000681269	164.24	178.869	163.615	118.816	99.82	107.135	UP
XM_008645736.3	100381801	-1.28489	6.74802e-51	9.50605e-49	1500.67	1919.37	1575.53	4017.6	4232.82	3911.74	DOWN
XM_008645760.3	100382000	0.837295	1.52687e-14	3.66315e-13	494.388	478.22	477.699	256.269	272.542	283.516	UP
XM_008645777.2	100382452	-0.69519	6.50872e-11	1.088e-09	307.638	340.129	292.171	507.879	520.41	489.947	DOWN
XM_008645793.3	100382510	0.643369	0.0136731	0.0419725	70.0314	59.3141	65.0079	33.7809	40.3766	50.9545	UP
XM_008645809.3	100383026	0.735276	0.000323126	0.00166847	100.879	109.36	109.564	65.2321	61.6865	65.3263	UP
XM_008645826.3	100383274	0.711971	1.1663e-06	1.01601e-05	247.611	235.403	281.945	158.421	136.832	173.768	UP
XM_008645873.4	100383653	0.794619	9.31427e-10	1.31888e-08	417.687	338.275	398.082	250.445	207.491	207.738	UP
XM_008645984.4	100501522	1.13944	3.98368e-08	4.40961e-07	165.074	124.189	181.876	55.9133	70.6591	88.8438	UP
XM_008645986.4	100501771	1.81558	0.000523897	0.00255545	36.6831	19.4624	22.6432	8.15402	11.2157	2.61305	UP
XM_008646020.4	100502529	0.953097	0.0032748	0.012532	68.364	41.7052	47.4777	33.7809	17.9452	30.0501	UP
XM_008646038.3	541817	1.22847	2.4928e-14	5.87787e-13	304.303	248.378	280.484	94.3536	116.644	146.331	UP
XM_008646200.3	103625798	0.656854	0.000383633	0.00194615	150.067	139.017	184.067	97.8482	84.118	120.2	UP
XM_008646286.3	103625886	-1.48216	0.00352558	0.013346	11.6719	10.1946	5.84341	12.8135	20.1883	44.4219	DOWN
XM_008646302.4	103625906	0.68736	8.61927e-13	1.77136e-11	752.004	742.353	669.07	428.668	454.237	459.897	UP
XM_008646357.4	103625957	0.606006	0.0053459	0.0190675	97.5437	93.605	97.1467	48.9241	75.1454	65.3263	UP
XM_008646387.4	103625998	-0.720922	0.00135789	0.00586498	52.5236	82.4836	50.3994	106.002	93.0906	104.522	DOWN
XM_008646439.4	103626058	-2.28254	3.06442e-71	9.01925e-69	140.063	173.308	118.329	724.543	635.932	727.735	DOWN
XM_008646470.4	103626091	0.925154	0.00384515	0.0143709	45.0202	45.4123	46.0169	24.462	19.0667	28.7436	UP
XM_008646599.2	103626200	1.25024	2.31454e-07	2.25996e-06	110.883	79.7033	116.868	41.9349	48.2277	39.1958	UP
XM_008646621.3	103626217	1.86659	1.23376e-08	1.48973e-07	88.373	48.1927	83.999	16.308	24.6746	19.5979	UP
XM_008646632.4	103626226	-0.641229	0.0110065	0.0349671	42.5191	38.9249	40.1734	61.7376	62.8081	65.3263	DOWN
XM_008646649.4	103626248	-1.60647	3.79657e-12	7.27617e-11	33.3483	33.3642	42.3647	96.6833	111.036	126.733	DOWN
XM_008646755.3	103626351	-1.00719	0.00145477	0.00623441	26.6786	29.657	16.7998	53.5835	43.7414	48.3415	DOWN
XM_008646823.4	103626415	1.4234	0.000409663	0.00206044	35.8494	42.632	29.9475	16.308	15.702	7.83916	UP
XM_008646897.4	100278478	1.28653	1.29839e-05	9.36958e-05	63.3618	59.3141	64.2775	23.2972	21.3099	32.6632	UP
XM_008646904.2	103626488	-1.61513	1.11243e-38	9.80488e-37	173.411	168.674	221.319	525.352	595.555	612.761	DOWN
XM_008646927.4	103626512	1.13634	0.000232732	0.00124841	75.0337	40.7784	72.3122	24.462	30.2825	31.3566	UP
XM_008646958.4	103626542	1.08997	0.00138489	0.00596128	50.8561	43.5588	37.9822	15.1432	23.553	23.5175	UP
XM_008646976.4	103626561	0.893579	0.000768093	0.00356612	63.3618	72.289	102.26	34.9458	51.5924	41.8088	UP
XM_008646982.3	103626567	0.886638	0.00179245	0.00749636	55.8584	60.2408	55.5124	31.4512	34.7688	26.1305	UP
XM_008646994.4	103626584	1.87787	7.42938e-12	1.38833e-10	89.2067	88.9711	89.8424	22.1323	22.4315	28.7436	UP
XM_008647013.4	103626605	-0.922801	4.06992e-12	7.791e-11	160.072	164.967	157.042	276.072	305.068	333.164	DOWN
XM_008647028.4	100192978	-0.589829	5.04752e-06	3.93535e-05	249.278	235.403	230.815	304.028	358.903	415.475	DOWN
XM_008647099.4	103626711	-0.866618	3.64647e-08	4.05815e-07	101.712	118.628	114.677	189.872	225.436	194.672	DOWN
XM_008647414.3	103627089	-0.830825	6.0247e-08	6.45218e-07	125.056	112.141	145.355	207.345	245.625	229.949	DOWN
XM_008647468.4	103627164	-1.18855	1.88234e-27	1.0172e-25	320.977	313.252	366.674	697.751	864.733	721.203	DOWN
XM_008647526.4	103627237	-2.30438	1.03496e-28	5.94364e-27	43.3528	61.1676	36.5213	276.072	181.695	232.562	DOWN
XM_008647535.4	100383973	-2.08321	2.57584e-05	0.000175217	10.8382	5.56069	5.84341	15.1432	32.5256	47.0349	DOWN
XM_008647620.4	103627314	-1.56551	6.19256e-21	2.35175e-19	92.5415	101.946	75.9643	306.358	266.934	222.109	DOWN
XM_008647656.3	103627358	0.896055	8.01238e-38	6.77231e-36	3253.13	3257.64	3190.5	1739.14	1853.96	1616.17	UP
XM_008647663.3	103627372	1.26691	0.000621107	0.00296384	36.6831	34.2909	60.6254	22.1323	13.4589	19.5979	UP
XM_008647687.4	103627398	0.790045	0.0006702	0.00316874	115.885	95.4586	78.1556	64.0673	48.2277	54.8741	UP
XM_008647689.4	103627399	-0.933285	0.0143207	0.0435994	19.1753	20.3892	13.1477	34.9458	22.4315	43.1154	DOWN
XM_008647699.3	103627407	1.51275	0.00325186	0.0124645	29.1798	17.6089	25.5649	5.8243	4.48629	15.6783	UP
XM_008647781.4	103627488	-2.44874	2.53906e-23	1.13411e-21	26.6786	18.5356	32.1388	170.069	140.197	116.281	DOWN
XM_008647814.4	103627520	0.786532	0.000392935	0.00198357	111.717	93.605	88.3816	52.4187	65.0513	52.2611	UP
XM_008647822.2	103627530	-0.840963	1.4003e-10	2.24293e-09	174.245	182.576	203.789	307.523	373.484	324.019	DOWN
XM_008647912.4	103627618	0.907888	2.77552e-16	7.7274e-15	491.887	459.684	482.081	242.291	264.691	257.386	UP
XM_008647944.4	103627649	2.47056	3.53438e-10	5.33947e-09	55.8584	48.1927	61.3558	8.15402	8.97259	13.0653	UP
XM_008647971.3	103627678	1.1562	0.00333849	0.0127432	26.6786	38.9249	32.8692	13.9783	15.702	14.3718	UP
XM_008647990.4	103627693	-0.622234	0.00408062	0.0151445	58.3595	56.5337	54.0515	86.1996	88.6043	84.9242	DOWN
XM_008648028.2	103627718	1.64457	0.0001371	0.000782439	50.8561	26.8767	34.33	5.8243	14.5805	15.6783	UP
XM_008648049.3	103627742	0.676769	0.000568434	0.00275071	136.728	126.042	108.834	69.8916	74.0238	88.8438	UP
XM_008648077.4	103627774	0.775595	2.18678e-06	1.82217e-05	230.937	202.965	192.102	102.508	143.561	118.894	UP
XM_008648079.4	103627780	1.75729	0.000252693	0.00134351	33.3483	25.0231	29.2171	10.4837	12.3373	2.61305	UP
XM_008648134.4	103627822	-0.599782	7.11037e-06	5.38324e-05	225.101	204.819	186.259	350.623	281.515	300.501	DOWN
XM_008648165.4	103627850	0.658955	0.00327294	0.012532	120.054	88.0443	94.9554	58.243	53.8355	81.0046	UP
XM_008648318.2	103628030	-1.74066	0.00928557	0.0303841	6.66966	3.70713	2.19128	22.1323	8.97259	10.4522	DOWN
XM_008648882.1	103628730	-1.77234	0.00301296	0.0117177	2.50112	3.70713	8.76512	12.8135	22.4315	16.9848	DOWN
XM_008649100.3	100501766	0.890331	1.28955e-31	8.60498e-30	1473.99	1433.73	1473.27	789.775	808.654	764.318	UP
XM_008649101.4	100192051	0.705135	0.000901145	0.00409277	120.888	95.4586	113.216	72.2213	52.7139	78.3916	UP
XM_008649147.4	100193178	0.60796	1.46065e-05	0.000104399	264.285	249.304	262.223	194.532	151.412	163.316	UP
XM_008649186.4	100193598	-0.958419	7.43258e-05	0.000450879	38.3505	41.7052	37.9822	78.0456	75.1454	75.7785	DOWN
XM_008649220.4	100216740	0.803243	0.000830046	0.00381506	88.373	69.5087	89.8424	47.7592	41.4982	53.5676	UP
XM_008649385.3	100274440	0.810585	1.99283e-05	0.000138707	165.908	120.482	145.355	81.5402	86.3611	78.3916	UP
XM_008649416.4	100275714	-0.808883	0.0155542	0.0467819	15.0067	30.5838	26.2953	39.6052	39.2551	47.0349	DOWN
XM_008649420.3	100275959	-0.832108	0.00152291	0.00649432	38.3505	45.4123	32.1388	66.397	57.2002	82.3112	DOWN
XM_008649460.4	100278003	-1.04911	0.000183986	0.00101624	27.5123	33.3642	25.5649	53.5835	60.565	64.0198	DOWN
XM_008649540.4	100280420	-0.808532	6.79509e-32	4.60892e-30	1625.73	1748.84	1647.84	3084.55	2870.11	2837.78	DOWN
XM_008649554.4	100280618	-3.28588	2.91947e-65	6.68316e-63	39.1842	50.973	36.5213	516.033	327.499	382.812	DOWN
XM_008649559.4	100280851	1.52253	0.00219508	0.00892876	40.0179	22.2428	16.7998	10.4837	7.85101	9.14568	UP
XM_008649573.4	100281339	-5.57339	4.09601e-83	1.73104e-80	23.3438	37.0713	15.339	1279.02	1164.19	1110.55	DOWN
XM_008649583.4	100281516	-0.601567	2.94398e-06	2.39855e-05	204.258	228.915	182.607	304.028	314.041	313.566	DOWN
XM_008649675.4	101202702	1.28873	1.52947e-06	1.30887e-05	81.7033	94.5318	75.9643	22.1323	37.0119	44.4219	UP
XM_008649714.4	100284240	-1.29653	3.80075e-13	8.04158e-12	66.6966	70.4354	65.0079	157.256	162.628	176.381	DOWN
XM_008649979.3	100384613	-0.682988	0.000251562	0.00133793	80.0359	75.9961	81.0773	138.618	112.157	130.653	DOWN
XM_008649999.4	100501232	0.941173	2.43755e-06	2.01584e-05	139.229	117.701	118.329	65.2321	67.2944	62.7133	UP
XM_008650010.4	541870	-0.689614	0.00666177	0.0229561	51.6898	51.8998	34.33	85.0347	60.565	75.7785	DOWN
XM_008650058.2	541907	1.70809	3.24338e-09	4.25426e-08	94.2089	77.8497	91.3033	16.308	40.3766	23.5175	UP
XM_008650194.4	542061	-0.594987	0.0101773	0.0327814	44.1865	58.3873	60.6254	76.8807	75.1454	95.3764	DOWN
XM_008650214.2	103629018	1.07448	4.21621e-07	3.93274e-06	125.056	151.992	115.407	52.4187	56.0787	78.3916	UP
XM_008650237.4	103629039	1.2204	3.24709e-09	4.25426e-08	146.732	121.408	138.781	68.7267	57.2002	48.3415	UP
XM_008650319.3	542220	-1.44487	1.03385e-15	2.73074e-14	54.191	76.9229	82.5382	199.191	195.154	188.14	DOWN
XM_008650382.4	103629210	-0.853975	6.90741e-18	2.12403e-16	378.503	369.786	401.004	637.178	697.619	746.027	DOWN
XM_008650444.4	542332	-0.711236	0.000109782	0.000641184	100.045	158.48	97.1467	199.191	172.722	207.738	DOWN
XM_008650570.3	542463	-1.05957	0.000621699	0.0029658	20.8427	29.657	20.4519	47.7592	48.2277	50.9545	DOWN
XM_008650635.3	103629543	-1.71896	4.42726e-09	5.71418e-08	20.8427	25.9499	17.5302	69.8916	80.7533	58.7937	DOWN
XM_008650732.4	542687	-0.790003	5.26347e-05	0.000332768	109.216	86.1907	102.26	214.334	179.452	120.2	DOWN
XM_008650917.3	103629816	0.613965	1.87937e-14	4.47628e-13	1339.77	1353.1	1246.11	823.556	903.988	844.016	UP
XM_008650927.3	103629823	1.89681	0.000411685	0.00206872	29.1798	15.7553	29.9475	3.49458	10.0942	6.53263	UP
XM_008650980.4	103625685	1.22187	2.07411e-08	2.40235e-07	126.724	159.407	109.564	65.2321	53.8355	49.648	UP
XM_008651038.4	103629937	1.54164	5.34688e-05	0.000337136	50.8561	34.2909	39.443	17.4729	13.4589	11.7587	UP
XM_008651150.3	103630059	-0.633055	3.08555e-13	6.62188e-12	546.078	597.774	615.019	929.558	895.015	904.116	DOWN
XM_008651161.4	732845	1.53945	0.00471005	0.0170543	22.5101	20.3892	16.0694	4.65944	8.97259	6.53263	UP
XM_008651239.3	103630156	1.96647	2.87442e-09	3.78404e-08	57.5258	69.5087	64.2775	19.8026	13.4589	15.6783	UP
XM_008651245.3	103630162	0.587383	0.00179898	0.00751793	132.559	140.871	118.329	99.0131	75.1454	86.2307	UP
XM_008651296.4	103630225	-1.39701	0.000371448	0.00188899	34.182	11.1214	10.226	59.4078	47.1061	39.1958	DOWN
XM_008651297.3	103630226	1.22824	4.85108e-13	1.01854e-11	360.995	249.304	242.502	122.31	118.887	122.813	UP
XM_008651302.4	103630229	0.857824	5.32661e-18	1.65336e-16	1236.39	1025.02	1151.15	670.959	662.85	547.435	UP
XM_008651424.4	103630365	0.717144	2.25998e-08	2.59394e-07	311.807	319.74	306.049	191.037	174.965	205.125	UP
XM_008651436.3	103630378	1.01014	2.69553e-07	2.60268e-06	142.564	125.116	146.085	79.2104	68.416	57.4872	UP
XM_008651455.4	103630399	-1.51618	1.75435e-14	4.19061e-13	45.0202	53.7534	63.5471	139.783	169.358	156.783	DOWN
XM_008651464.4	103630410	-1.42796	0.013788	0.0422013	10.8382	3.70713	3.65213	17.4729	15.702	15.6783	DOWN
XM_008651478.4	103630423	-0.611249	0.00604382	0.0212126	52.5236	59.3141	57.7037	100.178	75.1454	83.6177	DOWN
XM_008651512.2	103630457	-0.944771	4.24417e-15	1.06499e-13	215.096	266.913	247.615	482.252	419.468	503.013	DOWN
XM_008651516.4	103630463	0.862441	0.00466484	0.0169203	44.1865	63.0212	48.9386	33.7809	28.0393	23.5175	UP
XM_008651535.4	103630485	-0.681195	0.00954098	0.0310718	60.8606	46.3391	79.6165	132.794	60.565	108.442	DOWN
XM_008651541.4	103630489	0.969072	7.02379e-07	6.37733e-06	136.728	133.457	134.398	75.7159	75.1454	54.8741	UP
XM_008651600.4	103630546	-0.660398	0.0016506	0.00695785	69.1977	61.1676	71.5818	88.5293	128.981	101.909	DOWN
XM_008651638.4	103630593	1.19479	3.68465e-09	4.80082e-08	130.892	123.262	138.051	54.7484	61.6865	54.8741	UP
XM_008651689.4	103630641	-1.7343	0.00464189	0.0168519	5.83595	2.78035	5.11298	19.8026	15.702	10.4522	DOWN
XM_008651747.3	103630692	1.02251	5.00342e-18	1.55597e-16	456.038	423.539	430.952	202.686	209.734	233.868	UP
XM_008651856.4	103630791	-0.670683	3.94137e-05	0.00025707	97.5437	112.141	124.172	187.542	177.209	167.235	DOWN
XM_008651868.4	103630802	1.69356	0.000352133	0.00180132	27.5123	22.2428	34.33	8.15402	11.2157	6.53263	UP
XM_008651876.4	103630811	-1.16537	0.00190373	0.00788174	14.173	22.2428	13.1477	33.7809	47.1061	28.7436	DOWN
XM_008651925.4	103630860	0.671142	0.00708042	0.0242115	72.5325	65.8015	75.2339	52.4187	44.8629	36.5827	UP
XM_008652046.2	103631028	0.832992	5.24173e-11	8.89745e-10	541.91	414.272	463.09	256.269	243.381	299.195	UP
XM_008652385.1	103631485	1.64321	0.0004943	0.00242544	33.3483	23.1696	25.5649	6.98916	8.97259	10.4522	UP
XM_008652557.3	100191349	1.80611	0.000126834	0.000729659	32.5146	26.8767	27.7562	10.4837	8.97259	5.22611	UP
XM_008652605.4	103631689	1.43544	0.00473728	0.017134	23.3438	20.3892	20.4519	9.31888	8.97259	5.22611	UP
XM_008652707.4	103631700	1.68645	0.000580912	0.00280041	21.6764	25.9499	32.1388	10.4837	10.0942	3.91958	UP
XM_008652731.4	100194243	1.94413	3.35977e-06	2.70786e-05	54.191	25.9499	52.5907	11.6486	10.0942	13.0653	UP
XM_008652737.3	100194349	1.45987	0.00339347	0.0129082	27.5123	14.8285	29.2171	8.15402	10.0942	7.83916	UP
XM_008652740.2	100194392	0.737534	6.74948e-05	0.000413602	128.391	139.017	132.207	75.7159	85.2396	78.3916	UP
XM_008652747.3	100216664	-2.4729	3.1425e-13	6.72658e-12	12.5056	14.8285	8.76512	76.8807	59.4434	61.4067	DOWN
XM_008652769.4	100217019	-1.29255	0.000119594	0.000691115	17.5079	21.316	24.1041	31.4512	59.4434	64.0198	DOWN
XM_008652814.3	100272356	0.733056	0.00011339	0.00065992	130.892	127.896	146.085	67.5618	82.9964	94.0699	UP
XM_008652848.3	100272749	-0.801872	5.81774e-05	0.000362389	112.55	78.7765	84.7294	200.356	123.373	158.09	DOWN
XM_008652855.4	100272950	-0.586311	4.45338e-05	0.000286385	160.905	215.94	175.302	279.566	246.746	301.808	DOWN
XM_008652881.4	100273725	-0.93258	0.0104991	0.0336338	24.1775	24.0963	12.4172	40.7701	45.9845	27.4371	DOWN
XM_008652901.3	100274090	0.661927	6.69114e-08	7.11047e-07	325.98	339.202	361.561	218.994	207.491	223.416	UP
XM_008652902.4	100274108	-0.986482	1.57986e-13	3.4719e-12	225.935	181.649	216.206	448.471	445.265	342.31	DOWN
XM_008652961.4	100275657	1.45829	3.51186e-08	3.91627e-07	81.7033	76.9229	86.9207	26.7918	31.4041	31.3566	UP
XM_008653081.4	100279323	0.80294	1.58232e-10	2.51979e-09	371	367.933	351.335	194.532	194.032	237.788	UP
XM_008653260.3	103631778	-2.04258	4.4604e-94	2.53505e-91	546.912	709.915	579.958	2782.85	2266.7	2507.22	DOWN
XM_008653268.3	100283781	1.59269	3.78945e-35	2.91859e-33	626.114	508.803	521.524	163.08	204.126	181.607	UP
XM_008653335.3	100285481	1.33337	4.6152e-08	5.0376e-07	126.724	88.9711	108.103	31.4512	52.7139	44.4219	UP
XM_008653390.4	100381476	0.689202	0.0156899	0.0471384	60.8606	51.8998	56.9733	38.4404	42.6198	23.5175	UP
XM_008653478.4	100383183	-1.41286	1.95615e-36	1.58824e-34	208.427	239.11	255.649	633.684	661.728	577.485	DOWN
XM_008653521.3	100383680	-1.79329	3.12242e-07	2.98861e-06	41.6854	95.4586	53.3211	243.456	205.248	209.044	DOWN
XM_008653534.3	103631819	-0.618579	3.23875e-10	4.92445e-09	537.741	574.605	570.463	894.612	941	744.72	DOWN
XM_008653552.4	100384417	0.919867	0.010413	0.0334231	34.182	31.5106	42.3647	17.4729	19.0667	20.9044	UP
XM_008653553.4	100384434	1.10872	1.16024e-22	4.97998e-21	466.876	499.536	498.151	229.477	217.585	232.562	UP
XM_008653562.3	103631821	0.85545	0.0161904	0.0484125	35.0157	36.1445	37.2517	15.1432	19.0667	26.1305	UP
XM_008653623.3	542082	0.826292	4.58494e-42	4.69372e-40	5278.2	5265.98	5077.92	2887.69	3038.34	2882.2	UP
XM_008653624.3	542083	0.849773	1.01509e-06	8.92304e-06	168.409	194.624	155.581	89.6942	104.306	92.7634	UP
XM_008653634.3	542260	0.898905	1.01705e-18	3.31285e-17	1176.36	1104.72	1114.63	497.395	656.12	668.942	UP
XM_008653660.3	103631845	-1.0904	0.00314998	0.0121559	20.009	13.9017	14.6085	33.7809	39.2551	30.0501	DOWN
XM_008653663.3	732810	0.784261	5.37251e-16	1.45881e-14	718.656	673.771	707.053	376.25	421.712	422.008	UP
XM_008653751.3	103631906	-0.790076	0.00664361	0.0228984	35.0157	25.0231	29.2171	47.7592	58.3218	48.3415	DOWN
XM_008653790.3	103631941	-0.703928	1.13595e-07	1.15951e-06	247.611	180.723	223.51	380.909	354.417	327.938	DOWN
XM_008653813.3	103631959	-0.838637	0.00118419	0.00518675	30.8472	54.6801	48.9386	68.7267	72.9023	99.296	DOWN
XM_008653849.4	103631987	-1.25507	7.78551e-06	5.83807e-05	23.3438	26.8767	34.33	80.3753	57.2002	65.3263	DOWN
XM_008653850.4	103631988	-0.773219	0.000316199	0.00163681	60.0269	56.5337	76.6948	116.486	126.738	87.5373	DOWN
XM_008653852.4	103631990	-1.14271	0.000718925	0.00336916	20.8427	21.316	17.5302	55.9133	33.6472	41.8088	DOWN
XM_008653860.4	103632001	-2.01083	0.000485608	0.00238777	5.00224	10.1946	1.46085	24.462	25.7962	14.3718	DOWN
XM_008653893.2	103632036	1.07089	0.00188982	0.00783403	40.0179	52.8266	35.7909	20.9675	17.9452	22.2109	UP
XM_008653963.3	103632117	-1.29645	3.16253e-10	4.81746e-09	44.1865	70.4354	52.5907	138.618	127.859	142.411	DOWN
XM_008654133.4	103632302	1.07062	0.0100288	0.0323979	32.5146	28.7302	24.1041	10.4837	15.702	14.3718	UP
XM_008654156.4	103632345	-0.864026	1.02017e-05	7.48638e-05	59.1932	64.8748	75.9643	117.651	122.251	125.427	DOWN
XM_008654259.2	103632450	-0.793919	0.000109917	0.000641748	55.0247	79.7033	84.7294	143.278	109.914	128.04	DOWN
XM_008654299.4	103632518	1.50951	0.00337711	0.0128578	20.009	23.1696	21.1824	5.8243	10.0942	6.53263	UP
XM_008654319.3	103632556	-1.17641	9.28492e-27	4.8737e-25	235.939	249.304	234.467	588.254	521.532	514.771	DOWN
XM_008654356.4	103632597	2.12186	3.14136e-16	8.64372e-15	126.724	99.1657	121.981	22.1323	26.9178	31.3566	UP
XM_008654424.1	103632676	0.84835	5.99601e-08	6.42564e-07	280.959	273.401	219.858	128.135	168.236	131.959	UP
XM_008654446.2	103632700	0.735977	4.29291e-05	0.000277039	154.236	142.724	134.398	81.5402	89.7259	87.5373	UP
XM_008654448.4	103632695	0.718931	0.00245634	0.00985447	87.5393	68.5819	86.1903	51.2538	51.5924	44.4219	UP
XM_008654459.3	103632715	-1.4531	0.00857102	0.0284412	6.66966	4.63391	7.30426	22.1323	12.3373	16.9848	DOWN
XM_008654480.3	103632738	1.64917	4.56933e-07	4.23813e-06	68.364	50.0462	57.7037	17.4729	16.8236	22.2109	UP
XM_008654555.4	103632821	-0.872852	0.00273643	0.010808	33.3483	33.3642	23.3736	59.4078	44.8629	60.1002	DOWN
XM_008654635.4	103632923	-2.14429	0.00023705	0.0012677	1.66741	5.56069	6.57384	22.1323	13.4589	26.1305	DOWN
XM_008654801.3	103633123	0.652763	2.773e-06	2.27273e-05	283.46	275.254	250.536	178.223	150.291	186.833	UP
XM_008654828.4	103633148	1.429	7.63611e-06	5.73387e-05	68.364	50.973	73.0426	12.8135	30.2825	28.7436	UP
XM_008654862.4	103633176	-1.13436	3.88991e-05	0.000254318	43.3528	20.3892	35.7909	72.2213	79.6317	67.9394	DOWN
XM_008654872.4	541734	-0.633892	0.0101631	0.0327484	52.5236	37.0713	52.5907	67.5618	67.2944	87.5373	DOWN
XM_008654876.4	103633191	0.821486	2.16779e-06	1.80726e-05	178.413	153.846	158.503	86.1996	98.6985	92.7634	UP
XM_008654897.4	103633203	1.47842	0.00426887	0.0156919	26.6786	25.9499	14.6085	8.15402	5.60787	10.4522	UP
XM_008654926.3	100273379	-0.697912	1.74812e-20	6.47471e-19	945.424	972.194	915.955	1605.18	1495.06	1493.36	DOWN
XM_008654953.3	103633256	1.7729	1.90086e-07	1.8783e-06	60.8606	48.1927	65.0079	22.1323	16.8236	11.7587	UP
XM_008654983.3	103633279	0.652407	2.79369e-05	0.000188866	208.427	220.574	235.197	170.069	125.616	126.733	UP
XM_008654984.4	103633281	1.79353	0.000423687	0.00212256	28.346	25.0231	21.1824	4.65944	8.97259	7.83916	UP
XM_008655107.3	103633403	1.70766	0.00184469	0.00767547	23.3438	20.3892	18.2607	5.8243	8.97259	3.91958	UP
XM_008655161.3	103633469	0.809159	1.77022e-06	1.49476e-05	205.926	163.114	192.833	118.816	108.793	92.7634	UP
XM_008655181.3	103633493	0.775022	0.00184607	0.00767775	90.8741	68.5819	72.3122	43.0998	52.7139	39.1958	UP
XM_008655194.4	103633511	-0.701103	0.000560486	0.00271464	60.8606	65.8015	66.4688	101.343	115.522	96.683	DOWN
XM_008655211.4	103633527	-1.20017	4.85371e-05	0.000309115	23.3438	33.3642	24.8345	50.089	56.0787	81.0046	DOWN
XM_008655245.3	103633559	1.55982	1.48033e-22	6.28834e-21	343.487	295.644	264.414	96.6833	94.2122	116.281	UP
XM_008655247.4	103633562	-1.03454	5.83524e-18	1.80783e-16	260.117	202.965	243.962	475.263	521.532	453.365	DOWN
XM_008655257.4	103633568	0.790991	3.56041e-05	0.000235295	119.22	135.31	130.746	74.551	79.6317	67.9394	UP
XM_008655286.4	103633591	2.62201	4.83823e-17	1.41641e-15	127.557	84.3372	109.564	10.4837	25.7962	15.6783	UP
XM_008655353.4	103633630	-2.61813	1.09943e-05	8.01453e-05	1.66741	6.48748	4.38256	41.9349	14.5805	19.5979	DOWN
XM_008655705.4	103634084	0.847919	0.010084	0.0325317	56.6921	37.0713	46.7473	23.2972	19.0667	36.5827	UP
XM_008655802.4	103634220	-0.654969	1.4909e-16	4.26616e-15	1950.04	1776.64	1723.81	3072.9	2598.69	2910.94	DOWN
XM_008655966.4	103634444	2.21393	9.74546e-07	8.59875e-06	31.6809	43.5588	45.2864	6.98916	14.5805	3.91958	UP
XM_008655982.2	100037763	-1.0969	2.97468e-21	1.14967e-19	215.93	201.112	195.024	421.679	456.48	429.847	DOWN
XM_008656031.2	100191695	0.81557	1.08856e-20	4.08693e-19	1016.29	947.171	920.337	540.495	555.179	542.208	UP
XM_008656073.4	100192475	0.900449	1.03973e-14	2.53505e-13	451.869	420.759	461.629	253.939	243.381	216.883	UP
XM_008656148.3	100193454	0.97111	2.69162e-15	6.88871e-14	392.676	417.979	425.108	231.807	213.099	184.22	UP
XM_008656187.4	100193961	0.657234	0.000856007	0.00391582	131.726	126.969	117.599	78.0456	96.4553	62.7133	UP
XM_008656202.4	103634484	-1.07763	0.0047487	0.0171678	15.8404	15.7553	13.1477	36.1106	29.1609	28.7436	DOWN
XM_008656227.3	100194348	0.65314	0.00740961	0.0251597	82.537	80.63	62.8167	44.2647	48.2277	50.9545	UP
XM_008656259.3	100216840	-0.712057	9.83013e-08	1.0158e-06	195.921	192.771	159.233	280.731	303.946	310.953	DOWN
XM_008656297.4	100272243	0.598181	2.38354e-08	2.72438e-07	596.934	518.998	520.794	382.074	362.268	335.777	UP
XM_008656299.3	100272336	0.819196	3.45584e-31	2.25135e-29	1910.02	1876.73	1880.85	1067.01	1047.55	1098.79	UP
XM_008656334.4	100273033	1.41857	0.000945471	0.00427759	33.3483	26.8767	29.2171	10.4837	10.0942	13.0653	UP
XM_008656335.4	100273065	0.62019	0.00795105	0.0267175	96.71	88.0443	86.1903	40.7701	75.1454	60.1002	UP
XM_008656341.2	100273227	-0.795655	2.35816e-11	4.16582e-10	305.137	330.861	322.118	458.955	572.002	633.665	DOWN
XM_008656373.3	100273691	0.658436	0.000890356	0.00405047	100.879	132.53	132.207	78.0456	72.9023	81.0046	UP
XM_008656600.3	100279746	0.77846	0.00766604	0.0259236	48.355	62.0944	51.1298	37.2755	30.2825	26.1305	UP
XM_008656626.4	100280167	-1.10078	1.92166e-07	1.89771e-06	50.8561	61.1676	51.8603	106.002	137.954	105.829	DOWN
XM_008656636.2	100280211	-1.5333	3.93466e-05	0.000256734	11.6719	11.1214	16.7998	36.1106	40.3766	39.1958	DOWN
XM_008656649.3	100280374	-0.677465	5.37622e-08	5.80674e-07	221.766	213.16	200.137	363.436	344.323	305.727	DOWN
XM_008656693.3	100281485	1.06294	2.46125e-40	2.34488e-38	2852.11	2707.13	2617.85	1453.74	1238.22	1220.3	UP
XM_008656729.4	100282084	-0.876059	0.00494278	0.0177837	24.1775	21.316	32.1388	38.4404	50.4708	54.8741	DOWN
XM_008656738.3	100282324	0.712175	1.95021e-12	3.84143e-11	1172.19	962.927	1094.18	571.946	713.321	687.233	UP
XM_008656745.3	100282361	-1.27172	0.000854646	0.00391068	10.8382	22.2428	13.1477	32.6161	32.5256	45.7284	DOWN
XM_008656784.4	103634575	2.20516	5.01151e-08	5.42705e-07	47.5213	40.7784	69.3905	8.15402	17.9452	7.83916	UP
XM_008656797.3	100283574	0.632284	5.89469e-11	9.96475e-10	653.626	623.724	674.914	436.822	398.159	425.928	UP
XM_008656894.3	100285892	1.15353	0.00161956	0.00683576	33.3483	37.9981	44.556	17.4729	21.3099	13.0653	UP
XM_008656992.4	100382312	0.662651	0.0168075	0.0499947	68.364	62.0944	62.0862	45.4295	51.5924	23.5175	UP
XM_008657073.3	100383776	-0.706149	1.77845e-12	3.51889e-11	387.674	414.272	360.831	669.794	602.285	621.907	DOWN
XM_008657085.4	100383984	0.945455	0.0146758	0.0445103	33.3483	35.2177	27.7562	12.8135	22.4315	14.3718	UP
XM_008657090.4	100384143	-1.77656	2.52937e-05	0.00017242	8.33707	8.34104	12.4172	32.6161	41.4982	26.1305	DOWN
XM_008657129.4	100384778	0.718274	0.0139036	0.0424998	66.6966	46.3391	51.1298	29.1215	40.3766	30.0501	UP
XM_008657177.4	100502421	-0.626047	7.24515e-06	5.48276e-05	169.243	166.821	197.946	239.961	293.852	292.662	DOWN
XM_008657216.4	542436	0.932791	9.22697e-11	1.51322e-09	269.287	352.177	294.362	151.432	170.479	156.783	UP
XM_008657224.3	103634632	1.27027	8.21669e-09	1.01803e-07	135.894	129.75	108.103	46.5944	43.7414	65.3263	UP
XM_008657282.2	103634689	1.07813	1.81972e-05	0.000127628	105.881	75.9961	81.0773	37.2755	37.0119	50.9545	UP
XM_008657308.4	606433	-1.07981	1.35308e-67	3.44656e-65	7816.01	6956.43	7185.93	15089.6	15674	15653.5	DOWN
XM_008657325.3	103634738	-1.25993	2.17418e-07	2.13429e-06	30.8472	35.2177	42.3647	90.859	88.6043	81.0046	DOWN
XM_008657409.3	100193765	0.815394	0.000475874	0.0023469	120.888	77.8497	92.0337	59.4078	56.0787	49.648	UP
XM_008657438.3	100384739	0.70118	1.56757e-20	5.84539e-19	1659.91	1650.6	1655.88	1090.31	993.714	969.443	UP
XM_008657448.4	103634865	-0.990637	0.012166	0.0380637	26.6786	12.975	11.6868	33.7809	41.4982	26.1305	DOWN
XM_008657567.4	103634994	1.45989	0.00417296	0.0154152	20.009	19.4624	28.4866	9.31888	11.2157	3.91958	UP
XM_008657585.3	103635017	-0.731064	0.00686625	0.023552	57.5258	28.7302	43.8256	75.7159	82.9964	57.4872	DOWN
XM_008657631.3	103635078	1.65698	8.4714e-06	6.30079e-05	50.8561	37.9981	46.7473	10.4837	14.5805	18.2914	UP
XM_008657756.4	103635264	-0.858712	0.000164042	0.000916832	75.0337	50.0462	50.3994	106.002	86.3611	126.733	DOWN
XM_008657780.3	103635287	-1.13697	0.008166	0.0273283	15.8404	10.1946	12.4172	27.9566	39.2551	16.9848	DOWN
XM_008657861.3	103635405	-1.37514	4.34069e-08	4.7632e-07	34.182	27.8035	42.3647	94.3536	103.185	74.472	DOWN
XM_008657973.2	103635544	1.14981	0.00284427	0.0111804	36.6831	27.8035	40.9039	11.6486	19.0667	16.9848	UP
XM_008657999.4	778431	-0.72537	1.87333e-28	1.0647e-26	2247.67	2469.87	2366.58	4044.39	3826.81	3838.57	DOWN
XM_008658049.4	103635643	0.939478	0.0112045	0.0355017	37.5168	37.9981	27.7562	19.8026	16.8236	16.9848	UP
XM_008658052.4	100501351	0.698222	7.51941e-07	6.78724e-06	247.611	264.133	245.423	144.443	149.169	173.768	UP
XM_008658113.4	103635733	-1.90307	0.00104121	0.004652	6.66966	7.41426	3.65213	13.9783	39.2551	11.7587	DOWN
XM_008658167.4	103635792	-0.667361	6.39818e-06	4.89576e-05	195.087	173.308	178.954	245.785	268.056	357.988	DOWN
XM_008658260.4	103635877	1.25911	0.00027139	0.00143184	39.1842	43.5588	51.1298	15.1432	21.3099	19.5979	UP
XM_008658269.3	103635889	-0.608072	4.53844e-19	1.52658e-17	2411.92	2500.46	2613.47	3698.43	4072.43	3700.08	DOWN
XM_008658382.4	103636017	-0.759294	4.92643e-16	1.34211e-14	386.006	416.125	406.847	667.464	687.524	691.152	DOWN
XM_008658394.2	103636028	1.90068	0.000145533	0.000824001	37.5168	25.9499	21.9128	4.65944	6.72944	11.7587	UP
XM_008658404.4	103636044	2.13524	6.08194e-10	8.84754e-09	63.3618	65.8015	59.1645	18.6378	13.4589	10.4522	UP
XM_008658418.3	103636060	3.0499	7.98795e-65	1.77915e-62	406.849	354.958	373.248	50.089	43.7414	43.1154	UP
XM_008658574.4	103636219	0.868953	6.60505e-05	0.000406059	119.22	113.067	107.373	64.0673	77.3886	43.1154	UP
XM_008658583.3	103636228	-1.54192	2.71272e-11	4.74137e-10	37.5168	37.0713	34.33	117.651	90.8474	108.442	DOWN
XM_008658616.4	103636254	-0.588487	5.58483e-08	6.01235e-07	342.654	361.445	355.718	599.903	491.249	501.706	DOWN
XM_008658673.3	103636321	0.635095	2.91553e-06	2.38007e-05	282.627	263.206	314.083	182.883	171.601	201.205	UP
XM_008658761.3	100101530	0.61102	0.00067681	0.00319633	145.065	166.821	135.859	92.0239	112.157	87.5373	UP
XM_008658798.4	103636442	-1.31083	4.12321e-11	7.07167e-10	58.3595	76.9229	50.3994	146.772	140.197	171.155	DOWN
XM_008658854.4	103636512	-1.35139	2.12171e-05	0.00014718	23.3438	20.3892	16.7998	43.0998	57.2002	53.5676	DOWN
XM_008658925.2	103636574	1.79355	0.000508015	0.00248607	30.8472	15.7553	31.4083	4.65944	10.0942	7.83916	UP
XM_008658970.3	103636612	0.802662	0.000584815	0.00281757	90.0404	79.7033	97.8771	62.9024	43.7414	47.0349	UP
XM_008659016.3	100193826	-0.730025	1.12026e-11	2.04476e-10	291.798	316.959	327.961	557.968	484.52	512.158	DOWN
XM_008659022.4	103636668	0.664621	0.00555763	0.0197246	70.0314	77.8497	81.8077	51.2538	52.7139	40.5023	UP
XM_008659114.2	103636793	-0.683759	0.0024229	0.00973532	57.5258	53.7534	48.2081	95.5185	85.2396	74.472	DOWN
XM_008659233.3	100384368	-0.646221	1.61295e-13	3.53519e-12	551.08	575.532	577.767	938.877	834.451	894.971	DOWN
XM_008659354.1	103637084	0.660565	2.95245e-05	0.000198621	181.748	187.21	192.102	110.662	113.279	131.959	UP
XM_008659760.3	100126430	1.08737	1.82068e-05	0.000127641	85.0381	86.1907	70.1209	43.0998	33.6472	36.5827	UP
XM_008659792.4	100191571	-1.03135	8.42423e-15	2.06927e-13	165.074	197.405	151.198	328.49	363.39	354.069	DOWN
XM_008659830.3	100192586	1.05624	4.73514e-06	3.7235e-05	108.382	94.5318	89.8424	39.6052	52.7139	48.3415	UP
XM_008659833.4	103637609	0.983334	0.00643354	0.0223378	44.1865	35.2177	31.4083	19.8026	19.0667	16.9848	UP
XM_008659922.3	100194264	0.946114	0.000104427	0.000612514	102.546	82.4836	83.999	59.4078	35.8903	44.4219	UP
XM_008660010.4	100272463	1.02915	0.00803648	0.0269606	34.182	28.7302	32.1388	17.4729	12.3373	16.9848	UP
XM_008660025.3	100272777	-0.682732	7.62793e-11	1.26482e-09	428.526	447.636	395.161	735.026	708.834	591.856	DOWN
[truncated: 1,087 more rows]
