# Supplementary material for: Phosphoglycerate dehydrogenase is required for kernel development and defines a predominant serine synthesis pathway in maize
Source: Plant Cell. 2025 May 22;37(6):koaf126. doi: 10.1093/plcell/koaf126 (PMC12164754; doi:10.1093/plcell/koaf126)
Supplement: koaf126_Supplementary_Data [file koaf126_supplementary_data.zip › Supplementary Data Set 7.xlsx]

## Sheet: Sheet1
Supplemental Dataset 8. List of differentially translated efficiency genes in dek20 versus WT.
Translation efficiency (TE) was calculated by dividing the RPF abundance by its mRNA abundance. Differential TE analysis was performed by deltaTE (pubmed-31763789).
Nucleotide Sequence ID	NCBI Gene ID	log2FoldChange	pvalue	padj	R_dek20_1	R_dek20_2	R_dek20_3	R_WT_1	R_WT_2	R_WT_3	m_dek20_1	m_dek20_2	m_dek20_3	m_WT_1	m_WT_2	m_WT_3	Delta	DEGs
NM_001111578.2	541915	0.82311	0.00168105	0.043442	210.552	263.791	229.528	247.256	243.125	370.413	495.988	563.272	497.923	1266.89	1185.65	912.583	buffered	UP
NM_001111589.1	541926	2.55805	0.000885112	0.0272364	46.679	131.895	65.4547	3968.66	2335.35	2086.92	4.75388	13.6385	23.2228	2507.69	2535.44	3458.16	buffered	UP
NM_001111592.2	541929	-1.52944	0.0004034	0.0156182	76.4741	91.656	77.6729	110.357	101.302	96.1497	22.1848	28.6409	23.2228	12.0369	12.4899	7.89736	buffered	DOWN
NM_001111741.2	542108	-0.774305	9.08377e-12	6.90821e-09	1602.98	1577.15	1614.55	1888.64	2103.03	1924.57	854.113	883.095	916.616	628.929	694.972	591.424	buffered	DOWN
NM_001111932.2	542355	0.741963	1.79038e-07	3.89024e-05	1553.32	1599.51	1520.29	991.816	1077.85	1035.58	3911.65	3706.27	3982.7	3870.87	4013.71	5008.68	exclusive	UP
NM_001112168.1	542644	-1.75071	7.72969e-08	1.95948e-05	506.517	445.985	488.728	952.702	1106.22	888.991	202.832	172.528	168.707	166.511	76.7235	88.6259	buffered	DOWN
NM_001112227.2	542715	-0.880653	0.00179566	0.0455201	259.217	183.312	230.401	202.554	199.903	249.043	135.485	113.2	129.774	56.1723	70.4786	71.0762	buffered	DOWN
NM_001112243.2	542733	-1.05597	2.579e-08	7.84532e-06	335.691	272.733	282.764	419.077	332.271	269.534	43261.9	42839.3	43984.6	21556.1	23596.9	26659.7	buffered	DOWN
NM_001112285.2	606410	-0.915761	1.85161e-08	5.97398e-06	2833.51	3351.03	2912.3	6298.73	5694.53	5504.18	183.024	186.166	187.831	212.652	198.054	158.825	exclusive	DOWN
NM_001112493.1	100037792	-1.23174	0.000311185	0.0132756	141.03	124.071	114.328	67.0524	63.4827	81.9637	127.562	128.202	121.578	20.0615	36.5775	32.4669	buffered	DOWN
NM_001112497.2	100037796	0.613768	0.000180014	0.00919763	227.436	235.847	248.728	245.859	255.281	264.806	408.833	434.387	439.866	737.261	630.738	742.351	buffered	UP
NM_001136588.2	100191152	0.599809	0.000463024	0.0171174	847.174	969.095	876.22	975.053	975.202	898.448	882.637	941.741	938.473	1285.94	1388.16	1758.48	buffered	UP
NM_001136803.2	542712	-1.60017	3.19084e-05	0.00235923	124.146	92.7738	112.582	86.6093	97.2501	102.455	61.0081	50.4626	58.7399	11.0338	17.8427	19.3046	buffered	DOWN
NM_001136840.1	100191406	-1.06152	0.00121122	0.0348536	42.7063	50.299	46.2547	68.4493	56.7292	81.9637	255.125	311.641	242.473	232.714	181.103	162.335	buffered	DOWN
NM_001136845.1	100191411	0.701977	2.34429e-17	4.99194e-14	1082.56	1089.81	1097.89	813.01	883.355	865.347	9949.07	9765.88	10088.9	13177.4	12108	12688.4	buffered	UP
NM_001137235.1	100191811	0.685563	5.66861e-07	9.89404e-05	798.509	773.488	790.693	645.379	579.448	587.932	1076.75	915.146	999.945	1342.12	1171.37	1178.46	buffered	UP
NM_001137428.1	100192004	0.862795	0.000276627	0.0123232	238.361	234.729	231.273	356.216	391.702	389.327	97.4545	151.388	148.899	414.271	349.716	408.03	buffered	UP
NM_001137488.1	100192065	0.606395	0.00140208	0.0382767	471.756	405.746	480.874	240.271	187.747	181.266	704.366	713.296	810.064	468.437	520.114	532.633	intensified	UP
NM_001137859.2	100192647	-0.748444	0.000148209	0.00809221	305.896	264.908	308.073	357.613	403.858	378.294	240.863	276.18	246.571	224.689	190.024	175.497	buffered	DOWN
NM_001137965.1	100192769	0.633687	0.00179367	0.0455201	245.313	282.792	282.764	230.493	217.462	275.839	306.625	255.041	261.598	347.064	395.215	393.113	buffered	UP
NM_001138101.2	100192917	0.670366	0.000315449	0.0133277	528.366	661.712	599.565	460.985	567.292	488.63	955.529	1011.3	978.771	1200.68	1234.71	1541.74	buffered	UP
NM_001138555.1	100193435	-0.771638	3.19317e-06	0.000379032	1932.71	2162.86	2401.75	4391.93	5128.59	4769.66	1987.91	2287.18	1889.24	2965.09	2389.13	2587.7	intensified	DOWN
NM_001139186.2	100194134	0.738815	0.000410949	0.0157922	380.384	318.561	354.328	178.806	182.344	214.367	314.548	362.103	318.971	270.831	289.943	343.974	exclusive	UP
NM_001139311.1	100194272	1.4063	7.41012e-09	2.62985e-06	120.174	102.834	93.382	85.2124	76.9896	88.2686	217.886	228.446	215.152	426.308	431.793	529.123	buffered	UP
NM_001139356.1	100194318	0.778863	0.000173044	0.00894368	346.616	299.559	358.692	187.188	167.486	185.994	255.917	269.361	308.726	230.708	280.13	257.103	exclusive	UP
NM_001143430.1	100217059	2.2973	5.38151e-22	1.9099e-18	564.12	546.583	596.947	747.355	733.428	739.249	67.3466	65.465	45.7625	462.418	315.815	360.646	buffered	UP
NM_001147143.1	100272687	-1.20707	0.000112685	0.00655604	82.4331	65.9476	80.2911	50.2893	54.0278	61.4728	177.478	220.262	183.733	64.1969	61.5572	56.159	buffered	DOWN
NM_001147462.1	100273012	0.639483	4.02651e-05	0.00287719	257.231	300.677	294.983	258.431	218.813	280.568	846.19	803.31	827.14	1128.46	1084.83	1204.79	buffered	UP
NM_001147691.1	100273249	0.766605	2.09685e-06	0.000279064	250.279	225.787	229.528	135.502	140.472	138.708	1597.3	1700.04	1790.88	1770.43	1544.28	1773.4	exclusive	UP
NM_001147742.1	100273301	0.860578	0.000161352	0.00861427	71.5082	71.5364	61.0911	48.8924	47.2743	74.0826	527.68	545.542	527.293	807.477	755.637	845.017	buffered	UP
NM_001147786.2	100273345	-0.712094	0.00196674	0.0489249	779.638	733.248	706.038	736.179	599.709	808.603	198.078	202.532	257.499	116.357	120.438	150.927	buffered	DOWN
NM_001148115.1	100273703	1.38557	0.00134992	0.0371385	75.4809	67.0654	51.491	85.2124	74.2882	80.3874	11.8847	9.54698	12.9774	35.1077	39.2539	36.8543	buffered	UP
NM_001148154.1	100273745	-0.646648	0.00064602	0.0221163	835.256	820.433	882.329	673.318	956.292	896.872	653.658	699.657	668.679	382.172	434.469	467.699	buffered	DOWN
NM_001148358.2	100273971	0.60815	2.36817e-05	0.00191014	1583.11	1583.86	1664.29	1582.72	1796.42	1853.64	2667.72	2516.31	2631	4132.68	3825.47	4937.6	buffered	UP
NM_001148369.1	100273983	1.64093	2.66388e-05	0.00205524	46.679	36.886	47.1274	39.1139	39.1702	31.5245	79.2313	72.2843	94.2571	262.806	163.26	218.494	buffered	UP
NM_001148546.1	100274172	0.614112	1.13243e-05	0.0010768	932.586	802.549	908.511	772.499	660.49	743.978	1176.58	1224.06	1179.58	1368.2	1625.47	1511.9	buffered	UP
NM_001148610.1	100274242	-1.07676	6.52783e-06	0.000655678	233.395	304.03	261.819	312.911	349.83	319.974	278.894	242.084	269.111	126.388	185.564	148.295	buffered	DOWN
NM_001148702.2	100274341	-1.20617	8.83296e-06	0.000870783	1163.99	1146.82	1099.64	2180.6	2235.4	2069.58	402.495	318.46	446.014	267.821	443.39	250.083	exclusive	DOWN
NM_001148786.1	100274427	-1.66578	3.21644e-06	0.000379032	24.8292	15.6486	23.5637	258.431	322.816	282.144	30.1079	35.4602	46.4455	166.511	172.182	135.133	intensified	DOWN
NM_001148828.1	100274469	-1.13206	0.000160579	0.00861427	102.296	92.7738	111.709	53.0831	66.1841	78.8112	232.94	210.033	266.379	75.2307	66.0179	66.6888	buffered	DOWN
NM_001148848.1	100274489	1.10669	0.00122901	0.0351433	57.6038	45.828	53.2365	39.1139	32.4167	33.1007	86.3621	96.1517	105.185	157.483	131.144	125.48	buffered	UP
NM_001149742.2	100275719	0.840413	0.000167299	0.00877455	220.484	195.607	196.364	170.425	178.292	152.894	137.862	149.342	154.363	192.591	247.121	208.841	buffered	UP
NM_001150470.2	100276755	-0.802602	0.00176298	0.0449055	713.096	695.245	729.602	1584.11	1828.84	1527.36	388.233	461.665	434.402	761.335	424.656	517.716	exclusive	DOWN
NM_001150882.1	100277263	-0.695275	0.000778567	0.0248931	330.726	327.503	417.165	437.237	453.834	419.276	655.243	675.108	674.826	602.849	433.577	472.086	buffered	DOWN
NM_001150899.2	100277294	0.620062	0.000296622	0.0129432	565.114	471.693	543.71	399.52	406.559	370.413	820.836	658.741	774.547	797.446	860.017	918.726	exclusive	UP
NM_001150937.2	100277344	-0.874492	2.40007e-05	0.00191444	813.406	751.132	773.238	864.696	854.99	813.332	251.163	287.773	271.16	205.631	148.094	127.235	buffered	DOWN
NM_001151414.2	100277987	1.5121	6.74318e-05	0.00440458	54.6243	72.6542	53.2365	118.739	110.757	111.912	31.6925	31.3686	23.2228	181.557	114.193	171.109	buffered	UP
NM_001152297.1	100279276	0.597673	5.80585e-06	0.000600144	900.805	978.037	923.348	670.524	784.754	709.301	1095.77	1076.76	1116.74	1166.58	1282.89	1396.95	buffered	UP
NM_001153243.2	100280317	0.902104	5.02166e-14	6.6832e-11	951.457	943.387	1004.51	765.515	863.094	825.942	8064.16	8173.58	7899.84	13754.2	11356.9	13062.2	buffered	UP
NM_001153314.1	541991	-0.751523	0.00141702	0.0384873	241.34	210.138	242.619	349.231	328.219	364.108	275.725	268.679	231.545	207.637	284.591	197.434	exclusive	DOWN
NM_001153449.3	100280530	3.28713	3.27519e-06	0.000379032	179.764	122.953	157.091	157.852	198.552	141.86	1.58463	5.45542	10.9284	113.348	34.7932	45.6292	buffered	UP
NM_001153452.3	100280533	-1.34154	0.00155063	0.0415858	165.859	88.3028	108.218	104.769	98.6008	159.199	205.209	210.715	193.978	101.311	82.9684	56.159	buffered	DOWN
NM_001153472.2	100280553	-1.94402	2.25098e-07	4.60887e-05	13.9044	6.70654	8.72729	41.9077	41.8716	55.1679	572.05	560.544	567.592	640.966	603.082	823.957	exclusive	DOWN
NM_001153476.1	100280557	0.642961	3.76679e-06	0.000416741	4871.5	5502.72	5766.12	4080.42	4871.96	4827.98	8903.22	9577.66	9169.57	12855.4	11017	12988.5	buffered	UP
NM_001153569.1	100280651	3.15912	1.78306e-06	0.000243388	211.545	160.957	165.819	101.975	109.406	102.455	3.16925	17.7301	7.51325	82.2523	29.4404	38.6093	buffered	UP
NM_001153688.1	100280767	0.986822	6.31096e-11	3.73293e-08	1507.63	1503.38	1560.44	1002.99	1022.48	1101.78	332.771	390.744	379.76	435.335	560.26	499.288	buffered	UP
NM_001154093.2	100281174	-1.05487	0.000148157	0.00809221	506.517	376.684	446.837	332.468	267.438	282.144	129.147	129.566	123.627	49.1507	29.4404	43.8742	buffered	DOWN
NM_001154650.2	100281730	-0.645529	6.88112e-05	0.0044402	437.988	480.635	503.565	845.139	817.171	747.13	210.755	207.988	202.858	248.763	207.867	217.616	exclusive	DOWN
NM_001154979.2	100282066	2.57292	4.07242e-05	0.0028906	262.197	210.138	236.51	360.406	366.038	310.516	10.3001	27.959	17.0756	301.926	82.0763	100.911	buffered	UP
NM_001155404.1	100282495	-0.833642	0.00144256	0.0390813	226.443	274.968	262.692	180.203	166.136	162.351	347.033	417.339	342.877	161.495	148.986	104.421	buffered	DOWN
NM_001155417.1	100282508	-0.598573	0.000283018	0.0125033	654.499	796.96	781.093	780.881	849.587	748.707	461.126	515.537	525.244	327.003	347.932	382.583	buffered	DOWN
NM_001155618.1	100282711	0.627786	2.23629e-08	7.00286e-06	908.75	913.207	962.62	926.161	890.108	942.582	1303.35	1372.72	1354.43	2240.87	1921.66	2005.93	buffered	UP
NM_001156070.1	100283168	1.69921	4.18717e-08	1.20489e-05	229.422	278.321	245.237	413.49	424.118	442.919	50.708	62.7373	76.4985	438.344	249.797	365.033	buffered	UP
NM_001156131.2	100283229	-0.942897	3.08065e-05	0.00230984	153.941	175.488	185.019	213.729	182.344	198.604	204.417	171.164	187.831	114.351	105.272	118.46	buffered	DOWN
NM_001156178.1	100283276	4.52824	8.55794e-63	9.11164e-59	713.096	786.901	647.565	867.49	979.254	966.226	57.8388	27.959	42.3474	1351.14	1042.01	1451.36	buffered	UP
NM_001156249.2	100283348	0.821858	1.72624e-05	0.00151895	1178.89	1320.07	1460.08	1276.79	1562.75	1519.48	3973.45	4017.23	3955.38	8269.36	6178.92	8795.02	buffered	UP
NM_001156433.2	100283533	1.79809	5.08896e-05	0.00351002	334.698	308.501	314.183	103.372	102.653	102.455	12.677	30.0048	19.1246	34.1046	22.3033	14.0397	exclusive	UP
NM_001156641.2	100283742	-0.726328	0.000423636	0.0159989	354.562	320.796	322.037	234.683	287.698	244.315	214.717	207.306	221.299	113.348	94.5662	92.1358	buffered	DOWN
NM_001157177.1	100284282	0.703546	8.44909e-08	2.09203e-05	1504.65	1638.63	1681.75	1047.69	1194.01	1134.88	4697.62	4717.57	4933.47	5542	4821.98	5987.95	exclusive	UP
NM_001158790.2	100285901	-1.04462	0.00160072	0.0423952	51.6448	64.8299	58.4729	40.5108	52.6771	52.0154	133.109	149.342	161.876	65.2	57.9887	56.159	buffered	DOWN
NM_001159224.2	100286337	1.7516	7.28076e-07	0.000121122	217.504	167.663	216.437	213.729	199.903	160.775	28.5233	20.4578	28.0039	104.32	66.0179	77.2186	buffered	UP
NM_001174878.1	100382117	0.622466	1.92065e-05	0.00164912	737.925	712.011	777.602	625.822	553.785	638.371	1108.45	1059.71	1066.2	1199.68	1350.69	1504.88	buffered	UP
NM_001175159.1	100382416	0.91287	1.87948e-07	4.00216e-05	281.067	271.615	271.419	308.72	329.57	386.175	1281.96	1324.98	1247.88	3112.55	2545.26	3348.48	buffered	UP
NM_001175276.1	100382542	-0.905387	0.00164678	0.043089	133.085	145.308	149.237	371.582	353.882	357.803	161.632	202.532	183.05	320.984	181.103	239.553	exclusive	DOWN
NM_001175441.1	100382718	0.702586	0.000261387	0.0119956	285.04	291.734	281.892	188.585	179.642	203.333	391.403	361.421	418.01	426.308	367.559	472.964	exclusive	UP
NM_001175873.1	100383211	0.69032	3.56104e-07	6.89353e-05	1550.34	1249.65	1396.37	1169.23	1171.05	1150.64	2622.56	2359.47	2499.18	3259	3119.79	3658.23	buffered	UP
NM_001176060.1	100383406	0.776968	0.000164765	0.00868444	318.808	314.09	333.383	131.311	122.913	107.183	1019.71	973.11	1045.02	673.064	534.388	743.229	intensified	UP
NM_001176124.1	100383476	-0.642228	0.00025672	0.0119039	645.56	765.663	624.001	1212.53	1157.55	1169.56	551.45	501.898	486.312	482.48	636.983	595.812	exclusive	DOWN
NM_001176497.1	100280752	1.1491	3.34922e-06	0.000383432	408.193	499.637	426.765	604.868	507.861	613.151	272.556	341.645	299.847	1105.39	737.795	781.838	buffered	UP
NM_001177001.1	100384470	-0.668211	0.000417928	0.0158917	2025.07	1998.55	2201.02	3609.65	4041.28	3685.21	751.113	756.939	778.645	1059.25	884.997	678.295	exclusive	DOWN
NM_001196058.2	100501306	-0.64758	0.000236616	0.0111109	346.616	338.68	396.219	304.53	329.57	381.446	753.49	761.712	729.468	502.541	425.548	414.172	buffered	DOWN
NM_001196813.1	100502335	-1.03656	5.49338e-07	9.80937e-05	514.462	440.396	473.019	388.345	407.91	433.462	665.543	578.274	609.256	204.628	304.218	266.755	buffered	DOWN
NM_001196840.1	100502362	0.859347	1.11674e-06	0.000167464	1101.43	1247.42	1274.18	874.475	1025.18	1120.7	1356.44	1509.1	1306.62	1955	1935.93	2414.84	buffered	UP
NM_001196857.1	100277139	-1.35954	0.000539564	0.0193425	154.934	100.598	138.764	50.2893	71.5869	50.4392	160.047	158.207	144.118	35.1077	21.4112	22.8146	buffered	DOWN
NM_001196876.1	100502398	-1.58477	0.000554437	0.0196116	100.31	68.1832	80.2911	27.9385	20.2604	33.1007	106.17	105.017	103.819	10.0308	12.4899	11.4073	buffered	DOWN
NM_001301449.1	103639304	-0.630378	0.000101312	0.00605993	320.794	331.974	289.746	304.53	314.712	313.669	759.036	696.929	808.015	524.609	479.076	447.517	buffered	DOWN
NM_001301465.1	103626513	0.780165	4.95223e-12	4.05587e-09	5210.17	5261.28	5637.83	4298.34	4920.58	4850.04	7755.95	8490.67	8007.07	13151.3	11901.1	11321.3	buffered	UP
NM_001301696.2	100193258	3.04185	0.00164715	0.043089	943.511	929.974	979.202	806.025	929.278	923.668	3.16925	38.8698	42.3474	361.108	124.899	164.09	buffered	UP
NM_001308507.1	100037751	0.692274	2.43505e-05	0.00192045	3251.64	3461.69	3869.68	1556.17	2057.11	2053.82	22482.7	23747.4	23595.7	19247	18720.5	22429.4	intensified	UP
NM_001310034.1	100272368	1.08112	3.85437e-13	3.73068e-10	3812.78	3763.49	3516.23	3848.53	2827.01	3259.63	1722.49	1718.46	1541.58	3204.83	3057.34	3179.12	buffered	UP
NM_001319757.1	103650526	0.724474	1.64922e-08	5.66429e-06	24051.6	24442	24093.4	16609.4	17179.5	16367.5	24786.7	24795.5	24071.1	30254.8	23456.9	30382	exclusive	UP
NM_001320111.1	100274115	-0.776455	0.000190482	0.00947693	202.607	212.374	166.691	504.29	440.327	469.715	238.486	220.262	188.514	315.969	324.737	279.917	intensified	DOWN
NM_001320544.1	103652993	-1.21576	4.98214e-05	0.00346698	85.4126	76.0075	81.1638	459.588	456.535	431.886	40.408	33.4144	34.8341	113.348	70.4786	76.3411	intensified	DOWN
NM_001321631.1	107457598	-1.44053	1.28088e-05	0.00119627	755.802	663.947	794.184	643.982	676.698	621.032	747.151	761.03	720.589	360.104	150.771	210.596	buffered	DOWN
NM_001323076.1	103638134	-1.09429	0.000387298	0.0151602	109.249	84.9495	79.4184	58.6708	63.4827	50.4392	217.094	191.621	213.103	64.1969	65.1258	55.2815	buffered	DOWN
NM_001323283.1	100501678	1.13247	0.000344983	0.0140405	124.146	110.658	97.7457	62.8616	109.406	64.6252	408.041	347.101	424.84	545.674	552.231	754.636	buffered	UP
NM_001324121.1	100279269	-1.37266	0.000712307	0.0234072	117.194	93.8916	102.982	139.692	144.524	129.25	63.385	43.6433	61.472	41.1261	17.8427	27.202	buffered	DOWN
NM_001328020.1	100277143	3.33929	3.45239e-05	0.00250052	63.5629	46.9458	59.3456	32.1293	62.132	42.5581	3.96156	23.1855	9.56231	162.498	48.1752	91.2583	buffered	UP
NM_001328647.1	100193868	-1.06614	0.000349794	0.0140538	96.3375	108.422	94.2548	203.951	195.851	203.333	197.286	265.27	221.982	286.88	191.809	183.394	exclusive	DOWN
NM_001329573.1	100192627	0.754458	1.78241e-06	0.000243388	372.439	372.213	369.164	135.502	151.278	154.47	867.583	973.792	962.378	587.803	662.855	621.259	intensified	UP
NM_001329682.1	103629584	-1.12771	0.00030105	0.0130828	502.544	443.749	499.201	384.154	411.962	446.072	52.2926	42.9614	34.8341	24.0738	13.382	14.0397	buffered	DOWN
NM_001330776.1	103649857	-0.732704	2.24102e-05	0.00182139	1502.67	1266.42	1282.04	389.742	340.375	323.126	2785.77	2682.02	2488.93	378.16	478.184	388.725	buffered	DOWN
NM_001346421.1	103632654	-2.07273	1.23043e-06	0.000181949	10.9249	15.6486	6.98183	32.1293	33.7674	74.0826	628.304	736.481	633.162	564.732	737.795	699.355	exclusive	DOWN
NM_001346721.1	103650921	-0.959534	0.00037593	0.0147709	184.73	159.839	170.182	142.486	136.42	130.827	147.37	142.523	144.801	76.2338	54.4202	48.2616	buffered	DOWN
NM_001348553.1	541635	-1.48412	0.000594435	0.0206683	209.559	207.903	200.728	174.616	171.538	174.961	202.832	139.113	99.0382	65.2	39.2539	28.957	buffered	DOWN
NM_001348982.1	100284246	1.73371	4.85973e-08	1.36162e-05	216.511	235.847	275.782	290.56	293.101	327.855	22.1848	38.1879	30.053	154.474	100.811	123.725	buffered	UP
NM_001349026.1	100381583	1.21954	0.000211679	0.0102911	166.853	182.194	123.928	60.0677	137.771	100.878	545.904	499.171	569.641	698.141	793.107	891.524	buffered	UP
NM_001350839.1	103630722	0.6184	0.000264975	0.0120725	656.485	642.71	749.674	516.862	452.483	485.477	1724.07	1572.52	1713.02	1581.85	1781.59	2089.29	exclusive	UP
NM_001352077.1	103632861	0.696393	0.00155509	0.0416006	339.664	269.379	290.619	202.554	213.41	233.281	1025.25	835.36	1008.14	996.055	1025.95	1325.88	exclusive	UP
NM_001352437.1	103653801	-0.670456	5.47768e-06	0.000571773	1767.84	1958.31	1764.66	1051.88	1214.28	1256.25	666.335	669.652	755.423	284.874	297.081	261.49	buffered	DOWN
NM_001357849.1	100502520	-1.321	0.00196214	0.0489247	135.071	118.482	118.691	32.1293	35.1181	47.2867	117.262	150.706	168.023	18.0554	24.0876	11.4073	buffered	DOWN
NM_001358544.1	100192742	0.798017	0.000233028	0.0110269	224.456	196.725	209.455	131.311	114.809	127.674	242.448	235.947	247.937	211.649	272.993	261.49	exclusive	UP
NM_001358591.1	100192858	1.98144	3.36849e-10	1.63019e-07	66.5424	61.4766	61.9638	106.166	97.2501	94.5735	22.9771	31.3686	38.9323	203.625	179.319	199.189	buffered	UP
NM_001361032.1	100280232	0.68604	0.000190086	0.00947693	1173.93	1079.75	1203.49	574.136	640.23	619.456	1103.69	1104.04	1146.11	767.354	964.396	1127.57	exclusive	UP
NM_001361456.1	100381615	0.838553	5.26639e-06	0.000555161	443.947	409.099	532.365	324.086	379.545	323.126	2147.96	2178.76	2325.69	2665.17	2759.37	3383.58	buffered	UP
NM_001364271.1	103633535	0.786673	0.000108054	0.00632115	230.415	273.85	240.001	187.188	182.344	185.994	961.075	876.276	989.016	1025.14	1198.14	1418.89	buffered	UP
NM_001365468.1	100240696	1.97142	0.000309356	0.0132756	379.391	382.273	386.619	581.121	518.667	482.325	19.0155	89.3324	84.0117	410.258	231.955	401.01	buffered	UP
NM_001367000.1	100502393	0.76983	3.42416e-06	0.000383758	369.459	423.63	388.365	345.04	380.896	354.651	359.71	290.501	327.851	520.597	515.653	489.636	buffered	UP
NM_001367061.1	100282270	0.803897	9.52618e-13	8.4521e-10	1514.58	1688.93	1728	1289.36	1430.39	1331.91	1821.53	1897.8	1934.32	2816.64	2521.17	2774.6	buffered	UP
NM_001367182.1	100283854	0.686923	2.91828e-07	5.86245e-05	1956.54	2058.91	2118.99	1832.76	1984.17	1872.55	2770.72	2940.47	2831.81	4322.26	3673.81	4760.35	buffered	UP
NM_001367227.1	100285862	-0.660339	0.00200374	0.0497291	302.917	297.323	266.182	486.13	441.677	442.919	206.794	177.983	172.805	191.588	213.22	153.56	exclusive	DOWN
NM_001367456.1	100191370	2.04955	7.13231e-05	0.00454717	72.5014	78.243	54.1092	76.8308	72.9376	77.235	19.0155	10.9108	10.9284	43.1323	89.2134	53.5265	buffered	UP
NM_001367786.1	100274260	-0.827709	0.000324777	0.0135604	1121.29	876.321	1021.09	914.985	952.24	786.536	386.649	370.968	353.123	235.723	162.368	153.56	buffered	DOWN
NM_001370729.1	100285908	-0.79614	3.50604e-05	0.00252222	1567.22	1318.95	1659.06	986.229	1254.8	1078.14	986.429	1054.94	1046.39	490.504	363.991	444.884	buffered	DOWN
NM_001371609.1	100276087	0.671315	6.74248e-07	0.000113948	436.995	410.217	392.728	431.65	482.198	411.395	766.167	784.216	797.77	1371.21	1237.39	1397.83	buffered	UP
XM_008645565.3	100284663	-1.59276	0.00154205	0.0414602	100.31	115.129	126.546	82.4185	108.056	91.421	21.3924	35.4602	34.1511	11.0338	10.7056	3.50994	buffered	DOWN
XM_008645597.3	100285426	0.81508	0.000659705	0.022369	187.709	195.607	203.346	174.616	232.32	193.876	659.997	648.513	658.434	1035.17	1023.28	1486.46	buffered	UP
XM_008646143.4	103625741	0.661404	0.00156853	0.0418551	88.3921	91.656	82.0366	67.0524	75.6389	77.235	538.773	560.544	548.467	668.049	729.765	791.491	buffered	UP
XM_008646210.2	103625810	-1.95696	2.69729e-13	2.87181e-10	862.071	1028.34	901.529	1173.42	1233.18	1205.81	164.801	106.381	99.7213	36.1108	42.8224	43.8742	buffered	DOWN
XM_008646615.3	103626210	0.919458	3.1137e-10	1.57865e-07	2406.45	2381.94	2519.57	3384.75	3525.32	3322.68	314.548	313.686	317.605	935.87	876.967	694.09	buffered	UP
XM_008646772.3	103626365	1.15859	0.000271082	0.0121781	286.033	282.792	271.419	279.385	289.049	253.772	27.7309	19.7759	19.1246	33.1015	59.773	50.8941	buffered	UP
XM_008646897.4	100278478	1.28667	0.000863061	0.0268685	75.4809	71.5364	76.8002	27.9385	25.6632	39.4056	94.2852	85.2409	96.9892	84.2584	74.9392	118.46	exclusive	UP
XM_008647923.4	100384293	0.674761	0.00098628	0.0298322	1169.95	1303.3	1091.78	1341.05	1356.1	1281.47	64.9697	98.8794	73.7664	126.388	157.016	141.275	buffered	UP
XM_008649228.4	100502172	-0.780888	0.00111307	0.032647	486.653	553.29	480.001	783.675	733.428	745.554	110.131	146.614	142.752	148.455	102.595	97.4007	exclusive	DOWN
XM_008649333.4	100273641	-1.01687	0.000104296	0.00620358	3896.21	4090.99	4215.28	5116.93	5418.99	5196.81	24.5617	29.3229	22.5397	10.0308	20.5191	17.5497	exclusive	DOWN
XM_008649339.4	100502234	1.2757	4.87514e-06	0.000524299	552.202	685.185	587.347	727.798	633.476	685.658	110.131	128.202	68.3022	240.738	302.433	288.692	buffered	UP
XM_008649431.2	100276474	1.93521	9.32282e-07	0.000150394	144.01	178.841	144	101.975	114.809	138.708	22.1848	21.1397	28.0039	46.1415	82.9684	78.0961	buffered	UP
XM_008650237.4	103629039	0.761899	0.000280949	0.0124636	174.798	146.426	165.819	82.4185	68.8855	58.3203	1019.71	1052.9	993.798	679.083	728.873	834.487	intensified	UP
XM_008650838.3	103629721	0.753674	8.00419e-05	0.00495468	1311.98	1295.48	1237.53	1686.09	1801.83	1640.85	672.674	644.421	768.4	1479.54	1298.95	1912.92	buffered	UP
XM_008650839.4	542722	1.59074	6.78028e-14	8.02107e-11	1189.82	1244.06	1225.31	829.773	829.327	922.091	157.67	217.535	194.661	417.28	471.047	324.669	buffered	UP
XM_008651436.3	103630378	0.975989	2.31027e-06	0.000303557	169.832	150.897	174.546	94.9909	82.3924	69.3539	2972.76	2713.39	3089.99	2455.53	3129.6	3028.2	exclusive	UP
XM_008651772.2	103630726	0.616635	0.000493916	0.0180093	400.247	387.862	327.273	300.339	287.698	342.041	1968.9	1898.48	2004.67	2150.6	2545.26	2808.83	buffered	UP
XM_008652695.4	100193699	-0.807688	0.00130289	0.0361247	1486.78	1731.41	1707.06	1994.81	2175.97	2108.99	68.9312	64.1011	37.5662	47.1446	34.7932	42.1192	exclusive	DOWN
XM_008652713.3	100193936	1.34402	0.000106151	0.00626352	3059.96	2979.94	2728.15	2409.69	2327.25	2296.56	223.432	534.631	533.44	794.437	1042.01	795.878	buffered	UP
XM_008652927.4	100274576	0.675156	0.00186842	0.0471561	725.014	690.774	756.656	824.185	745.584	753.435	143.409	179.347	126.359	207.637	278.346	279.917	buffered	UP
XM_008653121.4	100279752	-1.9959	0.000193755	0.00959492	182.743	175.488	180.655	118.739	136.42	107.183	38.031	36.8241	24.5888	12.0369	0	5.2649	buffered	DOWN
XM_008653493.4	100383327	1.03627	1.40013e-05	0.00127412	480.694	470.576	438.983	329.674	351.181	351.498	62.5927	62.0554	65.5701	77.2369	122.222	89.5034	exclusive	UP
XM_008653610.4	541775	1.32529	2.15338e-05	0.00177158	631.656	620.355	583.856	567.151	524.07	576.898	60.2158	31.3686	46.4455	93.2861	137.389	81.606	buffered	UP
XM_008654876.4	103633191	-2.74795	2.71624e-11	1.70117e-08	212.538	185.548	189.382	103.372	118.861	111.912	163.216	106.381	185.099	8.02461	14.2741	15.7947	buffered	DOWN
XM_008656425.4	100274471	-0.858976	0.0017337	0.0443719	744.877	764.546	791.565	762.721	914.421	920.515	58.6312	47.7349	42.3474	33.1015	18.7348	40.3643	others	DOWN
XM_008656465.4	100275589	1.41116	5.10999e-09	1.94307e-06	220.484	195.607	192.873	135.502	139.122	133.979	110.131	80.4674	100.404	169.52	183.78	164.967	buffered	UP
XM_008656686.4	100191280	-1.00643	0.00026533	0.0120725	152.948	156.486	156.219	150.868	171.538	182.842	119.639	94.1059	114.748	47.1446	66.91	62.3014	buffered	DOWN
XM_008657132.4	100384862	1.75795	1.95995e-05	0.00166941	330.726	222.434	257.455	389.742	326.868	329.431	13.4693	8.18312	26.6379	77.2369	66.91	67.5663	buffered	UP
XM_008657224.3	103634632	1.61308	0.000323004	0.0135395	161.887	156.486	129.164	55.877	52.6771	78.8112	36.4464	30.0048	19.8076	36.1108	46.391	27.202	exclusive	UP
XM_008658098.2	103635713	-0.857767	0.00123004	0.0351433	628.676	657.241	557.674	772.499	592.955	728.216	209.171	233.901	323.753	134.412	179.319	166.722	buffered	DOWN
XM_008658152.3	103635772	1.13856	1.03472e-06	0.000159662	1678.46	1660.99	1565.68	1526.84	1457.4	1475.35	526.888	655.332	381.126	1193.66	962.612	974.007	buffered	UP
XM_008658210.2	103635834	1.05027	0.000326054	0.0135605	562.134	593.529	567.274	793.453	688.855	644.676	289.194	334.826	271.16	501.538	810.057	976.64	buffered	UP
XM_008658304.3	103635930	1.71291	6.80376e-05	0.00441705	34.7609	40.2392	33.1637	33.5262	21.6111	28.372	79.2313	64.7831	101.77	175.538	188.24	258.858	buffered	UP
XM_008658671.4	103636319	0.839189	0.000609318	0.021063	132.092	129.66	145.746	118.739	124.264	121.369	93.4929	94.1059	88.1099	133.409	165.937	140.397	buffered	UP
XM_008658970.3	103636612	1.19058	0.000161816	0.00861427	107.262	96.1271	116.946	75.4339	52.6771	56.7441	94.2852	88.6505	102.453	118.363	147.202	109.685	exclusive	UP
XM_008659900.3	100193799	-2.16274	0.000214005	0.0103569	192.675	195.607	186.764	212.332	229.618	275.839	53.8773	108.426	140.703	34.1046	41.0381	9.65232	buffered	DOWN
XM_008660288.3	100279998	0.834367	0.000117041	0.00673586	261.204	203.432	244.364	114.548	135.07	129.25	228.186	205.942	209.005	209.643	199.838	201.821	exclusive	UP
XM_008660547.4	100381518	-1.88281	1.8758e-10	1.05114e-07	1599	1546.98	1738.48	2025.54	1912.58	1777.98	183.024	255.041	309.409	109.335	73.155	56.159	buffered	DOWN
XM_008660780.4	541639	-0.599168	0.00125494	0.0355355	501.551	457.162	499.201	455.397	494.355	422.428	188.57	184.802	213.786	130.4	108.84	126.358	buffered	DOWN
XM_008660977.2	103637980	0.729401	3.67272e-08	1.08621e-05	870.017	929.974	885.82	836.758	841.483	816.484	4635.82	4512.31	4779.79	6887.12	6415.33	8157.09	buffered	UP
XM_008661482.3	103638625	-1.63172	0.000331603	0.0137377	638.608	665.065	607.42	838.155	791.508	832.247	45.1618	48.4168	109.284	14.0431	34.7932	35.0994	buffered	DOWN
XM_008663494.2	100275944	1.53523	0.00101079	0.0304007	166.853	155.368	180.655	182.997	164.785	200.181	15.8463	6.81927	9.56231	34.1046	19.6269	46.5066	buffered	UP
XM_008665194.3	103641883	-1.363	0.00109013	0.0323304	162.88	146.426	153.6	185.791	224.215	192.299	54.6696	36.1421	26.6379	21.0646	24.9797	13.1623	others	DOWN
XM_008665346.2	103642035	2.07759	0.000364335	0.0144742	150.962	185.548	155.346	143.883	116.16	113.488	45.9541	60.6915	11.6114	146.449	111.517	121.093	buffered	UP
XM_008665377.2	103642057	1.93426	0.00010648	0.00626352	84.4194	39.1215	67.2002	9.77847	12.1563	9.45735	158.463	132.294	148.899	94.2892	82.0763	100.033	intensified	UP
XM_008667018.4	103643851	1.01887	2.06499e-07	4.31097e-05	607.82	676.243	745.311	500.099	545.681	572.169	221.848	259.132	245.888	329.009	408.597	435.232	buffered	UP
XM_008668798.4	100191326	1.76245	5.80748e-08	1.54581e-05	182.743	195.607	171.928	610.456	640.23	576.898	56.2542	45.0072	52.5927	795.44	404.137	534.388	buffered	UP
XM_008668951.4	100272946	-0.984601	1.74723e-05	0.00152482	182.743	216.845	230.401	476.351	520.018	438.19	336.733	388.698	297.115	448.375	393.431	336.076	exclusive	DOWN
XM_008669303.4	100273515	1.89298	6.34903e-06	0.000643792	282.06	301.794	241.746	307.323	349.83	386.175	16.6386	15.0024	12.9774	40.1231	67.8022	100.033	buffered	UP
XM_008669606.4	100279878	-2.57475	1.24102e-16	2.20218e-13	248.292	286.146	235.637	381.36	337.674	360.955	128.355	91.3782	141.386	34.1046	29.4404	21.9371	buffered	DOWN
XM_008669659.3	100280492	-1.63878	0.00130024	0.0361247	112.228	110.658	108.218	108.96	128.316	140.284	26.9386	52.5084	69.6683	24.0738	19.6269	11.4073	buffered	DOWN
XM_008669833.3	100283901	1.22981	0.000307849	0.0132756	761.761	754.486	824.729	614.647	598.358	673.048	34.8618	41.5975	40.2983	56.1723	50.8516	113.195	exclusive	UP
XM_008669873.3	100284781	-1.01078	0.00128665	0.0359553	349.596	491.813	383.128	480.542	557.837	597.389	103.001	137.749	107.918	101.311	74.9392	56.159	exclusive	DOWN
XM_008669902.3	100285206	-0.679951	0.000705828	0.0233384	2604.09	2632.32	2553.61	2739.37	3097.14	2744.21	398.533	423.477	509.535	352.08	332.766	232.533	buffered	DOWN
XM_008670176.3	100383278	-1.19216	0.00054319	0.0194072	357.541	421.394	333.383	393.933	463.289	457.105	27.7309	29.3229	28.6869	22.0677	15.1663	7.89736	others	DOWN
XM_008670413.4	542199	-1.34282	0.000897367	0.0275339	700.185	756.721	904.148	1716.82	1959.86	1812.66	15.8463	6.81927	23.9058	21.0646	15.1663	7.01987	exclusive	DOWN
XM_008670552.4	103645840	1.89815	2.93219e-54	1.56095e-50	5395.89	5461.36	5539.21	3509.07	4122.32	3998.88	431.018	491.669	418.693	1143.51	1250.77	1153.01	buffered	UP
XM_008670554.2	103645842	0.797934	0.000722142	0.0236574	110.242	130.778	127.418	152.265	143.174	133.979	123.601	115.246	120.895	230.708	222.141	276.407	buffered	UP
XM_008670566.3	103645857	1.3203	1.19872e-09	5.1051e-07	473.742	486.224	426.765	799.041	799.612	788.112	98.2468	92.0601	83.3287	438.344	306.002	431.722	buffered	UP
XM_008670571.4	103645864	1.21255	0.000843789	0.0265009	86.4058	77.1252	81.1638	97.7847	114.809	89.8448	49.9157	102.289	78.5476	210.646	245.337	207.964	buffered	UP
XM_008670584.4	103645876	1.11189	1.6289e-14	2.47756e-11	865.051	941.151	840.438	847.933	822.574	841.704	350.202	352.556	389.323	788.418	660.179	795	buffered	UP
XM_008670617.3	103645893	0.718102	4.27784e-05	0.0030163	1042.83	1199.35	1146.77	1132.91	1165.65	1056.07	771.713	846.271	916.616	1367.19	1166.91	1596.14	buffered	UP
XM_008671257.4	100275378	-2.1964	0.000318098	0.0133865	77.4672	73.7719	69.8183	125.723	75.6389	89.8448	34.8618	17.0482	19.8076	12.0369	4.46067	4.38742	buffered	DOWN
XM_008671986.4	103647445	1.50624	0.00168571	0.0434571	57.6038	43.5925	25.3091	12.5723	14.8576	14.186	197.286	197.759	241.107	183.563	169.505	244.818	exclusive	UP
XM_008672106.3	100193061	0.614873	2.74784e-05	0.00210476	755.802	712.011	857.02	572.739	632.125	591.084	4821.22	4431.16	4798.91	5748.63	4869.27	5989.71	exclusive	UP
XM_008673946.4	100278787	2.27816	8.26778e-05	0.00506284	190.689	206.785	143.128	184.394	213.41	204.909	12.677	5.45542	0	33.1015	26.764	35.0994	buffered	UP
XM_008673956.4	100193917	0.843845	7.12827e-05	0.00454717	1897.95	1944.9	1984.59	1616.24	1558.7	1590.41	316.133	383.243	529.342	563.729	620.925	620.381	buffered	UP
XM_008674767.4	100284916	-1.2927	0.00159653	0.0423896	173.805	212.374	214.691	159.249	198.552	171.808	24.5617	22.5036	24.5888	8.02461	8.0292	9.65232	buffered	DOWN
XM_008675331.4	103649589	0.752649	1.35301e-06	0.000197335	380.384	371.095	356.946	208.142	168.837	170.232	870.752	859.91	917.299	677.077	754.745	773.063	intensified	UP
XM_008676274.3	103650707	0.668602	0.000552474	0.0196073	1250.4	1248.53	1202.62	928.955	865.796	832.247	2338.91	2275.59	2465.71	2078.37	3234.88	2674.57	exclusive	UP
XM_008676278.4	103650711	-0.911195	0.0016068	0.0424507	417.131	524.228	485.237	528.037	551.084	554.831	119.639	182.074	116.797	65.2	91.8898	97.4007	buffered	DOWN
XM_008676853.4	103651234	0.916603	3.27325e-06	0.000379032	235.381	241.435	249.601	142.486	128.316	143.436	486.48	443.934	473.334	428.314	523.682	554.57	exclusive	UP
XM_008676998.3	103651372	-0.79349	2.40946e-05	0.00191444	1056.73	969.095	958.257	828.376	894.16	909.482	326.433	325.279	340.828	125.385	190.917	186.904	buffered	DOWN
XM_008677034.4	606466	-0.872623	2.41187e-09	9.51082e-07	1740.03	1836.47	1719.28	3272.99	3419.96	3193.43	798.651	675.108	589.448	730.24	694.08	678.295	exclusive	DOWN
XM_008678304.2	100193149	1.42214	1.13291e-05	0.0010768	68.5287	46.9458	67.2002	61.4647	49.9757	63.049	118.055	100.243	105.868	297.914	225.71	299.222	buffered	UP
XM_008678373.4	100193758	1.88307	0.000415649	0.0158617	493.605	527.581	427.637	1000.2	969.799	959.921	5.54619	17.7301	13.6604	144.443	95.4583	39.4868	buffered	UP
XM_008678405.2	100194141	1.26255	1.65553e-06	0.000235019	823.338	849.495	869.238	874.475	669.945	838.551	27.7309	27.959	47.8116	77.2369	82.9684	73.7087	buffered	UP
XM_008678927.4	100280267	-2.05458	0.000237314	0.0111109	301.924	261.555	221.673	194.172	118.861	151.318	46.7465	76.3758	87.4269	20.0615	5.3528	5.2649	buffered	DOWN
XM_008679374.4	100383255	0.991541	0.00013068	0.00736165	319.801	302.912	263.564	187.188	205.306	160.775	169.555	190.94	206.956	254.781	185.564	266.755	exclusive	UP
XM_008679403.4	100383729	1.09834	0.000257151	0.0119039	1378.52	1439.67	1295.13	1693.07	1456.05	1642.43	232.148	377.106	284.82	541.661	689.619	999.454	buffered	UP
XM_008680528.4	100192558	1.84173	7.53644e-05	0.00472003	236.374	232.493	210.328	136.899	121.563	151.318	12.677	5.45542	14.3435	35.1077	16.9505	18.4272	exclusive	UP
XM_008681087.3	103654255	0.909747	0.00078193	0.0249258	836.249	828.258	875.347	630.013	637.528	603.694	312.171	394.154	224.031	384.178	380.049	522.98	exclusive	UP
XM_008681288.3	100857060	-1.70504	5.52796e-07	9.80937e-05	78.4604	52.5346	70.6911	160.646	125.615	119.793	91.116	88.6505	74.4494	51.1569	47.2831	57.9139	buffered	DOWN
XM_008683042.2	100304252	0.976295	0.000748411	0.0242888	835.256	838.317	827.347	779.484	771.247	758.164	210.755	280.954	353.806	420.289	438.93	677.418	buffered	UP
XM_020537524.2	100502245	-1.40584	6.29592e-05	0.00416352	777.652	836.082	796.802	1008.58	918.473	920.515	180.647	85.2409	159.144	76.2338	70.4786	42.9967	buffered	DOWN
XM_020538614.2	103627452	-1.49445	1.38084e-05	0.00127412	456.858	496.284	532.365	261.225	262.035	324.702	88.739	150.706	97.6722	27.0831	18.7348	22.8146	buffered	DOWN
XM_020538694.2	103628856	0.649117	0.000222864	0.0106649	615.765	622.59	665.892	536.419	463.289	529.611	839.059	818.312	957.597	992.043	1023.28	1274.11	buffered	UP
XM_020541496.3	100382790	2.88159	2.00993e-18	5.34994e-15	4793.04	5269.1	5020.81	5414.48	5342	5776.86	19.0155	31.3686	29.37	127.391	227.494	292.202	buffered	UP
XM_020541832.3	100191358	1.3039	0.000223374	0.0106649	718.062	610.295	610.038	623.028	487.601	602.118	13.4693	39.5518	25.2718	52.16	52.6359	67.5663	buffered	UP
XM_020542294.2	101027201	-1.42403	0.00131991	0.036407	565.114	570.056	554.183	683.096	644.282	666.743	34.8618	29.3229	71.0343	30.0923	19.6269	10.5298	exclusive	DOWN
XM_020542343.3	109941412	-1.04492	0.00126411	0.0356059	89.3853	77.1252	79.4184	114.548	122.913	116.641	61.8004	47.7349	49.1776	35.1077	34.7932	40.3643	exclusive	DOWN
XM_020543377.3	541865	1.16015	1.12542e-07	2.66274e-05	750.836	723.189	700.802	779.484	798.261	816.484	48.3311	75.6939	43.7134	135.415	133.82	144.785	buffered	UP
XM_020543844.2	542365	-1.24135	5.83998e-10	2.7034e-07	71331.4	77840.6	73718.6	271992	294826	275255	20.6001	53.1903	42.3474	62.1907	63.3415	63.1788	exclusive	DOWN
XM_020543866.2	103639973	0.748791	3.79674e-06	0.000416741	1793.66	1772.76	1547.35	1402.51	1535.74	1418.6	1823.11	1801.65	1837.33	2152.6	2740.63	2928.16	buffered	UP
XM_020543953.3	103639891	0.9016	2.1631e-05	0.00177158	212.538	224.669	257.455	202.554	191.799	195.452	892.144	887.869	820.993	1389.26	1119.63	1610.18	buffered	UP
XM_020544841.3	100126363	1.31038	1.15328e-07	2.66934e-05	651.519	712.011	728.729	884.253	773.948	784.96	53.8773	47.053	43.0304	136.418	106.164	172.864	buffered	UP
XM_020545045.2	100281582	1.46419	6.87052e-06	0.000683649	414.152	416.923	419.783	339.453	382.247	379.87	9.50775	14.3205	20.4907	25.0769	38.3617	44.7517	buffered	UP
XM_020545060.2	109942741	0.721346	3.35479e-05	0.00244647	481.687	466.105	541.965	551.785	497.056	517.002	530.85	457.573	519.097	808.48	805.597	993.312	buffered	UP
XM_020546133.1	103634508	1.22631	0.000136691	0.00761963	77.4672	71.5364	82.0366	26.5416	16.2083	23.6434	229.771	238.674	256.816	151.465	154.339	178.129	intensified	UP
XM_020546863.3	103643788	-1.08494	0.000753521	0.0243113	1192.8	1208.29	1157.24	1167.83	1187.26	1194.78	159.255	98.8794	218.567	58.1784	82.0763	83.361	buffered	DOWN
XM_020547040.3	103644301	-1.37989	1.04307e-07	2.52399e-05	8463.79	10106.8	9101.69	11714.6	13005.8	12181.1	122.016	132.976	105.185	36.1108	90.9976	56.159	buffered	DOWN
XM_020547398.2	100193337	3.89711	2.26833e-11	1.50943e-08	351.582	365.506	349.964	286.369	210.708	275.839	14.2616	6.81927	32.7851	233.717	104.38	244.818	buffered	UP
XM_020547447.3	100194278	1.05943	0.000670244	0.0225826	548.23	513.05	533.238	630.013	591.605	625.761	42.7849	49.0987	19.1246	78.24	99.0268	89.5034	buffered	UP
XM_020548013.3	542291	-0.699124	6.21684e-07	0.000106759	19162.2	18958.3	18925.1	23771.5	22759.2	22379.2	99.0391	111.836	117.48	91.28	62.4494	92.1358	exclusive	DOWN
XM_020548336.3	103646582	0.900167	2.95674e-06	0.000374767	430.043	456.045	367.419	414.887	391.702	395.632	111.716	104.335	117.48	205.631	183.78	208.841	buffered	UP
XM_020548468.3	103647318	1.68289	2.97151e-05	0.0022438	988.204	884.146	948.657	921.97	907.667	822.789	67.3466	78.4216	46.4455	110.338	171.29	297.467	buffered	UP
XM_020548594.2	103647817	0.661765	0.00110744	0.0325716	133.085	167.663	132.655	202.554	172.889	192.299	358.125	316.414	340.145	634.947	709.246	763.411	buffered	UP
XM_020550050.3	541932	1.54555	0.000123025	0.00700508	78.4604	73.7719	73.3093	82.4185	54.0278	77.235	23.7694	24.5494	23.2228	72.2215	49.0674	76.3411	buffered	UP
XM_020551472.1	100279085	1.47424	0.000757311	0.0243598	149.969	119.6	115.2	157.852	195.851	157.622	69.7235	77.0577	32.1021	165.508	272.993	221.126	buffered	UP
XM_020551556.3	100282427	-2.03776	0.000677928	0.0226266	262.197	258.202	244.364	163.44	214.761	200.181	41.9926	15.0024	52.5927	4.01231	10.7056	5.2649	buffered	DOWN
XM_020551675.3	100382927	0.685972	1.02737e-06	0.000159662	2059.83	2089.09	1976.73	2031.13	2105.73	2167.31	226.601	201.168	227.446	321.988	347.04	413.295	buffered	UP
XM_020552405.2	109945984	1.04348	3.3976e-06	0.000383758	129.112	175.488	137.891	57.2739	83.7431	78.8112	807.367	727.616	797.77	739.267	846.635	809.04	exclusive	UP
XM_020552861.2	103654673	0.797926	0.000398708	0.0154951	843.201	808.138	739.202	972.259	800.962	821.213	1162.32	1144.96	1230.81	1634.01	2443.55	2599.11	buffered	UP
XM_020552923.3	103656014	1.17265	0.00112053	0.0327756	866.044	857.319	887.566	813.01	796.91	777.079	136.278	84.5589	183.733	380.166	208.759	245.696	buffered	UP
XM_020553095.3	100194350	1.99583	0.000312973	0.0132758	129.112	136.366	107.346	213.729	139.122	138.708	3.96156	6.13734	2.73209	31.0954	17.8427	19.3046	buffered	UP
XM_020553312.2	100280648	-2.7781	5.4099e-07	9.80937e-05	159.9	164.31	132.655	139.692	176.941	160.775	68.9312	62.7373	40.9813	0	14.2741	11.4073	buffered	DOWN
XM_023300057.2	606471	-0.653553	0.00166206	0.0432663	712.103	655.005	735.711	1139.89	1106.22	1185.32	86.3621	59.3276	71.0343	70.2154	66.0179	86.8709	exclusive	DOWN
XM_023300128.2	103626447	1.02363	0.00020848	0.010229	72.5014	82.714	86.4002	99.1816	112.108	104.031	117.262	133.658	144.118	323.994	306.894	417.682	buffered	UP
XM_023300325.2	542555	-0.587118	2.0518e-05	0.00170668	14189.4	15714.5	14582.4	14702.6	17475.3	16749	961.075	992.204	985.601	614.886	750.284	784.471	buffered	DOWN
XM_023300565.2	541664	0.758496	6.01084e-06	0.00061536	1472.87	1138.99	1383.28	776.69	728.025	829.094	1139.35	1040.62	1060.73	1157.55	947.446	1094.22	exclusive	UP
XM_023300664.2	103633153	1.46529	0.00192019	0.0482176	290.999	249.26	223.419	317.102	310.66	236.434	238.486	251.631	79.9136	522.603	546.878	711.639	buffered	UP
XM_023301372.2	103644200	0.824998	0.000750541	0.0242888	1351.7	1345.78	1200	1577.13	1584.37	1625.09	1356.44	1088.36	1127.67	1792.5	3009.17	2968.53	buffered	UP
XM_023301725.2	103648272	-1.44213	0.000343517	0.0140405	314.835	314.09	281.019	205.348	203.955	204.909	134.693	126.156	200.126	19.0585	55.3123	39.4868	buffered	DOWN
XM_023301904.2	100284775	1.85594	7.23398e-05	0.00455741	576.038	537.641	514.038	874.475	744.233	792.841	0	5.45542	4.78116	29.0892	16.0584	13.1623	buffered	UP
XM_023302165.2	100272510	-0.843239	3.27043e-06	0.000379032	990.19	1024.98	1169.46	1514.27	1527.64	1453.28	118.055	120.019	98.3552	85.2615	98.1347	80.7285	exclusive	DOWN
XM_034059766.1	100382339	1.83269	2.72504e-10	1.45068e-07	125.139	137.484	114.328	22.3508	45.9236	52.0154	389.026	430.978	458.308	418.283	510.3	517.716	exclusive	UP
XM_035958842.1	541649	0.858872	2.3379e-06	0.000303557	11314.2	11738.7	11421.4	9585.69	9901.95	9789.93	71.3082	54.5542	80.5966	118.363	122.222	78.0961	exclusive	UP
XM_035959381.1	100193321	0.975592	0.000592302	0.0206683	362.507	339.798	336.874	386.948	428.17	373.565	29.3156	19.094	31.419	68.2092	46.391	64.9338	buffered	UP
XM_035959393.1	100216577	0.859521	0.00127796	0.0358065	1005.09	999.274	877.093	1187.39	1052.19	1040.31	110.131	72.2843	93.5741	163.501	157.016	247.45	buffered	UP
XM_035959887.1	100384829	1.0621	0.000916833	0.0280504	1311.98	1382.66	1372.8	1064.46	903.615	1084.44	5.54619	15.6843	15.0265	21.0646	22.3033	14.9172	exclusive	UP
XM_035960340.1	100191398	2.32397	0.00110141	0.0325284	86.4058	78.243	80.2911	104.769	89.1459	85.1161	3.96156	5.45542	2.73209	7.02154	24.0876	37.7318	buffered	UP
XM_035960369.1	100192958	1.29051	0.000439725	0.0164272	602.854	621.473	680.729	539.213	553.785	595.813	24.5617	17.0482	22.5397	36.1108	72.2628	29.8345	others	UP
XM_035960501.1	103643866	-1.78354	9.64226e-07	0.000153226	679.328	630.415	686.838	1077.03	914.421	915.786	309.002	165.026	203.541	56.1723	113.301	115.828	buffered	DOWN
XM_035960598.1	100283462	-1.07067	0.000123561	0.00700508	1285.16	1283.18	1412.08	3984.03	3942.68	3641.08	7.13082	19.7759	21.1737	18.0554	21.4112	28.0795	exclusive	DOWN
XM_035960639.1	100381468	0.990146	7.22729e-05	0.00455741	529.359	469.458	521.019	664.936	656.438	638.371	52.2926	66.8288	48.4946	174.535	109.732	146.54	buffered	UP
XM_035961147.1	103633436	0.782287	1.53108e-05	0.00136987	559.155	608.06	546.329	685.89	771.247	690.386	434.98	509.399	375.662	857.63	994.729	995.067	buffered	UP
XM_035961198.1	118473007	-0.683896	0.00100449	0.0302968	219.491	282.792	282.764	273.797	290.4	307.364	1139.35	1249.97	1272.47	996.055	804.705	730.067	buffered	DOWN
XM_035961264.1	100193297	-1.59024	1.88719e-06	0.00025434	932.586	1049.57	1072.58	1070.04	1026.53	1095.48	20.6001	32.0506	44.3965	9.02769	14.2741	10.5298	buffered	DOWN
XM_035961351.1	100274110	-0.860007	0.000134252	0.00752305	1589.07	1600.63	1618.04	1483.53	1315.58	1450.13	87.9467	124.111	90.842	41.1261	41.9303	64.0563	buffered	DOWN
XM_035961372.1	100275940	-1.21615	0.00161679	0.0426087	2352.82	2627.85	2458.48	2627.61	2578.48	2679.58	13.4693	6.81927	23.9058	2.00615	8.0292	9.65232	others	DOWN
XM_035961401.1	100278401	-2.13783	2.49301e-05	0.00193745	56.6107	46.9458	54.1092	71.2431	104.004	75.6588	27.7309	46.371	56.0078	20.0615	12.4899	14.9172	buffered	DOWN
XM_035961432.1	100280514	2.34941	0.000123693	0.00700508	310.862	409.099	356.946	282.179	260.684	258.501	1494.3	591.231	764.302	2172.66	5706.09	2928.16	buffered	UP
XM_035961560.1	103636141	1.70528	0.00034868	0.0140538	89.3853	102.834	101.237	58.6708	66.1841	78.8112	79.2313	85.2409	74.4494	137.421	288.159	114.073	buffered	UP
XM_035961579.1	103634653	-1.96953	3.07017e-06	0.000379032	608.813	672.889	641.456	694.271	740.181	743.978	19.0155	14.3205	23.9058	4.01231	0	12.2848	others	DOWN
XM_035962141.1	100272443	1.45221	5.17586e-05	0.00351002	227.436	231.376	212.946	159.249	179.642	185.994	26.9386	10.2289	21.1737	40.1231	43.7145	39.4868	exclusive	UP
XM_035962153.1	100273683	0.879806	0.00114168	0.0331211	1009.06	828.258	986.184	726.401	711.816	652.557	28.5233	21.1397	20.4907	30.0923	31.2247	33.3444	exclusive	UP
XM_035962220.1	100279985	1.30498	9.13833e-06	0.000892622	459.838	478.4	436.365	522.45	533.525	496.511	50.708	54.5542	29.37	154.474	122.222	99.1557	buffered	UP
XM_035962262.1	100282489	-1.90154	0.000511949	0.018477	137.057	103.951	98.6184	107.563	64.8334	86.6923	43.5772	72.2843	93.5741	8.02461	14.2741	20.1821	buffered	DOWN
XM_035962910.1	100193884	0.735281	2.49003e-05	0.00193745	608.813	573.409	548.947	547.594	501.108	460.258	137.862	130.93	142.069	197.606	215.896	183.394	buffered	UP
XM_035963206.1	541657	0.633367	0.000169444	0.00880033	10313.1	9736.78	9037.98	11072	10159.9	10138.3	1045.06	1136.09	1175.48	1588.87	1763.75	2262.15	buffered	UP
XM_035963214.1	542143	2.02577	1.71438e-05	0.00151895	144.01	122.953	124.8	148.074	167.486	138.708	49.9157	50.4626	23.9058	123.378	183.78	278.162	buffered	UP
XM_035963340.1	103640867	0.907701	0.00186906	0.0471561	534.325	529.817	524.51	532.228	521.368	512.273	22.1848	19.094	25.9548	24.0738	46.391	52.649	others	UP
XM_035963511.1	118473606	0.693612	0.000345507	0.0140405	1431.16	1606.22	1317.82	1082.62	969.799	1056.07	410.418	368.241	472.651	407.249	547.77	488.759	exclusive	UP
XM_035963801.1	118474985	-0.595307	0.000143034	0.00789057	727	788.018	808.147	972.259	1042.74	915.786	742.397	890.597	737.664	724.221	621.817	636.176	buffered	DOWN
XM_035964624.1	100272671	0.845133	0.000520983	0.0187395	97.3306	128.542	116.073	106.166	110.757	124.522	179.063	172.528	198.076	289.889	336.334	358.891	buffered	UP
XM_035964632.1	100273578	1.7607	6.43392e-05	0.00422851	181.75	213.492	181.528	276.591	257.983	293.178	3.16925	12.2747	3.41511	24.0738	36.5775	32.4669	buffered	UP
XM_035964786.1	100281438	-1.10013	0.000168331	0.00878537	183.736	205.667	194.619	233.286	195.851	234.857	118.055	92.7421	88.7929	67.2061	49.0674	42.9967	buffered	DOWN
XM_035964795.1	100273068	1.98695	0.00158783	0.042264	101.303	120.718	124.8	104.769	90.4966	83.5399	3.96156	10.2289	4.09813	17.0523	32.1168	9.65232	others	UP
XM_035964851.1	100273395	2.28388	5.34588e-09	1.96267e-06	213.532	176.606	188.51	135.502	104.004	151.318	30.9002	54.5542	42.3474	112.345	121.33	186.904	buffered	UP
XM_035965184.1	103645972	1.22979	0.000310643	0.0132756	245.313	242.553	203.346	113.151	113.458	110.336	72.8928	82.5132	118.846	79.243	124.899	109.685	exclusive	UP
XM_035965406.1	103647378	-0.892183	5.55785e-08	1.51729e-05	7758.64	7793	7762.05	9194.56	9515.65	8889.91	88.739	75.012	84.6948	34.1046	57.0966	64.9338	buffered	DOWN
XM_035965455.1	118476414	-0.907759	0.000228573	0.0108644	683.301	712.011	678.111	1007.18	1085.96	903.177	219.471	318.46	333.315	180.554	230.17	260.613	exclusive	DOWN
XM_035965468.1	103647746	0.741538	0.000138257	0.00766676	3922.03	3862.97	3893.25	3342.84	3318.66	3406.22	2208.18	1800.97	2316.13	2353.22	3264.32	3496.77	buffered	UP
XM_035965932.1	100286384	-0.755548	2.70388e-06	0.000346846	1120.3	1151.29	1156.37	1538.01	1614.08	1658.19	96.6622	107.063	86.7438	83.2554	81.1842	77.2186	exclusive	DOWN
XM_035965942.1	100381784	1.07019	0.000489226	0.0179613	996.149	877.439	968.73	731.988	977.904	833.823	119.639	149.342	136.604	160.492	321.168	279.917	buffered	UP
XM_035965987.1	100383546	-1.69957	0.00112892	0.0328405	130.105	111.776	122.182	97.7847	99.9515	111.912	21.3924	18.412	19.8076	0	9.81347	5.2649	others	DOWN
XM_035966165.1	103651829	0.908564	1.66009e-07	3.68229e-05	1004.09	1039.51	1052.51	1306.12	1283.16	1284.62	76.8543	81.1493	56.6909	160.492	154.339	187.782	buffered	UP
XM_035966187.1	103649967	-1.39741	0.000813246	0.0256933	1239.48	1008.22	1100.51	933.145	849.587	866.923	27.7309	23.1855	14.3435	14.0431	0	6.14239	exclusive	DOWN
XM_035966608.1	100191365	-2.74584	1.34529e-11	9.54885e-09	242.333	283.91	212.073	272.4	298.504	261.653	49.1234	39.5518	43.0304	9.02769	9.81347	3.50994	buffered	DOWN
XM_035966816.1	100276459	-1.90151	0.00193435	0.048459	68.5287	84.9495	87.2729	101.975	97.2501	85.1161	25.354	9.54698	20.4907	4.01231	3.56853	9.65232	others	DOWN
XM_035966827.1	100276725	-1.72586	1.39624e-05	0.00127412	426.07	514.168	480.874	402.314	436.275	401.937	26.9386	27.959	21.8567	5.01538	3.56853	11.4073	buffered	DOWN
XM_035966869.1	100279345	-1.09926	0.000802154	0.0254334	275.108	327.503	322.037	340.85	248.528	378.294	89.5314	81.8312	86.0608	44.1354	53.528	28.0795	buffered	DOWN
XM_035966878.1	100280157	-2.45864	1.65789e-07	3.68229e-05	468.776	571.174	490.474	490.32	509.212	493.358	20.6001	19.7759	36.8832	3.00923	3.56853	7.01987	buffered	DOWN
XM_035966938.1	100284047	-0.954763	1.83063e-08	5.97398e-06	376.411	460.516	404.074	757.133	713.167	718.758	202.04	182.074	180.318	168.517	178.427	166.722	exclusive	DOWN
XM_035967371.1	103653935	0.678952	0.00194831	0.048694	250.279	277.204	222.546	236.08	222.865	208.062	245.617	250.949	298.481	327.003	416.626	391.358	buffered	UP
XM_035968010.1	100285151	1.65857	0.00101907	0.0305634	523.4	457.162	460.801	231.889	235.021	239.586	34.0695	73.6481	133.189	90.2769	144.526	138.642	exclusive	UP
XM_035968015.1	100282103	-0.949748	1.07666e-06	0.000163759	1830.41	1905.78	1900.8	1760.12	1904.48	1870.98	130.732	95.4698	96.3062	56.1723	63.3415	43.8742	buffered	DOWN
XM_035968123.1	100304259	1.25544	0.000952367	0.028971	445.933	448.22	451.201	433.047	447.08	471.291	74.4774	51.1445	25.9548	99.3046	116.87	144.785	buffered	UP
