# Supplementary material for: Phosphoglycerate dehydrogenase is required for kernel development and defines a predominant serine synthesis pathway in maize
Source: Plant Cell. 2025 May 22;37(6):koaf126. doi: 10.1093/plcell/koaf126 (PMC12164754; doi:10.1093/plcell/koaf126)
Supplement: koaf126_Supplementary_Data [file koaf126_supplementary_data.zip › Supplementary Data Set 8.xlsx]

## Sheet: Transcriptome
Supplemental Dataset 7. Gene Ontology(GO) Enrichment analysis of transcriptome.
14 DAP WT or dek20 kernels from three independent ears were used as three biological replicates. BP: Biological Process; MF: Molecular Function; CC: Cellular Component.
Cluster	Ontology	GO term	Description	Gene Ratio	pvalue	p.adjust	qvalue	Gene ID	Gene Count
DOWN	BP	GO:0006520	amino acid metabolic process	51/730	1.39434e-09	1.49752e-06	1.28426e-06	100191326/100191513/100191894/100192349/100192899/100193424/100193695/100193788/100216685/100272333/100272777/100272842/100272983/100273293/100273311/100274566/100279332/100279511/100280392/100281269/100281617/100282849/100282861/100283064/100283397/100284047/100285201/100285396/100286090/100381519/100381801/100384514/100502380/103631778/103638191/103643901/103644181/103645840/103646282/103649700…	51
DOWN	BP	GO:0070887	cellular response to chemical stimulus	55/730	1.34305e-06	0.000288488	0.000247405	100037763/100191719/100191784/100192497/100272369/100273048/100273449/100273544/100274564/100275676/100280240/100280864/100280915/100280979/100281615/100284047/100286199/100302679/100304210/100304252/100304395/100383168/100383196/100383226/100383409/100383776/100384045/100502387/100502540/100857063/103626248/103626605/103632647/103635363/103636232/103636390/103636447/103639617/103643442/103643602…	55
DOWN	BP	GO:0009081	branched-chain amino acid metabolic process	11/730	3.06066e-06	0.000319188	0.000273733	100191513/100193695/100272777/100273293/100280392/100281617/100285396/100381801/100384514/103643901/103652503	11
DOWN	BP	GO:0010629	negative regulation of gene expression	27/730	3.86354e-06	0.000319188	0.000273733	100037819/100194141/100216708/100272651/100279265/100279626/100279850/100280237/100282349/100285982/100304252/100381552/100383052/100383150/100383598/100383871/100502409/103627442/103629289/103630598/103632647/103635696/103649964/103653855/103654496/541954/542659	27
DOWN	BP	GO:0006986	response to unfolded protein	7/730	1.11613e-05	0.000665955	0.000571117	100037763/100280864/100286199/606471/606472/732808/732809	7
DOWN	BP	GO:0019252	starch biosynthetic process	9/730	3.27305e-05	0.00125545	0.00107666	100125638/541657/541902/542072/542295/542318/542375/542679/542761	9
DOWN	BP	GO:0031667	response to nutrient levels	11/730	7.04597e-05	0.00216211	0.0018542	100240696/100273293/100274072/100282424/100283276/100284489/103636340/103643601/103652775/542700/542710	11
DOWN	BP	GO:0042594	response to starvation	9/730	8.36893e-05	0.0022664	0.00194364	100240696/100274072/100282424/100283276/100284489/103636340/103643601/103652775/542700	9
DOWN	BP	GO:0009755	hormone-mediated signaling pathway	38/730	0.000264002	0.00603272	0.00517361	100191784/100192497/100272369/100273048/100273544/100274564/100275676/100280240/100280915/100280979/100281615/100304210/100304252/100383168/100383196/100383226/100383409/100383776/100384045/100502387/100502540/100857063/103626248/103626605/103632647/103635363/103636232/103636390/103636447/103639617/103643602/103646418/103649560/541641/541642/542195/542211/542523	38
DOWN	BP	GO:0097306	cellular response to alcohol	12/730	0.000568176	0.0107056	0.00918106	100192497/100273048/100275676/100280915/100280979/100383409/100502540/103632647/103636447/541642/542195/542523	12
DOWN	BP	GO:0071396	cellular response to lipid	20/730	0.00060817	0.0112616	0.00965787	100192497/100272369/100273048/100275676/100280915/100280979/100281615/100383409/100383776/100502540/103626248/103632647/103635363/103636447/103639617/103643602/541642/542195/542211/542523	20
DOWN	BP	GO:0019439	aromatic compound catabolic process	22/730	0.000692615	0.0119979	0.0102893	100193424/100194141/100216708/100217019/100272651/100272729/100272914/100275043/100279265/100279626/100280237/100282349/100284878/100285982/100383052/100383150/100383598/100383871/103627442/103649964/103654496/541642	22
DOWN	BP	GO:0009066	aspartate family amino acid metabolic process	10/730	0.00088723	0.0146598	0.0125721	100192349/100192899/100272842/100282861/100283397/103643901/541648/541714/541876/542249	10
DOWN	BP	GO:0006417	regulation of translation	13/730	0.00115627	0.0177405	0.0152141	100191385/100193457/100216708/100272651/100279265/100279626/100383052/100502409/103635696/103651483/103653177/103654911/541870	13
DOWN	BP	GO:0036503	ERAD pathway	8/730	0.0015308	0.0220159	0.0188806	100037763/100191719/100283947/542421/606471/606472/732808/732809	8
DOWN	BP	GO:0009069	serine family amino acid metabolic process	9/730	0.00153742	0.0220159	0.0188806	100272842/100279332/100282861/100283397/103643901/103645840/103651084/541946/542249	9
DOWN	MF	GO:0045735	nutrient reservoir activity	21/899	2.83052e-21	1.36997e-18	1.2931e-18	541640/542760/542262/541920/606400/100303842/100274904/100533150/100279020/100192555/100274781/100144296/606401/100279048/541926/541925/606402/100038318/541924/541923/542652	21
DOWN	MF	GO:0008483	transaminase activity	12/899	6.99683e-05	0.0112882	0.0106548	100193424/100216685/100273311/100276369/100279332/100282236/100282849/100285201/100382888/103631778/103645944/103649700	12
DOWN	MF	GO:0070279	vitamin B6 binding	15/899	0.000528966	0.0453982	0.0428508	100193424/100216685/100273311/100276369/100282161/100282236/100282849/100283397/100285201/100285259/100382888/103631778/103643901/103645944/541946	15
DOWN	MF	GO:0004029	aldehyde dehydrogenase (NAD+) activity	6/899	0.000656585	0.0453982	0.0428508	100282748/100284047/100302679/542567/542583/732806	6
UP	BP	GO:0006260	DNA replication	24/969	2.59798e-06	0.00101578	0.000929262	100191506/100192665/100193079/100193296/100273296/100280492/100285427/100304310/100382167/100383139/100384853/103627452/103633568/103638085/103640768/103648427/541709/541938/542079/542206/542357/542425/542738/732817	24
UP	BP	GO:0007049	cell cycle	48/969	1.338e-05	0.00316838	0.00289853	100192106/100192665/100193296/100193703/100194118/100276200/100278155/100278159/100279288/100280369/100280492/100282062/100282689/100282702/100283696/100284590/100285427/100304310/100381303/100382290/100382880/100383020/100383139/100383576/100501754/103627300/103632541/103636439/103638009/103638085/103648272/541709/542206/542239/542270/542380/542416/542417/542418/542424/542436/542564/542624/54263…	48
UP	BP	GO:0010035	response to inorganic substance	27/969	3.85079e-05	0.00569917	0.00521377	100037778/100191301/100192117/100216813/100273495/100275203/100278340/100280351/100280524/100282268/100283742/100283778/100284045/100284195/100384044/103633162/103634846/103635780/103639134/103646024/103646028/103651039/103652847/542021/542251/542260/542723	27
UP	BP	GO:0009414	response to water deprivation	13/969	0.000299936	0.027285	0.0249612	100273495/100278340/100280351/100282268/100283778/103633162/103634846/103635780/103646024/103646028/103651039/103652847/542251	13
UP	BP	GO:0030150	protein import into mitochondrial matrix	7/969	0.000319086	0.027285	0.0249612	100193378/100272696/100280402/100282051/100282065/100283668/100284026	7
UP	BP	GO:0051276	chromosome organization	20/969	0.000352203	0.027285	0.0249612	100193296/100273602/100273977/100278159/100282702/100285427/100304310/100383139/103625810/103627300/103632541/103638009/103648272/541709/541871/542083/542424/542436/542738/732730	20
UP	BP	GO:0006099	tricarboxylic acid cycle	13/969	0.000368717	0.027285	0.0249612	100193663/100216648/100274026/100274592/100280624/100282948/100283329/100283574/100284286/100383579/103633296/542598/542698	13
UP	BP	GO:0098754	detoxification	13/969	0.000947836	0.0507585	0.0464354	100191687/100193657/100272673/100273132/100274540/100283742/100284045/100501585/103633052/103639134/542260/542363/542364	13
UP	BP	GO:0007017	microtubule-based process	24/969	0.000981771	0.0507585	0.0464354	100191898/100194301/100272336/100278551/100280257/100280369/100284633/100381303/100382290/100382371/100382880/100383576/100857078/103637470/103655001/541864/542239/542380/542416/542417/542418/542424/542436/542639	24
UP	CC	GO:0005694	chromosome	51/995	2.87956e-08	3.13872e-06	2.66738e-06	100191506/100192589/100192665/100194139/100273269/100273602/100273745/100273753/100273977/100274138/100274242/100276200/100278159/100278340/100282268/100282702/100283696/100285427/100304310/100381287/100382167/100384853/100501306/100501512/100501869/100501984/100502158/103504712/103625810/103627300/103632541/103633162/103634846/103635780/103638009/103638044/103638137/103639304/103646024/103646028…	51
UP	CC	GO:0005839	proteasome core complex	12/995	6.41033e-06	0.000349363	0.000296899	100037815/100191154/100193140/100193583/100272320/100280821/100282105/100282158/100282706/100283546/100285986/542021	12
UP	CC	GO:0005740	mitochondrial envelope	33/995	0.000552728	0.0133883	0.0113778	100193378/100194151/100216648/100272696/100276151/100276847/100277932/100278140/100280402/100280763/100282030/100282051/100282065/100282321/100283668/100283857/100284026/100284305/100284414/100284505/100285351/100285678/100285695/100383274/100383639/100383938/100856982/103627407/103645768/541796/541816/541817/542389	33
UP	CC	GO:0005874	microtubule	21/995	0.0012149	0.0197647	0.0167967	100194301/100272336/100276200/100278551/100280257/100280709/100381303/100382290/100382371/100383576/100857078/103655001/541864/542239/542380/542416/542417/542418/542424/542436/542639	21
UP	CC	GO:0022626	cytosolic ribosome	24/995	0.00246523	0.0282853	0.0240377	100191190/100191314/100192625/100193240/100193804/100194265/100194313/100273170/100274530/100282508/100283655/100284016/100284613/100285130/100285759/100286375/100304267/100383062/100502201/103625791/541668/542339/542340/542444	24
UP	MF	GO:0005198	structural molecule activity	83/1140	4.52295e-10	1.19858e-07	1.11646e-07	100191314/100191607/100192589/100192625/100192963/100193240/100193804/100194139/100194265/100194313/100194345/100194358/100216648/100216910/100272307/100272336/100272779/100273170/100273269/100273745/100273753/100274138/100274242/100274530/100278340/100280565/100282268/100282289/100282508/100282882/100283655/100284016/100284182/100284613/100285130/100285257/100285759/100285832/100285956/100286236…	83
UP	MF	GO:0046982	protein heterodimerization activity	28/1140	9.58529e-09	1.6934e-06	1.57737e-06	100192589/100194139/100217212/100273269/100273745/100273753/100274138/100274242/100278340/100282268/100381287/100501306/100501512/100501869/100501984/100502158/101027179/103504712/103633162/103634846/103635780/103638044/103638137/103639304/103644329/103646024/103646028/103651039	28
UP	MF	GO:0070403	NAD+ binding	10/1140	2.62274e-07	3.38593e-05	3.15392e-05	100037774/100191862/100193447/100272553/100284854/103630226/103630229/542333/542568/542718	10
UP	MF	GO:0017111	ribonucleoside triphosphate phosphatase activity	64/1140	4.17453e-05	0.00276562	0.00257612	100037760/100193260/100193477/100196928/100216670/100272235/100272336/100272640/100272988/100273405/100273495/100273669/100273823/100278140/100280532/100280709/100280909/100280918/100281229/100281434/100281487/100282662/100282739/100283157/100284707/100285194/100285374/100286011/100286309/100382290/100382493/100382880/100383576/100501892/100857078/103626091/103626217/103626381/103626686/103627618…	64
UP	MF	GO:0016616	oxidoreductase activity, acting on the CH-OH group of donors, NAD or NADP as acceptor	25/1140	9.39926e-05	0.00498161	0.00464026	100191922/100192586/100193663/100194348/100272552/100274592/100279549/100280347/100282207/100282503/100282847/100283574/100283867/100284598/100286107/100382657/100501486/103630229/103633296/542233/542363/542364/542598/542663/542698	25

## Sheet: Ribosome profiling
Supplemental Dataset 7. Gene Ontology(GO) Enrichment analysis of translatome.
14 DAP WT or dek20 kernels from three independent ears were used as three biological replicates. BP: Biological Process; MF: Molecular Function; CC: Cellular Component.
Cluster	Ontology	ID	Description	Gene Ratio	pvalue	p.adjust	qvalue	Gene ID	Gene Count
DOWN	BP	GO:0006520	amino acid metabolic process	48/641	4.58939e-10	4.2819e-07	3.79712e-07	541875/541876/606419/103647705/100191283/100191513/100192349/100192910/100193424/100272431/100273311/100274311/100274341/100279511/100281269/100281617/100283376/100283397/100283966/100284640/100284842/100285396/100286090/103652503/100170238/100285201/541946/100381801/542220/103631778/778431/100272777/103638191/103643901/100191326/100272842/100273676/103654058/100192899/541650/100191523/542249/542…	48
DOWN	BP	GO:1901605	alpha-amino acid metabolic process	37/641	1.05002e-09	4.89833e-07	4.34376e-07	541875/541876/606419/103647705/100191283/100192349/100192910/100193424/100274311/100274341/100281269/100281617/100283376/100283397/100283966/100284640/100284842/100285396/103652503/100170238/541946/100381801/542220/103631778/778431/100272777/103643901/100272842/100273676/100192899/541650/100191523/542249/542400/100274566/100193891/541648	37
DOWN	BP	GO:0009081	branched-chain amino acid metabolic process	11/641	8.51026e-07	0.000129025	0.000114417	100191513/100274311/100274341/100281617/100283376/100285396/103652503/100381801/100272777/103643901/100273676	11
DOWN	BP	GO:0006986	response to unfolded protein	7/641	4.7091e-06	0.000337969	0.000299705	606472/732809/100280864/100286199/732808/100037763/606471	7
DOWN	BP	GO:0009267	cellular response to starvation	9/641	5.58073e-06	0.000371915	0.000329808	778439/100192110/100274072/100282424/100282863/100284489/542220/103643601/100216711	9
DOWN	BP	GO:0006573	valine metabolic process	7/641	8.39409e-06	0.000522113	0.000463	100274311/100274341/100285396/103652503/100381801/100272777/100273676	7
DOWN	BP	GO:0019252	starch biosynthetic process	9/641	1.15439e-05	0.000673156	0.000596943	542072/542238/542679/100125638/542295/541902/542318/542375/542761	9
DOWN	BP	GO:0031669	cellular response to nutrient levels	9/641	1.61548e-05	0.000837356	0.000742553	778439/100192110/100274072/100282424/100282863/100284489/542220/103643601/100216711	9
DOWN	BP	GO:0006549	isoleucine metabolic process	6/641	4.17828e-05	0.00162431	0.00144041	100274341/100285396/103652503/100381801/103643901/100273676	6
DOWN	BP	GO:0009066	aspartate family amino acid metabolic process	11/641	6.43492e-05	0.00240151	0.00212962	541875/541876/100192349/100283397/103643901/100272842/100192899/541650/100191523/542249/541648	11
DOWN	BP	GO:0034976	response to endoplasmic reticulum stress	11/641	0.000115945	0.00373024	0.00330791	606472/732809/100280864/100283947/100286199/732808/542421/100037763/103639339/606471/103633963	11
DOWN	BP	GO:0009069	serine family amino acid metabolic process	9/641	0.000609508	0.0123624	0.0109628	606419/103647705/100283397/541946/103643901/100272842/541650/100191523/542249	9
DOWN	BP	GO:0042592	homeostatic process	20/641	0.000630899	0.012524	0.0111061	100037830/100191145/100193986/100272666/100273159/100282002/100282070/100284365/100286321/100272269/100502231/100273730/103638329/100281746/103643305/100192075/103651223/100216884/100273554/542580	20
DOWN	BP	GO:1901565	organonitrogen compound catabolic process	45/641	0.00101134	0.0192568	0.0170766	542077/606472/732809/100191283/100191513/100192910/100193424/100274212/100274311/100281269/100281617/100283947/100283966/100284448/100284642/100284842/100284878/100273680/100383390/100384522/732808/541946/542421/100279520/542220/100217019/103631778/100273379/100037763/100272777/100283413/103639339/103643901/100272842/103645857/100279713/103654475/100272914/100273809/606471/100279400/103633963/100…	45
DOWN	BP	GO:0006790	sulfur compound metabolic process	17/641	0.00263722	0.0403364	0.0357696	541875/541876/606419/103647705/100192786/100274072/100282424/100283397/100284365/100285866/542474/606430/103646865/541650/100191523/542249/541648	17
DOWN	BP	GO:0045861	negative regulation of proteolysis	6/641	0.00295831	0.0431266	0.038244	100037767/100273245/100280555/100286271/100286333/100285320	6
DOWN	BP	GO:0009734	auxin-activated signaling pathway	12/641	0.0034887	0.0479758	0.0425441	100191693/100274571/103637824/103626605/103646418/100274564/100383196/100383168/100384045/100304210/100502387/100283352	12
DOWN	CC	GO:0140534	endoplasmic reticulum protein-containing complex	13/591	1.3445e-05	0.00211086	0.00205213	606472/732809/100280873/100282505/100283950/100286118/732808/100273730/100037763/100274280/100383334/100280989/606471	13
DOWN	MF	GO:0045735	nutrient reservoir activity	23/826	4.8424e-26	2.15487e-23	1.94716e-23	541920/541923/541924/541925/541926/542262/542652/542653/606400/606401/606402/100038318/542760/100192555/100274781/100274904/100279020/100279048/100283693/100303842/100533150/100144296/541640	23
DOWN	MF	GO:0019842	vitamin binding	26/826	6.87908e-09	1.5306e-06	1.38306e-06	100191169/100191283/100191932/100193424/100273311/100274341/100276369/100283397/100283445/100284652/100284842/100285396/100384690/100285201/541946/103631778/100286148/103643901/100273794/103645944/103647658/541650/100191523/100383727/100282161/100282236	26
DOWN	MF	GO:0015250	water channel activity	11/826	1.87365e-07	1.38963e-05	1.25568e-05	541888/541889/541891/541892/541896/541900/541912/542494/542619/542644/103646186	11
DOWN	MF	GO:1901702	salt transmembrane transporter activity	26/826	1.8026e-05	0.00114594	0.00103548	541888/541889/541891/541892/541896/541900/541912/542494/542619/542644/100273159/100281787/100281849/100284121/103652993/100281339/103638329/103642049/103643305/103645946/103646186/103654840/100272602/100286114/541917/100279541	26
DOWN	MF	GO:0008483	transaminase activity	12/826	3.05486e-05	0.00151046	0.00136486	100191283/100193424/100273311/100276369/100283445/100284842/100384690/100285201/103631778/100286148/103645944/100282236	12
UP	BP	GO:0007017	microtubule-based process	24/750	1.9829e-05	0.00216041	0.00194296	542380/542416/542639/100280257/100284633/542417/100381303/100382290/100383576/100037751/100382880/103632036/100272336/542436/103643373/103643947/542239/542418/100278551/100280369/100382371/103635116/103626104/100191898	24
UP	BP	GO:0071554	cell wall organization or biogenesis	45/750	2.27758e-05	0.00216041	0.00194296	541802/541807/541904/542059/542139/542496/542564/542566/542592/100037800/100191238/100191303/100191418/100192072/100274042/100274298/100280478/100281174/100283533/100284166/100285106/100285296/100283098/100381616/100382003/100382408/100382706/103637654/606446/100501754/103627471/103641257/103627780/541907/103630593/103633281/103640992/606486/103645931/100191584/100285419/100381610/100272968/10365…	45
UP	BP	GO:0006558	L-phenylalanine metabolic process	8/750	2.3894e-05	0.00216041	0.00194296	100193934/100273579/100279620/100281042/100281532/100285115/100384215/542258	8
UP	BP	GO:1902221	erythrose 4-phosphate/phosphoenolpyruvate family amino acid metabolic process	8/750	2.3894e-05	0.00216041	0.00194296	100193934/100273579/100279620/100281042/100281532/100285115/100384215/542258	8
UP	BP	GO:0007049	cell cycle	39/750	3.31269e-05	0.00239618	0.00215499	541709/542139/542206/542270/542380/542416/542564/542639/542738/100192106/100193296/100276200/100278155/100283696/100284590/100285427/542417/100381303/100382290/100383139/100383576/100192665/100037751/100304310/100501754/100382880/103641257/103636439/100282702/103627774/103632036/542436/100278159/542239/542418/100280369/103640678/542624/100304299	39
UP	BP	GO:0120255	olefinic compound biosynthetic process	7/750	3.9487e-05	0.00267771	0.00240819	542229/100273579/100281042/100281532/100285115/100384215/542258	7
UP	BP	GO:0006260	DNA replication	17/750	0.000281631	0.0104472	0.00939567	541709/541938/542206/542357/542425/542738/100193296/100283481/100285427/100382167/100383139/100192665/100193079/100304310/103633568/103627452/732817	17
UP	BP	GO:0009074	aromatic amino acid family catabolic process	7/750	0.000412694	0.0135689	0.0122031	100273579/100281042/100281532/100285115/103634444/100384215/542258	7
UP	BP	GO:0006974	DNA damage response	27/750	0.00087097	0.0231421	0.0208128	541709/542357/542425/542714/542738/100193130/100282754/100282783/100283481/100284031/100285427/100382237/100383139/100285521/100192665/100191724/103627774/103630162/103633493/103633568/103634632/100274498/103627452/103636271/732817/542113/100304299	27
UP	BP	GO:0033554	cellular response to stress	41/750	0.000878871	0.0231421	0.0208128	541709/542357/542425/542714/542738/100191256/100193130/100196928/100282495/100282754/100282783/100283481/100284031/100284045/100285427/100382237/100383139/100502398/100285521/100192665/100191724/100382880/103627774/103630162/542260/732810/103633493/103633568/100193961/103634632/100274498/100191265/103645931/103647953/103627452/103636271/732817/100170239/103639134/542113/100304299	41
UP	BP	GO:0006310	DNA recombination	16/750	0.00195649	0.040823	0.036714	541709/542738/100193130/100282783/100283481/100285427/100383139/100285521/100282702/103627774/103633568/100274498/103627452/100280239/542113/100304299	16
UP	BP	GO:0007005	mitochondrion organization	14/750	0.00251712	0.0505755	0.0454848	541816/541819/100272350/100280402/100282065/100283111/100283668/541817/103631821/732810/100272696/103653966/100284026/100381905	14
UP	BP	GO:0046470	phosphatidylcholine metabolic process	5/750	0.00312518	0.0555872	0.0499921	100282545/100383478/103651303/100280155/542702	5
UP	CC	GO:0005874	microtubule	24/722	2.72096e-07	1.65777e-05	1.55866e-05	542380/542416/542639/100276200/100280257/100281977/100285153/542417/100381303/100382290/100383576/100037751/103632036/100272336/542436/103643373/103643947/542239/542418/100280709/100278551/100382371/100382468/103626104	24
UP	MF	GO:0005200	structural constituent of cytoskeleton	12/883	1.35279e-09	6.42574e-07	5.65323e-07	542380/542416/542417/100381303/100382290/100383576/100037751/100272336/542436/103643947/542239/542418	12
UP	MF	GO:0017111	ribonucleoside triphosphate phosphatase activity	63/883	1.40175e-08	3.32917e-06	2.92893e-06	542380/542416/542738/100037760/100191622/100194134/100196928/100272988/100273222/100273823/100280532/100280909/100281229/100281434/100281487/100282662/100283157/100285153/100285194/100286011/100272235/542417/100382060/100382290/100382493/100383576/100383595/100501892/100193477/542048/542052/100284707/100382880/100217197/103654524/100383653/103626091/103626217/103627618/732810/100272243/100272336/…	63
UP	MF	GO:0016758	hexosyltransferase activity	44/883	4.91502e-07	6.31467e-05	5.55551e-05	541802/541807/542059/542139/542564/542711/100191238/100216785/100274035/100281681/100283533/100285106/100381400/100382003/100382408/100383406/606446/100501754/103641257/103645845/103625798/100278478/103627780/103629937/100194243/103633281/103637831/100101527/103644199/100191265/606486/542342/103650849/100191584/100384650/100285419/100381610/100272968/103651639/100283067/606464/542624/100170239/10…	44
UP	MF	GO:0051287	NAD binding	16/883	2.17118e-05	0.0014733	0.00129618	542233/100037774/100191807/100193447/100272553/100282207/100284598/100284854/100282847/103630226/103630229/100273065/100283574/100279549/100191862/100191841	16
UP	MF	GO:0016614	oxidoreductase activity, acting on CH-OH group of donors	20/883	0.00201934	0.0428119	0.037665	542233/542598/100191807/100193279/100281666/100282207/100282503/100284598/542698/100282847/100501771/732845/103630229/100194348/100273065/100283574/100192586/100279549/100280347/100191841	20
UP	MF	GO:0005525	GTP binding	29/883	0.00202472	0.0428119	0.037665	542380/542416/100191622/100272658/100273222/100280532/100281229/100282662/100283157/100285153/100285194/100286011/100272235/100304324/542417/100381303/100382290/100383576/100037751/100284707/100272243/100272336/542436/103640517/103643947/542239/542418/100280709/100382468	29

## Sheet: Translational efficiency
Supplemental Dataset 7. Gene Ontology(GO) Enrichment analysis of translational efficiency.
14 DAP WT or dek20 kernels from three independent ears were used as three biological replicates. BP: Biological Process; MF: Molecular Function; CC: Cellular Component.
Cluster	Ontology	ID	Description	Gene Ratio	pvalue	p.adjust	qvalue	Gene ID	Gene Count
DOWN	CC	GO:0000786	nucleosome	5/53	3.16414e-05	0.00142386	0.00136558	100273745/100274242/100501306/103639304/103625810	5
DOWN	CC	GO:0000785	chromatin	5/53	0.000588094	0.0132321	0.0126904	100273745/100274242/100501306/103639304/103625810	5
DOWN	MF	GO:0030527	structural constituent of chromatin	5/78	4.09406e-05	0.00581356	0.00568859	100273745/100274242/100501306/103639304/103625810	5
UP	BP	GO:0051649	establishment of localization in cell	11/72	0.000142257	0.0483673	0.0476186	100273971/100279276/100280752/100284246/100276474/103645893/100304252/100191358/100193337/100194278/103640867	11
UP	CC	GO:0140513	nuclear protein-containing complex	10/75	0.000417117	0.0266955	0.0259052	100192769/100273971/100282711/100283276/100284246/103635834/100194141/100304252/103646582/100273578	10
UP	MF	GO:0003743	translation initiation factor activity	6/86	4.59848e-05	0.00272969	0.00238278	100283348/100382117/100502362/541664/541649/103647746	6
UP	MF	GO:0045182	translation regulator activity	7/86	6.65778e-05	0.00272969	0.00238278	100280557/100283348/100382117/100502362/541664/541649/103647746	7
UP	MF	GO:0016887	ATP hydrolysis activity	7/86	0.00147622	0.043343	0.0378347	100194134/100382416/100272368/103650526/103642035/103645864/103645972	7
UP	MF	GO:0031072	heat shock protein binding	3/86	0.00166471	0.043343	0.0378347	100191411/100280317/103650526	3
UP	MF	GO:0005388	P-type calcium transporter activity	2/86	0.00225149	0.0461556	0.0402899	103642035/103645972	2

## Sheet: Nine quadrants analysis
Supplemental Dataset 7. Gene Ontology(GO) Enrichment analysis of Nine quadrants.
14 DAP WT or dek20 kernels from three independent ears were used as three biological replicates. BP: Biological Process; MF: Molecular Function; CC: Cellular Component.
Cluster	Ontology	ID	Description	Gene Ratio	pvalue	p.adjust	qvalue	Gene ID	Gene Count
S1	BP	GO:1901615	organic hydroxy compound metabolic process	2/3	0.000513544	0.00924379	0.00108114	100381529/100279433	2
S1	BP	GO:0006020	inositol metabolic process	1/3	0.00179501	0.0161551	0.00188948	100381529	1
S1	BP	GO:0046173	polyol biosynthetic process	1/3	0.00895357	0.0349412	0.00408668	100381529	1
S1	BP	GO:0016125	sterol metabolic process	1/3	0.0105595	0.0349412	0.00408668	100279433	1
S1	BP	GO:0019751	polyol metabolic process	1/3	0.01252	0.0349412	0.00408668	100381529	1
S1	BP	GO:0046165	alcohol biosynthetic process	1/3	0.0130542	0.0349412	0.00408668	100381529	1
S1	BP	GO:0008202	steroid metabolic process	1/3	0.0135882	0.0349412	0.00408668	100279433	1
S1	BP	GO:0006066	alcohol metabolic process	1/3	0.0196271	0.0388591	0.00454492	100381529	1
S1	BP	GO:1901617	organic hydroxy compound biosynthetic process	1/3	0.0226373	0.0388591	0.00454492	100381529	1
S1	BP	GO:0008654	phospholipid biosynthetic process	1/3	0.0247584	0.0388591	0.00454492	100381529	1
S1	BP	GO:0006486	protein glycosylation	1/3	0.0291675	0.0388591	0.00454492	103629937	1
S1	BP	GO:0043413	macromolecule glycosylation	1/3	0.0291675	0.0388591	0.00454492	103629937	1
S1	BP	GO:0009101	glycoprotein biosynthetic process	1/3	0.0295197	0.0388591	0.00454492	103629937	1
S1	BP	GO:0070085	glycosylation	1/3	0.0302237	0.0388591	0.00454492	103629937	1
S1	BP	GO:0009100	glycoprotein metabolic process	1/3	0.0325096	0.0390115	0.00456274	103629937	1
S1	BP	GO:0006644	phospholipid metabolic process	1/3	0.0437105	0.0491743	0.00575138	100381529	1
S1	CC	GO:0031428	box C/D methylation guide snoRNP complex	1/4	0.00460369	0.0138111		100384739	1
S1	CC	GO:0170049	box C/D RNP complex	1/4	0.00460369	0.0138111		100384739	1
S1	CC	GO:0005732	sno(s)RNA-containing ribonucleoprotein complex	1/4	0.00949675	0.0189935		100384739	1
S1	CC	GO:0032040	small-subunit processome	1/4	0.0189257	0.0283886		100384739	1
S1	CC	GO:0030684	preribosome	1/4	0.0393727	0.0405654		100384739	1
S1	CC	GO:0000139	Golgi membrane	1/4	0.0405654	0.0405654		103629937	1
S1	MF	GO:0004143	ATP-dependent diacylglycerol kinase activity	1/8	0.00396559	0.0316147	0.0187192	100127509	1
S1	MF	GO:0016872	intramolecular lyase activity	1/8	0.00515258	0.0316147	0.0187192	100381529	1
S1	MF	GO:0016758	hexosyltransferase activity	2/8	0.00743766	0.0316147	0.0187192	100279186/103629937	2
S1	MF	GO:0047262	polygalacturonate 4-alpha-galacturonosyltransferase activity	1/8	0.0106755	0.0316147	0.0187192	100279186	1
S1	MF	GO:0030515	snoRNA binding	1/8	0.0114623	0.0316147	0.0187192	100384739	1
S1	MF	GO:0008378	galactosyltransferase activity	1/8	0.0118555	0.0316147	0.0187192	103629937	1
S1	MF	GO:0001727	lipid kinase activity	1/8	0.0149961	0.0342769	0.0202955	100127509	1
S2	BP	GO:0005976	polysaccharide metabolic process	14/200	1.962e-06	0.00138909	0.00128459	100276063/100280232/100283533/100382339/100384114/100501270/103641257/103651639/113687178/541806/542342/542624/606446/606486	14
S2	BP	GO:0000271	polysaccharide biosynthetic process	11/200	4.58655e-06	0.00162364	0.00150149	100280232/100382339/100384114/100501270/103641257/103651639/113687178/541806/542624/606446/606486	11
S2	BP	GO:0051274	beta-glucan biosynthetic process	7/200	1.10744e-05	0.00239909	0.00221861	100280232/100382339/100501270/103641257/103651639/541806/542624	7
S2	BP	GO:0051273	beta-glucan metabolic process	7/200	1.3606e-05	0.00239909	0.00221861	100280232/100382339/100501270/103641257/103651639/541806/542624	7
S2	BP	GO:0009832	plant-type cell wall biogenesis	8/200	1.69427e-05	0.00239909	0.00221861	100280232/100384114/103641257/113687178/541806/542624/606446/606486	8
S2	BP	GO:0044042	glucan metabolic process	10/200	4.52647e-05	0.00534123	0.00493941	100280232/100283533/100382339/100384114/100501270/103641257/103651639/541806/542342/542624	10
S2	BP	GO:0042546	cell wall biogenesis	9/200	8.61888e-05	0.00871739	0.00806157	100280232/100283533/100384114/103641257/113687178/541806/542624/606446/606486	9
S2	BP	GO:0016051	carbohydrate biosynthetic process	11/200	0.000132439	0.0117209	0.0108391	100280232/100382339/100384114/100501270/103641257/103651639/113687178/541806/542624/606446/606486	11
S2	BP	GO:0071669	plant-type cell wall organization or biogenesis	8/200	0.000258074	0.0203018	0.0187745	100280232/100384114/103641257/113687178/541806/542624/606446/606486	8
S2	BP	GO:0009250	glucan biosynthetic process	7/200	0.000357037	0.0252782	0.0233765	100280232/100382339/100501270/103641257/103651639/541806/542624	7
S2	BP	GO:0006074	(1->3)-beta-D-glucan metabolic process	3/200	0.000558383	0.0329446	0.0304662	100382339/100501270/103651639	3
S2	BP	GO:0006075	(1->3)-beta-D-glucan biosynthetic process	3/200	0.000558383	0.0329446	0.0304662	100382339/100501270/103651639	3
S2	BP	GO:0009833	plant-type primary cell wall biogenesis	4/200	0.000870285	0.0473971	0.0438314	100280232/103641257/541806/542624	4
S2	BP	GO:0009834	plant-type secondary cell wall biogenesis	4/200	0.000966718	0.0488883	0.0452104	100384114/113687178/606446/606486	4
S2	MF	GO:0016758	hexosyltransferase activity	19/221	7.47548e-09	2.38468e-06	2.11674e-06	100192027/100275248/100278478/100280232/100283533/100382003/100382339/100382408/100501270/103625798/103637831/103641257/103651639/113687178/541806/542342/542624/606446/606486	19
S2	MF	GO:0035251	UDP-glucosyltransferase activity	9/221	2.57635e-07	4.10927e-05	3.64757e-05	100275248/100278478/100280232/100382339/100501270/103641257/103651639/541806/542624	9
S2	MF	GO:0046527	glucosyltransferase activity	10/221	9.74558e-07	0.000103628	9.19846e-05	100275248/100278478/100280232/100283533/100382339/100501270/103641257/103651639/541806/542624	10
S2	MF	GO:0008194	UDP-glycosyltransferase activity	15/221	8.59049e-06	0.000685092	0.000608116	100192027/100275248/100278478/100280232/100382003/100382339/100382408/100501270/103641257/103651639/113687178/541806/542624/606446/606486	15
S2	MF	GO:0003843	1,3-beta-D-glucan synthase activity	3/221	0.000433785	0.0276755	0.0245659	100382339/100501270/103651639	3
S2	MF	GO:0016759	cellulose synthase activity	4/221	0.000630783	0.0279607	0.0248191	100280232/103641257/541806/542624	4
S2	MF	GO:0016760	cellulose synthase (UDP-forming) activity	4/221	0.000630783	0.0279607	0.0248191	100280232/103641257/541806/542624	4
S2	MF	GO:0005388	P-type calcium transporter activity	4/221	0.000701209	0.0279607	0.0248191	100383276/100383926/103643958/103645972	4
S2	MF	GO:0015018	galactosylgalactosylxylosylprotein 3-beta-glucuronosyltransferase activity	3/221	0.00110895	0.0393063	0.0348899	113687178/606446/606486	3
S3	BP	GO:0071669	plant-type cell wall organization or biogenesis	20/598	1.0233e-07	0.000102228	9.08045e-05	100037800/100191303/100191546/100274298/100281324/100281712/100282941/100284166/100285106/100501754/103633281/107325939/541793/541802/541805/541807/541907/542139/542564/542592	20
S3	BP	GO:0009832	plant-type cell wall biogenesis	15/598	1.15871e-06	0.000578773	0.000514099	100037800/100191546/100274298/100281324/100281712/100285106/100501754/103633281/541793/541802/541805/541807/542139/542564/542592	15
S3	BP	GO:0042546	cell wall biogenesis	19/598	1.9435e-06	0.000647186	0.000574867	100037800/100191238/100191546/100191584/100274298/100281324/100281712/100285106/100304305/100501754/103633281/118472983/541793/541802/541805/541807/542139/542564/542592	19
S3	BP	GO:0005976	polysaccharide metabolic process	25/598	3.73357e-06	0.000932459	0.000828263	100037800/100191238/100191390/100191418/100191546/100191584/100273097/100281324/100281712/100281767/100285106/100304305/100381616/100382295/100383026/100501754/103633281/118472983/541793/541802/541805/541807/542139/542472/542564	25
S3	BP	GO:0000278	mitotic cell cycle	30/598	4.80684e-06	0.000960407	0.000853088	100193296/100272336/100273633/100276200/100278159/100280369/100283696/100381303/100382290/100382880/100383139/100383576/100501754/103633281/541709/541710/541802/541805/541807/542139/542206/542239/542270/542380/542416/542417/542418/542436/542564/542738	30
S3	BP	GO:0030244	cellulose biosynthetic process	10/598	9.0389e-06	0.00150498	0.00133681	100037800/100273097/100501754/103633281/541793/541802/541805/541807/542139/542564	10
S3	BP	GO:0071554	cell wall organization or biogenesis	27/598	1.10912e-05	0.00158287	0.00140599	100037800/100191238/100191303/100191418/100191546/100191584/100274042/100274298/100281324/100281712/100282941/100284166/100285106/100304305/100381616/100501754/103633281/107325939/118472983/541793/541802/541805/541807/541907/542139/542564/542592	27
S3	BP	GO:0030243	cellulose metabolic process	10/598	1.3052e-05	0.00162987	0.00144775	100037800/100273097/100501754/103633281/541793/541802/541805/541807/542139/542564	10
S3	BP	GO:0051274	beta-glucan biosynthetic process	11/598	1.49636e-05	0.00166096	0.00147536	100037800/100273097/100383026/100501754/103633281/541793/541802/541805/541807/542139/542564	11
S3	BP	GO:0051273	beta-glucan metabolic process	11/598	2.02582e-05	0.00202379	0.00179765	100037800/100273097/100383026/100501754/103633281/541793/541802/541805/541807/542139/542564	11
S3	BP	GO:0030150	protein import into mitochondrial matrix	7/598	3.45789e-05	0.00314039	0.00278948	100192616/100272696/100280402/100282065/100283270/100283668/110120361	7
S3	BP	GO:1902969	mitotic DNA replication	6/598	5.1792e-05	0.00431169	0.00382988	100193296/100383139/541709/541710/542206/542738	6
S3	BP	GO:0042732	D-xylose metabolic process	5/598	5.86007e-05	0.00450323	0.00400003	100191862/100193447/100272553/100284854/103630226	5
S3	BP	GO:0170036	import into the mitochondrion	8/598	7.18427e-05	0.00512649	0.00455364	100192616/100272696/100280402/100282065/100283270/100283668/103627407/110120361	8
S3	BP	GO:0019321	pentose metabolic process	6/598	9.37858e-05	0.00624613	0.00554817	100191862/100193447/100272553/100284854/100384546/103630226	6
S3	BP	GO:0006753	nucleoside phosphate metabolic process	34/598	0.000107861	0.00659372	0.00585692	100191819/100193340/100193828/100194010/100217081/100274298/100275036/100281365/100282335/100282820/100283735/100284292/100284475/100284505/100285088/100285548/100285591/100285676/100285695/100381760/100382013/100382295/100383280/103630426/103635086/103635621/103636300/103647945/110017794/541781/542177/542374/542592/542598	34
S3	BP	GO:0000724	double-strand break repair via homologous recombination	12/598	0.000117183	0.00659372	0.00585692	100193079/100193296/100282783/100285427/100304310/100383139/103627452/103633568/541709/541710/542206/542738	12
S3	BP	GO:0006261	DNA-templated DNA replication	14/598	0.000118806	0.00659372	0.00585692	100192665/100193079/100193296/100285427/100304310/100382167/100383139/103633568/541709/541710/542206/542357/542425/542738	14
S3	BP	GO:0000727	double-strand break repair via break-induced replication	6/598	0.00015916	0.0081033	0.00719781	100193079/100193296/100304310/100383139/542206/542738	6
S3	BP	GO:0044042	glucan metabolic process	17/598	0.000162228	0.0081033	0.00719781	100037800/100191238/100191390/100191584/100273097/100304305/100382295/100383026/100501754/103633281/118472983/541793/541802/541805/541807/542139/542564	17
S3	BP	GO:0000725	recombinational repair	12/598	0.000194304	0.00886853	0.00787753	100193079/100193296/100282783/100285427/100304310/100383139/103627452/103633568/541709/541710/542206/542738	12
S3	BP	GO:0032392	DNA geometric change	7/598	0.00020418	0.00886853	0.00787753	100193296/100285427/100304310/100383139/103633568/542206/542738	7
S3	BP	GO:0032508	DNA duplex unwinding	7/598	0.00020418	0.00886853	0.00787753	100193296/100285427/100304310/100383139/103633568/542206/542738	7
S3	BP	GO:0009833	plant-type primary cell wall biogenesis	7/598	0.000245724	0.0100504	0.0089273	100501754/103633281/541802/541805/541807/542139/542564	7
S3	BP	GO:1903047	mitotic cell cycle process	20/598	0.00025151	0.0100504	0.0089273	100193296/100273633/100278159/100280369/100283696/100382880/100383139/100501754/103633281/541709/541710/541802/541805/541807/542139/542206/542270/542436/542564/542738	20
S3	BP	GO:0000271	polysaccharide biosynthetic process	16/598	0.000271979	0.0104503	0.00928252	100037800/100191546/100273097/100281324/100281712/100285106/100304305/100383026/100501754/103633281/541793/541802/541805/541807/542139/542564	16
S3	BP	GO:0033260	nuclear DNA replication	6/598	0.000319445	0.0118195	0.0104987	100193296/100383139/541709/541710/542206/542738	6
S3	BP	GO:0016051	carbohydrate biosynthetic process	20/598	0.000333112	0.011885	0.0105569	100037800/100191546/100273097/100279748/100281324/100281712/100285106/100285860/100304305/100381400/100381759/100383026/100501754/103633281/541793/541802/541805/541807/542139/542564	20
S3	BP	GO:0006271	DNA strand elongation involved in DNA replication	6/598	0.000394378	0.0131328	0.0116653	100193296/100382167/100383139/542357/542425/542738	6
S3	BP	GO:0022616	DNA strand elongation	6/598	0.000394378	0.0131328	0.0116653	100193296/100382167/100383139/542357/542425/542738	6
S3	BP	GO:0016052	carbohydrate catabolic process	15/598	0.000488334	0.0157369	0.0139784	100191390/100191418/100193340/100217298/100281767/100282820/100283735/100285548/100381616/100382511/100383103/103626555/103636300/542177/542472	15
S3	BP	GO:0009250	glucan biosynthetic process	12/598	0.000570586	0.017813	0.0158225	100037800/100273097/100304305/100383026/100501754/103633281/541793/541802/541805/541807/542139/542564	12
S3	BP	GO:0009112	nucleobase metabolic process	7/598	0.000659527	0.0199657	0.0177347	100193828/100274265/100282335/100285695/100382013/103630426/103635621	7
S3	BP	GO:0044786	cell cycle DNA replication	6/598	0.000703581	0.0206729	0.0183628	100193296/100383139/541709/541710/542206/542738	6
S3	BP	GO:0000281	mitotic cytokinesis	7/598	0.000763803	0.0211955	0.0188271	100501754/103633281/541802/541805/541807/542139/542564	7
S3	BP	GO:0061640	cytoskeleton-dependent cytokinesis	7/598	0.000763803	0.0211955	0.0188271	100501754/103633281/541802/541805/541807/542139/542564	7
S3	BP	GO:0044743	protein transmembrane import into intracellular organelle	7/598	0.000880691	0.0236108	0.0209725	100192616/100272696/100280402/100282065/100283270/100283668/110120361	7
S3	BP	GO:0006207	'de novo' pyrimidine nucleobase biosynthetic process	4/598	0.00089811	0.0236108	0.0209725	100193828/100282335/100285695/100382013	4
S3	BP	GO:0051301	cell division	10/598	0.000983146	0.0251837	0.0223696	100273534/100273613/100276200/100501754/103633281/541802/541805/541807/542139/542564	10
S3	BP	GO:0007017	microtubule-based process	20/598	0.00112961	0.0278039	0.024697	100272304/100272336/100272566/100278551/100280153/100280257/100280369/100283696/100381303/100382290/100382880/100383576/541861/542239/542380/542416/542417/542418/542436/542639	20
S3	BP	GO:0006626	protein targeting to mitochondrion	8/598	0.0011411	0.0278039	0.024697	100192616/100272696/100280402/100282065/100283270/100283668/100284326/110120361	8
S3	BP	GO:0006260	DNA replication	17/598	0.00128384	0.030537	0.0271247	100192665/100193079/100193296/100285427/100304310/100382167/100383139/103627452/103633568/110017794/541709/541710/541938/542206/542357/542425/542738	17
S3	BP	GO:0071103	DNA conformation change	7/598	0.00131766	0.0306126	0.0271919	100193296/100285427/100304310/100383139/103633568/542206/542738	7
S3	BP	GO:0070585	protein localization to mitochondrion	8/598	0.00158435	0.0339994	0.0302002	100192616/100272696/100280402/100282065/100283270/100283668/100284326/110120361	8
S3	BP	GO:0072655	establishment of protein localization to mitochondrion	8/598	0.00158435	0.0339994	0.0302002	100192616/100272696/100280402/100282065/100283270/100283668/100284326/110120361	8
S3	BP	GO:0000226	microtubule cytoskeleton organization	15/598	0.00159081	0.0339994	0.0302002	100272336/100280153/100280369/100283696/100381303/100382290/100382880/100383576/542239/542380/542416/542417/542418/542436/542639	15
S3	BP	GO:0046112	nucleobase biosynthetic process	6/598	0.00159957	0.0339994	0.0302002	100193828/100282335/100285695/100382013/103630426/103635621	6
S3	BP	GO:0006206	pyrimidine nucleobase metabolic process	5/598	0.00169416	0.0352596	0.0313196	100193828/100274265/100282335/100285695/100382013	5
S3	BP	GO:0006108	malate metabolic process	5/598	0.00242679	0.0494768	0.0439481	100284598/100286036/542233/542374/542598	5
S3	CC	GO:0005576	extracellular region	33/515	1.06117e-05	0.00240885	0.00224521	100037824/100126898/100191238/100191303/100191584/100191896/100192561/100193387/100273952/100274481/100280478/100281945/100283284/100283433/100283781/100283896/100284166/100284911/100285296/100383488/103627471/103637654/103649857/107325939/118472983/541654/541907/542299/542451/542496/542566/542701/606469	33
S3	CC	GO:0005615	extracellular space	12/515	0.000109339	0.00829322	0.00772983	100037824/100191896/100193387/100273952/100283284/100283433/100283781/100283896/100284911/541654/542451/542701	12
S3	CC	GO:0005764	lysosome	10/515	0.000109602	0.00829322	0.00772983	100037824/100273952/100283284/100283433/100283781/100283896/100284911/541654/542451/542701	10
S3	CC	GO:0000323	lytic vacuole	10/515	0.000248008	0.0140744	0.0131183	100037824/100273952/100283284/100283433/100283781/100283896/100284911/541654/542451/542701	10
S3	CC	GO:0005874	microtubule	15/515	0.000397632	0.0146291	0.0136352	100272336/100276200/100279900/100280153/100280369/100381303/100382290/100383576/100383931/542239/542380/542416/542417/542418/542436	15
S3	CC	GO:0042555	MCM complex	5/515	0.000531585	0.0146291	0.0136352	100193296/100304310/100383139/542206/542738	5
S3	CC	GO:0099081	supramolecular polymer	15/515	0.000580007	0.0146291	0.0136352	100272336/100276200/100279900/100280153/100280369/100381303/100382290/100383576/100383931/542239/542380/542416/542417/542418/542436	15
S3	CC	GO:0099512	supramolecular fiber	15/515	0.000580007	0.0146291	0.0136352	100272336/100276200/100279900/100280153/100280369/100381303/100382290/100383576/100383931/542239/542380/542416/542417/542418/542436	15
S3	CC	GO:0099513	polymeric cytoskeletal fiber	15/515	0.000580007	0.0146291	0.0136352	100272336/100276200/100279900/100280153/100280369/100381303/100382290/100383576/100383931/542239/542380/542416/542417/542418/542436	15
S3	CC	GO:0005832	chaperonin-containing T-complex	4/515	0.00176837	0.040142	0.037415	100193477/100272988/100382493/103654524	4
S3	CC	GO:0005744	TIM23 mitochondrial import inner membrane translocase complex	4/515	0.00233664	0.0442015	0.0411987	100272696/100280402/100282065/100283668	4
S3	CC	GO:0101031	protein folding chaperone complex	4/515	0.00233664	0.0442015	0.0411987	100193477/100272988/100382493/103654524	4
S3	MF	GO:0016831	carboxy-lyase activity	15/737	2.65791e-06	0.0010187	0.000936147	100191549/100191862/100193447/100272553/100279748/100282888/100284854/100381655/100382013/103627258/103630226/103632784/103638134/541919/542376	15
S3	MF	GO:0005200	structural constituent of cytoskeleton	10/737	4.04245e-06	0.0010187	0.000936147	100272336/100381303/100382290/100383576/542239/542380/542416/542417/542418/542436	10
S3	MF	GO:0035251	UDP-glucosyltransferase activity	13/737	7.17101e-06	0.00120473	0.0011071	100101527/100381759/100383026/100383406/100501754/103633281/103650849/541802/541805/541807/542139/542564/542711	13
S3	MF	GO:0046527	glucosyltransferase activity	16/737	9.74196e-06	0.00122749	0.00112802	100101527/100191238/100191584/100381759/100383026/100383406/100501754/103633281/103650849/118472983/541802/541805/541807/542139/542564/542711	16
S3	MF	GO:0016758	hexosyltransferase activity	29/737	2.30732e-05	0.00232578	0.00213731	100101527/100191238/100191584/100216785/100217131/100274035/100281681/100281712/100285106/100285419/100304305/100381400/100381610/100381759/100383026/100383406/100501754/103633281/103641024/103644199/103650849/118472983/541802/541805/541807/542139/542564/542711/100283501	29
S3	MF	GO:0003697	single-stranded DNA binding	12/737	3.67648e-05	0.00297799	0.00273667	100193296/100282783/100285427/100285840/100304310/100383139/103647953/541709/541710/542206/542738/732810	12
S3	MF	GO:0048040	UDP-glucuronate decarboxylase activity	5/737	4.1361e-05	0.00297799	0.00273667	100191862/100193447/100272553/100284854/103630226	5
S3	MF	GO:0016830	carbon-carbon lyase activity	16/737	5.03251e-05	0.00317048	0.00291356	100191549/100191862/100193447/100272553/100279748/100282888/100284854/100304324/100381655/100382013/103627258/103630226/103632784/103638134/541919/542376	16
S3	MF	GO:0070403	NAD+ binding	6/737	7.96483e-05	0.00446031	0.00409886	100191862/100193447/100272553/100284854/103630226/103630229	6
S3	MF	GO:0140359	ABC-type transporter activity	13/737	0.000174821	0.00835682	0.00767961	100037760/100194270/100280909/100281487/100384044/100384057/103629823/103632597/103636060/103650860/103652531/103654816/109941983	13
S3	MF	GO:0016798	hydrolase activity, acting on glycosyl bonds	34/737	0.000191641	0.00835682	0.00767961	100191238/100191390/100191418/100191454/100191584/100191631/100191764/100192522/100272705/100273574/100274481/100274554/100274698/100280478/100281579/100281767/100281863/100282589/100282754/100283045/100283908/100284031/100284112/100285296/100285523/100381616/100382511/100384546/103626555/103642232/118472983/542314/542472/606463	34
S3	MF	GO:0051287	NAD binding	13/737	0.000229823	0.00835682	0.00767961	100037774/100191862/100193447/100272553/100279549/100282207/100283574/100284598/100284854/100286036/103630226/103630229/542233	13
S3	MF	GO:0004553	hydrolase activity, hydrolyzing O-glycosyl compounds	31/737	0.000245376	0.00835682	0.00767961	100191238/100191390/100191418/100191454/100191584/100191631/100191764/100192522/100272705/100273574/100274481/100274554/100274698/100280478/100281579/100281767/100281863/100282589/100283045/100283908/100285296/100285523/100381616/100382511/100384546/103626555/103642232/118472983/542314/542472/606463	31
S3	MF	GO:0042626	ATPase-coupled transmembrane transporter activity	20/737	0.000255237	0.00835682	0.00767961	100037760/100192065/100194270/100274416/100280909/100281487/100384044/100384057/103626217/103626686/103629823/103632597/103636060/103650860/103652531/103654328/103654816/109941983/542048/542052	20
S3	MF	GO:0008194	UDP-glycosyltransferase activity	27/737	0.000255461	0.00835682	0.00767961	100101527/100191664/100274322/100274555/100281681/100281712/100282556/100282941/100285106/100285419/100381400/100381610/100381759/100383026/100383406/100501754/103633281/103641024/103645845/103650849/541802/541805/541807/541881/542139/542564/542711	27
S3	MF	GO:0016759	cellulose synthase activity	7/737	0.000281877	0.00835682	0.00767961	100501754/103633281/541802/541805/541807/542139/542564	7
S3	MF	GO:0016760	cellulose synthase (UDP-forming) activity	7/737	0.000281877	0.00835682	0.00767961	100501754/103633281/541802/541805/541807/542139/542564	7
S3	MF	GO:0004197	cysteine-type endopeptidase activity	12/737	0.000318538	0.00891906	0.00819629	100037824/100273952/100274565/100283284/100283433/100283781/100283896/100284911/541654/542451/542609/542701	12
S3	MF	GO:0017116	single-stranded DNA helicase activity	5/737	0.000490557	0.0130127	0.0119582	100193296/100304310/100383139/542206/542738	5
S3	MF	GO:0005525	GTP binding	24/737	0.000662592	0.0159022	0.0146136	100191622/100216670/100272235/100272336/100272658/100279900/100280532/100281229/100282662/100283069/100283157/100284707/100285194/100286011/100381303/100382290/100383576/100383931/542239/542380/542416/542417/542418/542436	24
S3	MF	GO:0032561	guanyl ribonucleotide binding	24/737	0.000662592	0.0159022	0.0146136	100191622/100216670/100272235/100272336/100272658/100279900/100280532/100281229/100282662/100283069/100283157/100284707/100285194/100286011/100381303/100382290/100383576/100383931/542239/542380/542416/542417/542418/542436	24
S3	MF	GO:0019001	guanyl nucleotide binding	24/737	0.000789835	0.0180944	0.0166281	100191622/100216670/100272235/100272336/100272658/100279900/100280532/100281229/100282662/100283069/100283157/100284707/100285194/100286011/100381303/100382290/100383576/100383931/542239/542380/542416/542417/542418/542436	24
S3	MF	GO:0016829	lyase activity	25/737	0.0010526	0.0230658	0.0211966	100126898/100191549/100191862/100193447/100217081/100272553/100273579/100279748/100282888/100283232/100284854/100285088/100285115/100304315/100304324/100381655/100382013/100384215/103627258/103630226/103632784/103638134/103647269/541919/542376	25
S3	MF	GO:0016615	malate dehydrogenase activity	5/737	0.00125739	0.0264052	0.0242654	100284598/100286036/542233/542374/542598	5
S3	MF	GO:0004364	glutathione transferase activity	9/737	0.00195718	0.03926	0.0360786	100216831/118471889/541842/541849/541850/541990/542311/542631/542734	9
S3	MF	GO:0016763	pentosyltransferase activity	8/737	0.00202532	0.03926	0.0360786	100279545/100281712/100282941/100285106/100382013/103630426/103633148/103635621	8
S4	BP	GO:0031647	regulation of protein stability	5/188	3.6552e-05	0.0219678	0.0206615	100193936/100272368/100273657/100383306/100383793	5
S4	MF	GO:0060090	molecular adaptor activity	12/212	4.23823e-05	0.0126299	0.0120901	100192074/100193337/100217064/100273395/100279985/100285397/100382790/100383729/100384108/100502409/103626260/103633436	12
S4	MF	GO:0030674	protein-macromolecule adaptor activity	11/212	0.000102478	0.0152693	0.0146166	100192074/100193337/100217064/100273395/100279985/100285397/100382790/100383729/100384108/103626260/103633436	11
S4	MF	GO:0003712	transcription coregulator activity	8/212	0.00036889	0.0366431	0.0350769	100192074/100279985/100285397/100382790/100383729/100384108/103626260/103633436	8
S6	BP	GO:0006334	nucleosome assembly	15/353	4.43384e-12	3.81754e-09	3.47707e-09	100273745/100274242/100278340/100282268/100501306/100502158/103625810/103634138/103634846/103635780/103639304/103646024/103646028/103651039/541871	15
S6	BP	GO:0034728	nucleosome organization	15/353	1.40177e-11	6.0346e-09	5.4964e-09	100273745/100274242/100278340/100282268/100501306/100502158/103625810/103634138/103634846/103635780/103639304/103646024/103646028/103651039/541871	15
S6	BP	GO:0065004	protein-DNA complex assembly	17/353	4.28632e-09	1.23017e-06	1.12046e-06	100273745/100274242/100278340/100280492/100282268/100501306/100502158/103625810/103634138/103634846/103635780/103638085/103639304/103646024/103646028/103651039/541871	17
S6	BP	GO:0071824	protein-DNA complex organization	17/353	9.27793e-09	1.99708e-06	1.81896e-06	100273745/100274242/100278340/100280492/100282268/100501306/100502158/103625810/103634138/103634846/103635780/103638085/103639304/103646024/103646028/103651039/541871	17
S6	BP	GO:0006338	chromatin remodeling	16/353	5.64595e-07	9.72233e-05	8.85523e-05	100273745/100274242/100278340/100282268/100384551/100501306/100502158/103625810/103634138/103634846/103635780/103639304/103646024/103646028/103651039/541871	16
S6	BP	GO:0006325	chromatin organization	16/353	2.70693e-06	0.000388444	0.0003538	100273745/100274242/100278340/100282268/100384551/100501306/100502158/103625810/103634138/103634846/103635780/103639304/103646024/103646028/103651039/541871	16
S6	BP	GO:0022613	ribonucleoprotein complex biogenesis	25/353	5.03885e-05	0.00619778	0.00564503	100193217/100193240/100193260/100193530/100193822/100194265/100217272/100273170/100275026/100276770/100277882/100282167/100283150/100283431/100284147/100284613/100284787/100285014/100382806/100502498/103627157/103643066/103643809/103649582/103649956	25
S6	BP	GO:0042254	ribosome biogenesis	20/353	0.000372876	0.0401307	0.0365516	100193217/100193240/100193260/100193530/100193822/100194265/100217272/100273170/100275026/100276770/100277882/100282167/100283150/100283431/100284613/100382806/100502498/103627157/103643809/103649956	20
S6	CC	GO:0000786	nucleosome	27/322	1.26064e-20	2.30697e-18	2.09664e-18	100192589/100194139/100273745/100273753/100274138/100274242/100278340/100282268/100501306/100501512/100501869/100501984/100502158/103504712/103625810/103634138/103634846/103635780/103638044/103638137/103639304/103646024/103646028/103646471/103651039/107648867/541871	27
S6	CC	GO:0032993	protein-DNA complex	29/322	4.25674e-17	3.89492e-15	3.53982e-15	100191506/100192589/100194139/100273745/100273753/100273977/100274138/100274242/100278340/100282268/100501306/100501512/100501869/100501984/100502158/103504712/103625810/103634138/103634846/103635780/103638044/103638137/103639304/103646024/103646028/103646471/103651039/107648867/541871	29
S6	CC	GO:0000785	chromatin	27/322	4.14908e-11	2.53094e-09	2.30019e-09	100192589/100194139/100273745/100273753/100274138/100274242/100278340/100282268/100501306/100501512/100501869/100501984/100502158/103504712/103625810/103634138/103634846/103635780/103638044/103638137/103639304/103646024/103646028/103646471/103651039/107648867/541871	27
S6	CC	GO:0005694	chromosome	32/322	2.54758e-08	1.16552e-06	1.05926e-06	100191506/100192589/100194139/100273745/100273753/100273977/100274138/100274242/100278340/100282268/100501306/100501512/100501869/100501984/100502158/103504712/103625810/103632541/103634138/103634846/103635780/103638044/103638137/103639304/103646024/103646028/103646471/103648272/103651039/107648867/541871/542079	32
S6	CC	GO:0022626	cytosolic ribosome	23/322	6.94943e-07	2.54349e-05	2.3116e-05	100191314/100191607/100193240/100193804/100194265/100273170/100274530/100280639/100282295/100282508/100283431/100283655/100284182/100284613/100285257/100285759/100286375/100304267/100383062/103625791/103627157/103643066/542444	23
S6	CC	GO:0005840	ribosome	31/322	1.4602e-06	4.45361e-05	4.04757e-05	100191314/100191607/100193240/100193804/100194265/100194345/100216648/100273170/100274530/100280639/100281347/100282295/100282508/100283431/100283655/100284182/100284613/100285257/100285759/100285956/100286375/100304267/100383062/100384409/103625791/103627157/103629584/103633247/103643066/542339/542444	31
S6	CC	GO:0044391	ribosomal subunit	26/322	2.19006e-06	5.72545e-05	5.20346e-05	100191314/100191607/100193240/100193804/100194265/100273170/100274530/100280639/100281347/100282295/100282508/100283431/100283655/100284182/100284613/100285257/100285759/100285956/100286375/100304267/100383062/100384409/103625791/103627157/103643066/542444	26
S6	CC	GO:0022627	cytosolic small ribosomal subunit	12/322	5.73471e-05	0.00131181	0.00119222	100193240/100193804/100194265/100273170/100283431/100284182/100284613/100286375/100304267/100383062/103625791/103627157	12
S6	CC	GO:0015935	small ribosomal subunit	13/322	0.000349969	0.00711603	0.00646726	100193240/100193804/100194265/100273170/100283431/100284182/100284613/100286375/100304267/100383062/100384409/103625791/103627157	13
S6	CC	GO:0015934	large ribosomal subunit	13/322	0.00164009	0.0300137	0.0272774	100191314/100191607/100274530/100280639/100281347/100282295/100282508/100283655/100285257/100285759/100285956/103643066/542444	13
S6	CC	GO:0045239	tricarboxylic acid cycle heteromeric enzyme complex	4/322	0.00189228	0.0314806	0.0286105	100280624/100282948/100283329/100284286	4
S6	CC	GO:0022625	cytosolic large ribosomal subunit	11/322	0.00232784	0.0354995	0.032263	100191314/100191607/100274530/100280639/100282295/100282508/100283655/100285257/100285759/103643066/542444	11
S6	CC	GO:0005839	proteasome core complex	5/322	0.00290847	0.0409423	0.0372096	100037815/100193140/100193583/100272320/100282105	5
S6	MF	GO:0030527	structural constituent of chromatin	26/421	8.34418e-23	3.11238e-20	2.95999e-20	100192589/100194139/100273745/100273753/100274138/100274242/100278340/100282268/100501306/100501512/100501869/100501984/100502158/103504712/103625810/103634138/103634846/103635780/103638044/103638137/103639304/103646024/103646028/103646471/103651039/107648867	26
S6	MF	GO:0046982	protein heterodimerization activity	25/421	2.31477e-16	4.31704e-14	4.10566e-14	100192589/100194139/100273745/100273753/100274138/100274242/100278340/100282268/100501306/100501512/100501869/100501984/100502158/103504712/103634138/103634846/103635780/103638044/103638137/103639304/103646024/103646028/103646471/103651039/107648867	25
S6	MF	GO:0003735	structural constituent of ribosome	30/421	1.55065e-07	1.92798e-05	1.83358e-05	100191314/100191607/100193240/100193804/100194265/100194345/100216648/100273170/100274530/100280639/100281347/100282295/100282508/100283431/100283655/100284182/100284613/100285257/100285759/100285956/100286375/100383062/100384409/103625791/103627157/103629584/103633247/103643066/542339/542444	30
S7	BP	GO:0006520	amino acid metabolic process	30/413	9.43963e-07	0.000426261	0.000374184	100191513/100192349/100193424/100216722/100272431/100272777/100272842/100273311/100273794/100279511/100279553/100280067/100281269/100281617/100283397/100283966/100285396/100286090/100381801/103631778/103638191/103643901/103644282/103645944/103649700/103652503/103654058/541648/541876/541946	30
S7	BP	GO:0006986	response to unfolded protein	9/413	1.55018e-06	0.000426261	0.000374184	100273272/100280354/100281806/100286168/100286199/103650436/606472/732808/732809	9
S7	BP	GO:0034620	cellular response to unfolded protein	9/413	1.55018e-06	0.000426261	0.000374184	100273272/100280354/100281806/100286168/100286199/103650436/606472/732808/732809	9
S7	BP	GO:0019915	lipid storage	5/413	2.0518e-06	0.000426261	0.000374184	100280594/100280608/100280642/100286327/542263	5
S7	BP	GO:0035966	response to topologically incorrect protein	9/413	3.83755e-06	0.0005315	0.000466565	100273272/100280354/100281806/100286168/100286199/103650436/606472/732808/732809	9
S7	BP	GO:0035967	cellular response to topologically incorrect protein	9/413	3.83755e-06	0.0005315	0.000466565	100273272/100280354/100281806/100286168/100286199/103650436/606472/732808/732809	9
S7	BP	GO:0016054	organic acid catabolic process	13/413	1.87472e-05	0.00194736	0.00170945	100191513/100194355/100272777/100272842/100281269/100281617/100283966/100285694/100382228/103631778/103643901/103652794/541946	13
S7	BP	GO:0046395	carboxylic acid catabolic process	13/413	1.87472e-05	0.00194736	0.00170945	100191513/100194355/100272777/100272842/100281269/100281617/100283966/100285694/100382228/103631778/103643901/103652794/541946	13
S7	BP	GO:1901605	alpha-amino acid metabolic process	20/413	3.59774e-05	0.00332191	0.00291606	100192349/100216722/100272777/100272842/100273794/100280067/100281269/100281617/100283397/100283966/100285396/100286090/100381801/103631778/103643901/103644282/103652503/541648/541876/541946	20
S7	BP	GO:0009081	branched-chain amino acid metabolic process	7/413	4.94418e-05	0.00410862	0.00360665	100191513/100272777/100281617/100285396/100381801/103643901/103652503	7
S7	BP	GO:0006549	isoleucine metabolic process	4/413	6.87239e-05	0.00475913	0.00417769	100285396/100381801/103643901/103652503	4
S7	BP	GO:0009097	isoleucine biosynthetic process	4/413	6.87239e-05	0.00475913	0.00417769	100285396/100381801/103643901/103652503	4
S7	BP	GO:0170033	L-amino acid metabolic process	17/413	8.4115e-05	0.00519616	0.00456133	100192349/100216722/100272842/100273794/100280067/100281269/100281617/100283397/100285396/100286090/100381801/103631778/103643901/103652503/541648/541876/541946	17
S7	BP	GO:0051235	maintenance of location	7/413	9.33362e-05	0.00519616	0.00456133	100280594/100280608/100280642/100282828/100286327/103638912/542263	7
S7	BP	GO:0044282	small molecule catabolic process	15/413	9.37936e-05	0.00519616	0.00456133	100191513/100194033/100194355/100272777/100272842/100273421/100281269/100281617/100283966/100285694/100382228/103631778/103643901/103652794/541946	15
S7	BP	GO:0009078	pyruvate family amino acid metabolic process	5/413	0.000102877	0.00534316	0.00469037	100281617/100285396/100381801/103631778/103652503	5
S7	BP	GO:0170039	proteinogenic amino acid metabolic process	16/413	0.00014907	0.00688809	0.00604655	100192349/100216722/100272842/100280067/100281269/100281617/100283397/100285396/100286090/100381801/103631778/103643901/103652503/541648/541876/541946	16
S7	BP	GO:0009063	amino acid catabolic process	9/413	0.000155555	0.00688809	0.00604655	100191513/100272777/100272842/100281269/100281617/100283966/103631778/103643901/541946	9
S7	BP	GO:0032787	monocarboxylic acid metabolic process	21/413	0.000157489	0.00688809	0.00604655	100191671/100192075/100194355/100280694/100280714/100281785/100282439/100283452/100283899/100285485/100382228/101027252/103631778/103635678/103644323/103645944/103651223/103652794/542209/542252/542759	21
S7	BP	GO:0044248	cellular catabolic process	25/413	0.000279412	0.0116096	0.0101912	100191201/100191513/100193091/100193117/100194355/100216744/100272777/100272842/100274427/100281269/100281617/100281950/100282411/100282595/100283966/100285694/100382228/100383215/103631778/103638909/103643901/103652794/541946/542029/542230	25
S7	BP	GO:0006090	pyruvate metabolic process	10/413	0.000318233	0.0125929	0.0110544	100191671/100192075/100280694/100283452/100283899/101027252/103635678/103651223/542209/542759	10
S7	BP	GO:0042026	protein refolding	7/413	0.000544269	0.0188312	0.0165306	100280354/100281806/100286168/103630297/103650436/732808/732809	7
S7	BP	GO:0030968	endoplasmic reticulum unfolded protein response	5/413	0.000554147	0.0188312	0.0165306	100273272/100286199/606472/732808/732809	5
S7	BP	GO:0048316	seed development	5/413	0.000554147	0.0188312	0.0165306	100279096/100280594/100280642/100286327/103627488	5
S7	BP	GO:1901606	alpha-amino acid catabolic process	8/413	0.000566523	0.0188312	0.0165306	100272777/100272842/100281269/100281617/100283966/103631778/103643901/541946	8
S7	BP	GO:0006573	valine metabolic process	4/413	0.000678809	0.0208922	0.0183398	100272777/100285396/100381801/103652503	4
S7	BP	GO:0009409	response to cold	4/413	0.000678809	0.0208922	0.0183398	100280056/100280594/100280642/100286327	4
S7	BP	GO:0051084	'de novo' post-translational protein folding	7/413	0.000741207	0.0212151	0.0186232	100216904/100280354/100281806/100286168/103650436/732808/732809	7
S7	BP	GO:0051085	chaperone cofactor-dependent protein refolding	7/413	0.000741207	0.0212151	0.0186232	100216904/100280354/100281806/100286168/103650436/732808/732809	7
S7	BP	GO:0046434	organophosphate catabolic process	11/413	0.000765888	0.0212151	0.0186232	100191201/100191671/100192075/100216744/100273469/100280694/100283452/100283899/100383215/101027252/103651223	11
S7	BP	GO:0072523	purine-containing compound catabolic process	9/413	0.000889107	0.0238338	0.0209219	100191671/100192075/100194033/100274212/100280694/100283452/100283899/101027252/103651223	9
S7	BP	GO:0008652	amino acid biosynthetic process	14/413	0.000996761	0.0258846	0.0227222	100192349/100216722/100272842/100279553/100280067/100283397/100285396/100286090/100381801/103643901/103644282/103652503/541648/541876	14
S7	BP	GO:0009082	branched-chain amino acid biosynthetic process	4/413	0.00106306	0.0267697	0.0234992	100285396/100381801/103643901/103652503	4
S7	BP	GO:0034976	response to endoplasmic reticulum stress	7/413	0.00119065	0.0279127	0.0245025	100273272/100286199/100381521/606472/606479/732808/732809	7
S7	BP	GO:0009185	ribonucleoside diphosphate metabolic process	8/413	0.00119279	0.0279127	0.0245025	100191671/100192075/100280694/100282859/100283452/100283899/101027252/103651223	8
S7	BP	GO:0010154	fruit development	5/413	0.00120922	0.0279127	0.0245025	100279096/100280594/100280642/100286327/103627488	5
S7	BP	GO:0071577	zinc ion transmembrane transport	4/413	0.0013031	0.029267	0.0256913	100281339/100281849/100284121/103652993	4
S7	BP	GO:1901607	alpha-amino acid biosynthetic process	13/413	0.00139123	0.0302775	0.0265784	100192349/100216722/100272842/100280067/100283397/100285396/100286090/100381801/103643901/103644282/103652503/541648/541876	13
S7	BP	GO:0006458	'de novo' protein folding	7/413	0.00142097	0.0302775	0.0265784	100216904/100280354/100281806/100286168/103650436/732808/732809	7
S7	BP	GO:0045454	cell redox homeostasis	4/413	0.00157858	0.0320639	0.0281465	100037830/100272269/100282002/100282595	4
S7	BP	GO:0006020	inositol metabolic process	3/413	0.00158197	0.0320639	0.0281465	100037797/100273421/542540	3
S7	BP	GO:0042592	homeostatic process	14/413	0.00195974	0.0387748	0.0340375	100037830/100192075/100216884/100272269/100273159/100273730/100282002/100282595/100383411/100502231/103638329/103641321/103651223/103652794	14
S7	BP	GO:0019725	cellular homeostasis	11/413	0.00202897	0.0392111	0.0344205	100037830/100192075/100272269/100273159/100273730/100282002/100282595/100383411/100502231/103641321/103651223	11
S7	BP	GO:0061077	chaperone-mediated protein folding	7/413	0.00270822	0.0449632	0.0394699	100216904/100280354/100281806/100286168/103650436/732808/732809	7
S7	BP	GO:0170034	L-amino acid biosynthetic process	11/413	0.00284053	0.0449632	0.0394699	100192349/100216722/100272842/100280067/100283397/100285396/100286090/100381801/103652503/541648/541876	11
S7	BP	GO:0170038	proteinogenic amino acid biosynthetic process	11/413	0.00284053	0.0449632	0.0394699	100192349/100216722/100272842/100280067/100283397/100285396/100286090/100381801/103652503/541648/541876	11
S7	BP	GO:0006829	zinc ion transport	4/413	0.00308635	0.0449632	0.0394699	100281339/100281849/100284121/103652993	4
S7	BP	GO:0048608	reproductive structure development	9/413	0.00312689	0.0449632	0.0394699	100279096/100280594/100280642/100281289/100286327/100382313/103627488/103630791/778427	9
S7	BP	GO:0006096	glycolytic process	7/413	0.00313822	0.0449632	0.0394699	100191671/100192075/100280694/100283452/100283899/101027252/103651223	7
S7	BP	GO:0009135	purine nucleoside diphosphate metabolic process	7/413	0.00313822	0.0449632	0.0394699	100191671/100192075/100280694/100283452/100283899/101027252/103651223	7
S7	BP	GO:0009137	purine nucleoside diphosphate catabolic process	7/413	0.00313822	0.0449632	0.0394699	100191671/100192075/100280694/100283452/100283899/101027252/103651223	7
S7	BP	GO:0009154	purine ribonucleotide catabolic process	7/413	0.00313822	0.0449632	0.0394699	100191671/100192075/100280694/100283452/100283899/101027252/103651223	7
S7	BP	GO:0009179	purine ribonucleoside diphosphate metabolic process	7/413	0.00313822	0.0449632	0.0394699	100191671/100192075/100280694/100283452/100283899/101027252/103651223	7
S7	BP	GO:0009181	purine ribonucleoside diphosphate catabolic process	7/413	0.00313822	0.0449632	0.0394699	100191671/100192075/100280694/100283452/100283899/101027252/103651223	7
S7	BP	GO:0009191	ribonucleoside diphosphate catabolic process	7/413	0.00313822	0.0449632	0.0394699	100191671/100192075/100280694/100283452/100283899/101027252/103651223	7
S7	BP	GO:0009261	ribonucleotide catabolic process	7/413	0.00313822	0.0449632	0.0394699	100191671/100192075/100280694/100283452/100283899/101027252/103651223	7
S7	BP	GO:0046031	ADP metabolic process	7/413	0.00313822	0.0449632	0.0394699	100191671/100192075/100280694/100283452/100283899/101027252/103651223	7
S7	BP	GO:0046032	ADP catabolic process	7/413	0.00313822	0.0449632	0.0394699	100191671/100192075/100280694/100283452/100283899/101027252/103651223	7
S7	BP	GO:0061458	reproductive system development	9/413	0.00330424	0.0459347	0.0403227	100279096/100280594/100280642/100281289/100286327/100382313/103627488/103630791/778427	9
S7	BP	GO:0006457	protein folding	16/413	0.00337096	0.0459347	0.0403227	100216904/100275780/100279992/100280354/100281806/100282212/100283947/100286168/103630297/103634220/103635449/103648083/103650436/542421/732808/732809	16
S7	BP	GO:0019364	pyridine nucleotide catabolic process	7/413	0.00337186	0.0459347	0.0403227	100191671/100192075/100280694/100283452/100283899/101027252/103651223	7
S7	BP	GO:0170035	L-amino acid catabolic process	6/413	0.00357561	0.0469843	0.0412441	100272842/100281269/100281617/103631778/103643901/541946	6
S7	BP	GO:0170040	proteinogenic amino acid catabolic process	6/413	0.00357561	0.0469843	0.0412441	100272842/100281269/100281617/103631778/103643901/541946	6
S7	BP	GO:0072526	pyridine-containing compound catabolic process	7/413	0.00361853	0.0469843	0.0412441	100191671/100192075/100280694/100283452/100283899/101027252/103651223	7
S7	BP	GO:0009132	nucleoside diphosphate metabolic process	8/413	0.00378475	0.0483866	0.042475	100191671/100192075/100280694/100282859/100283452/100283899/101027252/103651223	8
S7	CC	GO:0005788	endoplasmic reticulum lumen	4/307	0.000129502	0.0108282	0.0107796	100381521/606479/732808/732809	4
S7	CC	GO:0005811	lipid droplet	5/307	0.000167879	0.0108282	0.0107796	100280594/100280608/100280642/100286327/542263	5
S7	MF	GO:0045735	nutrient reservoir activity	27/541	5.76935e-39	2.48082e-36	2.24701e-36	541640/542760/542262/542296/541920/606400/100303842/100274904/100533150/103652781/100147729/100279020/100192555/100127498/100274781/100144296/606401/100279048/541926/100127501/100037758/541925/606402/100038318/541924/541923/542652	27
S7	MF	GO:0051082	unfolded protein binding	16/541	1.00386e-05	0.00208775	0.00189099	100216904/100275780/100279992/100280354/100281315/100281806/100282212/100283947/100286168/103634220/103635449/103648083/103650436/542421/732808/732809	16
S7	MF	GO:0051787	misfolded protein binding	7/541	1.45657e-05	0.00208775	0.00189099	100280354/100281806/100286168/103650436/606472/732808/732809	7
S7	MF	GO:0044183	protein folding chaperone	12/541	3.04776e-05	0.00327634	0.00296756	100216904/100275780/100279992/100280354/100281806/100282212/100286168/103630297/103648083/103650436/732808/732809	12
S7	MF	GO:0019842	vitamin binding	13/541	0.000255495	0.0163072	0.0147703	100193424/100273311/100273794/100274974/100276369/100282161/100283397/100285201/100285396/103631778/103643901/103645944/541946	13
S7	MF	GO:0030170	pyridoxal phosphate binding	11/541	0.000293106	0.0163072	0.0147703	100193424/100273311/100274974/100276369/100282161/100283397/100285201/103631778/103643901/103645944/541946	11
S7	MF	GO:0070279	vitamin B6 binding	11/541	0.000293106	0.0163072	0.0147703	100193424/100273311/100274974/100276369/100282161/100283397/100285201/103631778/103643901/103645944/541946	11
S7	MF	GO:0016872	intramolecular lyase activity	4/541	0.00030339	0.0163072	0.0147703	100037797/100284018/100285485/542540	4
S7	MF	GO:0140662	ATP-dependent protein folding chaperone	9/541	0.000349706	0.0167082	0.0151335	100275780/100279992/100280354/100281806/100286168/103630297/103650436/732808/732809	9
S7	MF	GO:0019200	carbohydrate kinase activity	6/541	0.000644822	0.0277273	0.0251141	100192075/100272872/100280694/100502178/101027252/103651223	6
S7	MF	GO:0005372	water transmembrane transporter activity	5/541	0.00112148	0.0401863	0.0363988	100280539/541888/541896/541900/542619	5
S7	MF	GO:0015250	water channel activity	5/541	0.00112148	0.0401863	0.0363988	100280539/541888/541896/541900/542619	5
S7	MF	GO:0008483	transaminase activity	7/541	0.00132956	0.0439778	0.039833	100193424/100273311/100274974/100276369/103631778/103645944/103649700	7
S7	MF	GO:0016769	transferase activity, transferring nitrogenous groups	7/541	0.00146177	0.0448973	0.0406659	100193424/100273311/100274974/100276369/103631778/103645944/103649700	7
S7	MF	GO:0004029	aldehyde dehydrogenase (NAD+) activity	4/541	0.0017707	0.0475874	0.0431024	100282748/542567/542583/732806	4
S7	MF	GO:0004030	aldehyde dehydrogenase [NAD(P)+] activity	4/541	0.0017707	0.0475874	0.0431024	100282748/542567/542583/732806	4
S8	BP	GO:0006520	amino acid metabolic process	22/270	4.41434e-06	0.001493	0.0012799	100170238/100191283/100192910/100193435/100273676/100274124/100274311/100274341/100279870/100280499/100283376/100283445/100284047/100285862/100286148/100383727/103647705/541650/541875/542249/606419/778431	22
S8	BP	GO:1901605	alpha-amino acid metabolic process	17/270	4.97143e-06	0.001493	0.0012799	100170238/100192910/100274124/100274311/100274341/100279870/100280499/100283376/100283445/100285862/100383727/103647705/541650/541875/542249/606419/778431	17
S8	BP	GO:0170033	L-amino acid metabolic process	15/270	7.16642e-06	0.001493	0.0012799	100192910/100274124/100274341/100279870/100280499/100283376/100283445/100285862/100383727/103647705/541650/541875/542249/606419/778431	15
S8	BP	GO:0170039	proteinogenic amino acid metabolic process	14/270	1.75179e-05	0.00273717	0.00234647	100192910/100274124/100274341/100279870/100280499/100283376/100283445/100285862/103647705/541650/541875/542249/606419/778431	14
S8	BP	GO:1901700	response to oxygen-containing compound	15/270	3.36129e-05	0.00420161	0.00360189	100191851/100194109/100273694/100274480/100274593/100280849/100282190/100284338/100383105/100383409/100383776/103643388/103643602/542476/100284894	15
S8	BP	GO:0170034	L-amino acid biosynthetic process	11/270	8.2951e-05	0.00740634	0.00634918	100274124/100274341/100280499/100283376/100283445/103647705/541650/541875/542249/606419/778431	11
S8	BP	GO:0170038	proteinogenic amino acid biosynthetic process	11/270	8.2951e-05	0.00740634	0.00634918	100274124/100274341/100280499/100283376/100283445/103647705/541650/541875/542249/606419/778431	11
S8	BP	GO:1901607	alpha-amino acid biosynthetic process	12/270	9.84333e-05	0.0076901	0.00659244	100170238/100274124/100274341/100280499/100283376/100283445/103647705/541650/541875/542249/606419/778431	12
S8	BP	GO:0070887	cellular response to chemical stimulus	18/270	0.000117205	0.00813927	0.0069775	100191693/100194109/100194236/100273694/100274010/100280849/100282052/100282211/100284338/100383409/100383776/103630457/103634865/103643602/103644083/542476/100273125/100284894	18
S8	BP	GO:0008652	amino acid biosynthetic process	12/270	0.000212364	0.012141	0.010408	100170238/100274124/100274341/100280499/100283376/100283445/103647705/541650/541875/542249/606419/778431	12
S8	BP	GO:0009082	branched-chain amino acid biosynthetic process	4/270	0.000213682	0.012141	0.010408	100273676/100274341/100280499/100283376	4
S8	BP	GO:0071396	cellular response to lipid	8/270	0.000366731	0.0191006	0.0163742	100194109/100273694/100280849/100284338/100383409/100383776/103643602/100284894	8
S8	BP	GO:0009081	branched-chain amino acid metabolic process	5/270	0.000440423	0.0211742	0.0181518	100273676/100274311/100274341/100280499/100283376	5
S8	BP	GO:0033993	response to lipid	9/270	0.0004816	0.0215	0.0184312	100194109/100273694/100280849/100284338/100383409/100383776/103643388/103643602/100284894	9
S8	BP	GO:0009066	aspartate family amino acid metabolic process	6/270	0.000737456	0.0264662	0.0226885	100274124/100279870/100283445/541650/541875/542249	6
S8	BP	GO:0009069	serine family amino acid metabolic process	6/270	0.000798035	0.0264662	0.0226885	100274124/100285862/103647705/541650/542249/606419	6
S8	BP	GO:0009092	homoserine metabolic process	3/270	0.000824682	0.0264662	0.0226885	100285862/541650/542249	3
S8	BP	GO:0016053	organic acid biosynthetic process	16/270	0.000832445	0.0264662	0.0226885	100170238/100273676/100274124/100274341/100279713/100280499/100281789/100283376/100283445/100286148/103647705/541650/541875/542249/606419/778431	16
S8	BP	GO:0046394	carboxylic acid biosynthetic process	16/270	0.000832445	0.0264662	0.0226885	100170238/100273676/100274124/100274341/100279713/100280499/100281789/100283376/100283445/100286148/103647705/541650/541875/542249/606419/778431	16
S8	BP	GO:0009725	response to hormone	18/270	0.000887203	0.0264662	0.0226885	100191693/100194109/100194236/100273694/100274010/100274571/100280849/100284338/100286273/100304210/100383409/100383776/100384045/103634865/103643388/103643602/103644083/100284894	18
S8	BP	GO:0009719	response to endogenous stimulus	18/270	0.000908381	0.0264662	0.0226885	100191693/100194109/100194236/100273694/100274010/100274571/100280849/100284338/100286273/100304210/100383409/100383776/100384045/103634865/103643388/103643602/103644083/100284894	18
S8	BP	GO:1901615	organic hydroxy compound metabolic process	11/270	0.000931612	0.0264662	0.0226885	100191657/100192910/100193826/100272666/100277322/100279713/100279891/100282098/103638125/542115/606457	11
S8	BP	GO:0170041	non-proteinogenic amino acid metabolic process	5/270	0.00103181	0.0280384	0.0240362	100284047/100285862/100286148/100383727/541650	5
S8	BP	GO:0009079	pyruvate family amino acid biosynthetic process	3/270	0.00133219	0.0346923	0.0297405	100274341/100280499/100283376	3
S8	BP	GO:0009755	hormone-mediated signaling pathway	13/270	0.0015691	0.0350212	0.0300224	100191693/100194109/100194236/100273694/100274010/100280849/100284338/100383409/100383776/103634865/103643602/103644083/100284894	13
S8	BP	GO:0032870	cellular response to hormone stimulus	13/270	0.0015691	0.0350212	0.0300224	100191693/100194109/100194236/100273694/100274010/100280849/100284338/100383409/100383776/103634865/103643602/103644083/100284894	13
S8	BP	GO:0071495	cellular response to endogenous stimulus	13/270	0.0016149	0.0350212	0.0300224	100191693/100194109/100194236/100273694/100274010/100280849/100284338/100383409/100383776/103634865/103643602/103644083/100284894	13
S8	BP	GO:0000096	sulfur amino acid metabolic process	5/270	0.00161962	0.0350212	0.0300224	100285862/103647705/541650/541875/606419	5
S8	BP	GO:0031146	SCF-dependent proteasomal ubiquitin-dependent protein catabolic process	6/270	0.00163779	0.0350212	0.0300224	100274332/100279520/100281166/100381787/103650561/103654475	6
S8	BP	GO:0006534	cysteine metabolic process	4/270	0.00168102	0.0350212	0.0300224	100285862/103647705/541650/606419	4
S8	CC	GO:0140534	endoplasmic reticulum protein-containing complex	8/190	0.00016941	0.017788	0.015871	100037763/100274280/100280873/100282505/100283950/100286118/103625886/606471	8
S8	CC	GO:0019005	SCF ubiquitin ligase complex	6/190	0.000500464	0.0262744	0.0234428	100274332/100279520/100281166/100381787/103650561/103654475	6
S8	MF	GO:0019842	vitamin binding	11/322	3.65265e-05	0.0128208	0.01165	100191169/100191283/100191932/100274341/100283445/100284842/100285862/100286148/100383727/100384690/541650	11
S8	MF	GO:0016791	phosphatase activity	17/322	0.000126847	0.0222616	0.0202287	100191167/100191414/100191449/100217037/100272946/100279970/100281560/100283542/100284692/100284789/100285228/100285379/100286077/100382011/100383776/103627089/103641516	17
S8	MF	GO:0008483	transaminase activity	6/322	0.000461481	0.0325945	0.029618	100191283/100193435/100283445/100284842/100286148/100384690	6
S8	MF	GO:0016769	transferase activity, transferring nitrogenous groups	6/322	0.000503298	0.0325945	0.029618	100191283/100193435/100283445/100284842/100286148/100384690	6
S8	MF	GO:0030170	pyridoxal phosphate binding	8/322	0.00055717	0.0325945	0.029618	100191283/100191932/100283445/100284842/100285862/100286148/100384690/541650	8
S8	MF	GO:0070279	vitamin B6 binding	8/322	0.00055717	0.0325945	0.029618	100191283/100191932/100283445/100284842/100285862/100286148/100384690/541650	8
S8	MF	GO:0042578	phosphoric ester hydrolase activity	17/322	0.000834758	0.0418572	0.0380349	100191167/100191414/100191449/100217037/100272946/100279970/100281560/100283542/100284692/100284789/100285228/100285379/100286077/100382011/100383776/103627089/103641516	17
S9	BP	GO:0006779	porphyrin-containing compound biosynthetic process	2/11	0.000288285	0.0106232	0.00736398	100284619/103649981	2
S9	BP	GO:0033014	tetrapyrrole biosynthetic process	2/11	0.000493903	0.0106232	0.00736398	100284619/103649981	2
S9	BP	GO:0046148	pigment biosynthetic process	2/11	0.000513475	0.0106232	0.00736398	100284619/103649981	2
S9	BP	GO:0006778	porphyrin-containing compound metabolic process	2/11	0.000533419	0.0106232	0.00736398	100284619/103649981	2
S9	BP	GO:0033013	tetrapyrrole metabolic process	2/11	0.000660896	0.0106232	0.00736398	100284619/103649981	2
S9	BP	GO:0042440	pigment metabolic process	2/11	0.000777309	0.0106232	0.00736398	100284619/103649981	2
S9	MF	GO:0071949	FAD binding	2/14	0.00137443	0.0426074	0.0303822	100276032/103649981	2
