# Supplementary material for: Phosphoglycerate dehydrogenase is required for kernel development and defines a predominant serine synthesis pathway in maize
Source: Plant Cell. 2025 May 22;37(6):koaf126. doi: 10.1093/plcell/koaf126 (PMC12164754; doi:10.1093/plcell/koaf126)
Supplement: koaf126_Supplementary_Data [file koaf126_supplementary_data.zip › Supplementary Data Set 9.xlsx]

## Sheet: quadra_DEGs
Supplemental Dataset 9. List of genes from nine quadrants analysis.
Nucleotide Sequence ID	NCBI Gene ID	RNA_log2FC	RNA_Padj	Ribo_log2FC	Ribo_Padj	Change	Sections
NM_001147291.1	100272838	-1.73521	0.00954596	-1.33407	3.15254e-05	Both	S7
NM_001111431.1	541681	0.720095	1.64733e-06	0.331936	0.0355587	RNA	S6
NM_001157175.1	100284280	0.320892	0.0385783	0.329164	0.0165712	NS	S5
NM_001155709.1	100282803	-0.421451	1.41501e-07	-0.227321	0.250387	NS	S5
XM_008649040.4	100037748	0.163864	0.669395	-0.345437	2.43696e-07	NS	S5
NM_001308507.1	100037751	0.325973	0.000134081	0.909277	7.05708e-19	Ribo	S2
NM_001112467.1	100037755	0.296403	0.82504	-0.301406	0.379659	NS	S5
NM_001112472.2	100037760	2.83678	6.15236e-12	2.71891	3.90763e-30	Both	S3
XM_008655982.2	100037763	-0.576184	0.108312	-1.0969	1.14967e-19	Ribo	S8
NM_001112478.1	100037767	-1.24884	0.000318061	-1.56591	2.37018e-14	Both	S7
XM_035964451.1	100037768	0.559646	0.505537	0.767784	0.215425	NS	S2
NM_001112481.1	100037774	1.02828	5.89244e-47	0.641435	2.52938e-19	Both	S3
NM_001112482.1	100037776	0.252666	0.351269	-0.00601607	0.973476	NS	S5
NM_001112484.2	100037778	0.922417	2.44181e-06	0.58254	0.095641	RNA	S6
NM_001351944.1	100037782	0.0470225	0.924141	0.0839998	0.47435	NS	S5
XM_008668758.2	100037784	-0.422223	0.00166167	-0.137684	0.262484	NS	S5
NM_001112493.1	100037792	2.18992	6.97113e-16	0.848074	0.000504735	Both	S3
NM_001112494.1	100037793	0.04868	0.936054	-0.196909	0.550247	NS	S5
NM_001374296.1	100037794	0.483904	0.00099147	0.81411	4.38124e-05	Ribo	S2
NM_001112497.2	100037796	-0.601359	7.31681e-09	-0.0960551	0.636581	RNA	S4
NM_001371766.1	100037797	-2.1161	2.06673e-13	-1.65633	9.48589e-58	Both	S7
NM_001112499.1	100037798	0.209081	0.317946	0.207723	0.0734618	NS	S5
NM_001112500.1	100037799	-0.0697398	0.813596	-0.355949	0.000465202	NS	S5
NM_001112501.1	100037800	0.945563	0.0670832	1.62742	3.00932e-06	Ribo	S3
NM_001112502.2	100037801	-1.12483	0.267183	-1.41043	0.0046979	Ribo	S7
XM_020549423.3	100037812	0.277793		0.250274	0.0688491	NS	S5
NM_001112515.1	100037815	0.623632	0.000211679	0.127906	0.377446	RNA	S6
XM_008664137.3	100037818	-0.0678169	0.642193	0.149804	0.350274	NS	S5
NM_001112519.1	100037819	-0.677502	5.77698e-11	-0.47618	3.64579e-09	RNA	S4
XM_035960327.1	100037820	-0.173	0.859667	-0.0465111	0.874879	NS	S5
NM_001112521.1	100037821	-1.96405	6.08392e-22	-1.93641	4.90176e-97	Both	S7
NM_001112523.2	100037824	2.31593	5.02627e-18	2.17237	5.95768e-31	Both	S3
NM_001112528.2	100037830	-1.10652	0.00020175	-1.10912	2.00642e-16	Both	S7
NM_001112543.1	100101525	1.58488	0.00119201	0.474414	0.00147555	RNA	S6
XM_008682708.3	100101526	-0.862665	0.681002	-0.395222	0.419894	NS	S4
XM_008663058.3	100101527	1.13843	0.374639	0.975284	1.90578e-10	Ribo	S3
XM_008658761.3	100101530	-0.0553725	0.90907	0.61102	0.00319633	Ribo	S2
NM_001112547.1	100101531	-0.0499518	0.858814	0.00618247	0.968766	NS	S5
NM_001112548.1	100101532	-0.065907	0.770977	0.021804	0.903101	NS	S5
NM_001112553.2	100101537	0.543253	0.00573802	0.500872	0.186261	NS	S5
NM_001112555.2	100101539	-0.964268	0.00350161	-1.23944	0.00122287	Both	S7
XM_008652537.2	100101542	-0.273929	0.785354	0.21457	0.71999	NS	S5
NM_001112560.1	100101544	0.674233	0.188928	0.480178	0.112755	NS	S6
NM_001112561.1	100101545	0.177221	0.536897	-0.134446	0.498153	NS	S5
NM_001112562.2	100101546	0.225298	0.859228	0.102204	0.762835	NS	S5
NM_001319699.1	100101547	0.435219	0.000197371	0.343432	0.263157	NS	S5
NM_001112567.1	100125635	-0.450684	0.593549	-1.67829	0.0168967	Ribo	S8
NM_001347904.1	100125638	-1.86469	3.13761e-05	-2.19059	3.7824e-39	Both	S7
XM_008668764.4	100125640	0.312274		-1.301	0.116018	NS	S8
NM_001112577.2	100125646	2.60343	2.21535e-37	2.01758	1.4949e-55	Both	S3
XM_020549558.2	100125647	1.64504	0.013846	1.57111	0.000256073	Both	S3
NM_001112581.1	100125650	0.329272		0.833959	0.274682	NS	S2
NM_001112585.1	100125654	0.0166931	0.941305	-0.457855	0.000801684	NS	S5
NM_001112586.1	100125655	-0.422835	0.000337149	-0.0588003	0.730402	NS	S5
NM_001112588.2	100125657	0.226448	0.124718	0.386283	0.00969925	NS	S5
XM_023300449.2	100125658	-0.0322831	0.967303	0.096125	0.548911	NS	S5
NM_001112590.1	100125659	-0.153895	0.485604	-0.231355	0.00614935	NS	S5
XM_020544840.3	100126359	-0.158442	0.881818	-0.500566	1.02022e-05	NS	S5
NM_001112591.1	100126360	-0.295526	0.6349	-0.345694	0.283785	NS	S5
NM_001112592.1	100126361	-0.15546	0.590951	0.209469	0.53641	NS	S5
XM_020544841.3	100126363	-1.413	9.02223e-07	-0.216773	0.0639177	RNA	S4
NM_001112594.2	100126364	-0.252399	0.431104	-0.634985	4.58605e-10	Ribo	S8
XM_008659760.3	100126430	1.10479	0.0117124	1.08737	0.000127641	Both	S3
XM_020551185.2	100126542	-0.647738	0.81696	0.136087	0.250782	NS	S4
XM_023302400.2	100126801	0.0703691	0.841344	0.492844	9.0406e-08	NS	S5
NM_001324158.1	100126886	0.437993	1.35481e-08	0.516523	8.72739e-11	NS	S5
NM_001112600.2	100126898	5.03335	2.00319e-55	5.41549	9.15833e-13	Both	S3
NM_001112602.2	100126901	0.204768	0.429891	-0.0154666	0.959638	NS	S5
NM_001308512.1	100126902	-0.670014	0.163457	-0.360673	0.0691693	NS	S4
NM_001367428.1	100126948	-0.328308	0.903816	0.603981	0.633977	NS	S2
XM_020542774.3	100126965	-0.100014		-0.591715	0.00130327	Ribo	S8
XM_008646365.3	100126971	-0.548002	0.73632	-0.505768	0.198678	NS	S5
NM_001309849.1	100127013	0.266644	0.117412	-0.0403177	0.800614	NS	S5
NM_001112608.1	100127017	-0.207161	0.0656001	-0.0594206	0.754144	NS	S5
NM_001112763.2	100127494	-0.0712848	0.784011	0.0436656	0.837562	NS	S5
NM_001112764.2	100127507	1.65414	4.46954e-08	0.890517	0.0393426	Both	S3
NM_001112765.1	100127508	-0.332106	0.621144	-0.217352	0.660881	NS	S5
XM_035967978.1	100127509	-1.01266	0.906044	0.588623	0.000176042	Ribo	S1
NM_001112778.2	100127521	-2.29743	3.19267e-05	-2.65028	1.99838e-17	Both	S7
NM_001309851.1	100127531	0.739051	0.0644314	-0.00791896	0.985048	NS	S6
NM_001371767.1	100127534	0.584294	1.83597e-11	0.322889	0.000677851	NS	S5
NM_001112790.2	100127535	2.05688	8.4663e-07	1.58715	4.13509e-05	Both	S3
XM_020538763.3	100127538	1.07944	0.399762	1.40377	7.20172e-11	Ribo	S3
NM_001112795.2	100127541	0.315331	0.494044	-0.175622	0.568844	NS	S5
NM_001114162.2	100135422	0.71831	5.84862e-25	0.848	5.87143e-07	Both	S3
XM_035964453.1	100136827	0.672477	0.0614616	0.131697	0.641314	NS	S6
NM_001114648.1	100136828	-0.38952	0.000535346	-0.215795	0.150133	NS	S5
NM_001114649.2	100136878	-0.496461	0.0221247	-0.354233	0.0885034	NS	S5
NM_001114650.2	100136879	-0.182498	0.836814	0.0926145	0.743415	NS	S5
NM_001164287.1	100136880	2.25252	3.78189e-05	1.59833	2.34978e-05	Both	S3
NM_001319701.1	100136881	-0.165246	0.241472	0.107831	0.675024	NS	S5
NM_001114652.2	100136882	-1.70667	1.31852e-15	-2.03204	1.27109e-40	Both	S7
NM_001114655.1	100136885	-0.136902	0.589374	-0.331331	0.000169263	NS	S5
XM_020551253.2	100141385	-0.276827	0.930057	-0.252185	0.258983	NS	S5
NM_001122869.2	100144300	-0.211141	0.0349678	-0.245943	0.0795678	NS	S5
NM_001309852.1	100144301	0.341047	0.573144	0.152741	0.779728	NS	S5
XM_008657494.2	100147733	1.12665	0.00198243	0.136899	0.362953	RNA	S6
XM_008659761.4	100147734	-0.684165	0.815543	-0.341733	0.170849	NS	S4
NM_001127252.1	100147738	0.245558	0.751353	0.900332	0.0152961	Ribo	S2
NM_001127724.2	100158231	-0.185577	0.809693	-0.313953	0.528308	NS	S5
XM_008649054.3	100170234	0.382306	0.405954	0.381549	0.147636	NS	S5
NM_001130117.1	100170235	0.325046	0.0914564	0.276956	0.278683	NS	S5
NM_001130119.2	100170237	0.363486	0.648461	0.503849	0.260113	NS	S5
NM_001254838.2	100170238	-0.36188	2.37408e-06	-0.664076	1.46971e-15	Ribo	S8
NM_001130122.2	100170241	0.380377	0.314269	-0.0654589	0.895921	NS	S5
XM_008676525.4	100170243	-0.366989	0.00121515	-0.074728	0.702999	NS	S5
NM_001367050.1	100170244	0.30603	0.457559	0.343384	0.161406	NS	S5
XM_008682714.4	100170245	0.0878675	0.812289	0.167456	0.66074	NS	S5
NM_001130127.1	100170246	-0.334114	0.40914	-0.309841	0.0783832	NS	S5
NM_001130130.1	100170249	-0.578682	0.125662	-0.1284	0.76902	NS	S5
NM_001136576.2	100191140	-0.0482207	0.905406	-0.220687	0.110732	NS	S5
NM_001136577.1	100191141	-1.75936	3.67484e-12	-1.59655	2.58007e-10	Both	S7
NM_001136579.1	100191143	-0.138644	0.578548	0.11712	0.548978	NS	S5
NM_001136581.2	100191145	-0.236952	0.560342	-0.618149	0.013227	Ribo	S8
NM_001136582.1	100191146	0.253547	0.0950575	0.13294	0.290281	NS	S5
XM_035962859.1	100191147	1.12608	0.0242869	0.393379	0.37297	RNA	S6
NM_001136584.1	100191148	0.443528	0.0191143	0.435409	0.00054083	NS	S5
NM_001136585.1	100191149	0.704653	3.08674e-14	0.937172	0.00240911	Both	S3
NM_001136586.2	100191150	0.356869	0.0663848	0.417175	0.00484649	NS	S5
NM_001136587.2	100191151	0.454936	0.578604	0.227055	0.598445	NS	S5
NM_001136588.2	100191152	-0.563873	1.2785e-05	-0.0767401	0.551791	NS	S5
NM_001136590.3	100191154	1.21329	2.46537e-51	0.856623	7.53676e-27	Both	S3
NM_001136591.1	100191155	0.0436164	0.922226	-0.299504	0.0518859	NS	S5
NM_001136594.1	100191158	0.108524	0.58606	0.0893783	0.690972	NS	S5
NM_001358427.1	100191159	0.139673	0.58095	0.244708	0.0349586	NS	S5
NM_001136596.1	100191160	0.211021	0.683435	-0.471789	0.538483	NS	S5
NM_001326704.1	100191161	-0.330037	0.143687	0.285296	0.234196	NS	S5
NM_001136597.2	100191162	0.796792	0.381755	0.341811	0.75565	NS	S6
XM_035966607.1	100191163	0.385585		-0.993369	0.0245392	Ribo	S8
NM_001136600.1	100191165	0.916893	7.81303e-29	0.556313	2.31431e-09	RNA	S6
NM_001136602.1	100191167	-0.503847	0.0252881	-0.622177	0.00352358	Ribo	S8
NM_001136603.1	100191168	0.437244	0.00591215	0.261437	0.0975747	NS	S5
NM_001136604.1	100191169	-0.55751	0.0434644	-0.976958	8.10345e-19	Ribo	S8
NM_001136605.1	100191170	0.804428	0.293275	0.484225	0.401744	NS	S6
NM_001136606.1	100191171	0.140161	0.911348	0.189518	0.805987	NS	S5
XM_008678199.3	100191172	-0.26583	0.568291	0.119835	0.72606	NS	S5
NM_001136608.1	100191173	-0.773046	1.63072e-05	-1.20302	5.04909e-07	Both	S7
NM_001136611.1	100191176	-1.22546	1.70278e-05	-1.44876	4.98314e-10	Both	S7
NM_001136612.1	100191177	0.188704	0.755877	-0.302024	0.576378	NS	S5
NM_001136614.1	100191179	-0.272125	0.253973	-0.444409	0.0117373	NS	S5
NM_001136616.2	100191181	0.0670795	0.835817	0.0265879	0.916807	NS	S5
NM_001136617.1	100191182	0.293618	0.474046	-0.432778	0.411134	NS	S5
NM_001136619.1	100191184	-0.591771	0.0262687	-0.811509	2.54981e-08	Both	S7
NM_001136620.1	100191185	-0.197501	0.619347	-0.450971	0.074712	NS	S5
NM_001136622.2	100191187	0.127624	0.78111	-0.105669	0.862588	NS	S5
NM_001358370.1	100191188	-0.0608316	0.927408	0.165328	0.668207	NS	S5
NM_001136624.2	100191189	0.137941	0.406556	-0.095506	0.494235	NS	S5
NM_001136625.1	100191190	1.03913	1.76357e-87	0.597312	9.2506e-13	Both	S3
XM_035961258.1	100191191	-0.0953703	0.963221	-0.0263575	0.903101	NS	S5
NM_001136627.3	100191192	-0.00709298	0.965136	-0.044111	0.754226	NS	S5
NM_001136628.1	100191193	0.143986	0.846032	-0.569905	0.275649	NS	S5
NM_001136629.2	100191194	0.551085	0.00681986	0.276298	0.0282414	NS	S5
NM_001136633.1	100191198	0.194996	0.156282	0.297782	0.227315	NS	S5
NM_001136634.1	100191199	0.00298526	0.988866	0.10042	0.562149	NS	S5
NM_001136636.1	100191201	-2.09223	4.80679e-109	-2.24045	8.98054e-139	Both	S7
NM_001136637.1	100191202	0.738113	0.0968457	0.360644	0.520142	NS	S6
NM_001136638.1	100191203	0.0685699	0.590391	-0.108662	0.563001	NS	S5
NM_001136640.1	100191205	0.840741	0.000146851	1.20655	1.67879e-05	Both	S3
NM_001136641.1	100191206	1.41784	0.213979	1.00255	0.195119	NS	S3
NM_001136644.1	100191210	-0.0336994	0.921642	-0.506199	0.015781	NS	S5
XM_020552989.2	100191212	0.0410463	0.977446	-0.0896816	0.784373	NS	S5
XM_008682725.4	100191213	0.497172		0.79296	0.203999	NS	S2
NM_001136648.1	100191214	0.112754	0.384876	-0.0556527	0.669703	NS	S5
NM_001136649.1	100191215	0.132601	0.885555	0.0291967	0.959865	NS	S5
NM_001136652.1	100191218	0.618284	0.0707673	-0.195439	0.263143	NS	S6
NM_001136656.2	100191222	-0.851724	0.098797	-0.391997	0.331543	NS	S4
NM_001136657.1	100191223	1.07429	2.23567e-08	0.895191	4.3704e-11	Both	S3
NM_001136658.1	100191224	0.0910341	0.607783	-0.0714267	0.590678	NS	S5
XM_035961259.1	100191225	0.20354		-0.129144	0.527299	NS	S5
NM_001136661.1	100191227	-1.77425	0.000348822	-2.06923	6.7451e-45	Both	S7
XM_035961741.1	100191228	0.382978		0.482553	0.548978	NS	S5
XM_008649119.2	100191229	-0.648799	0.0339531	-0.0404123	0.874879	RNA	S4
NM_001136670.1	100191236	0.130138	0.401626	0.277942	0.0890221	NS	S5
XM_008649060.3	100191237	0.409399	0.862781	0.162498	0.318648	NS	S5
NM_001136672.1	100191238	1.89115	0.00222174	0.722686	8.02016e-05	Both	S3
NM_001136674.1	100191240	0.072598	0.825661	-0.172265	0.0846748	NS	S5
XM_023302401.2	100191241	-0.177607	0.811266	0.33051	0.179747	NS	S5
NM_001358436.1	100191242	-0.337275	0.0914564	-0.202225	0.0916427	NS	S5
NM_001136679.1	100191245	-0.0110111	0.964679	-0.267784	0.0115124	NS	S5
NM_001136681.1	100191247	-0.365147	0.638241	-0.343172	0.439427	NS	S5
XM_008659764.3	100191248	-0.583391	0.743651	-0.393815	1.49275e-05	NS	S5
NM_001136683.1	100191249	-0.0105969	0.98335	0.0384829	0.908343	NS	S5
NM_001363777.1	100191251	-0.922038	0.0561092	0.185685	0.847018	NS	S4
NM_001136686.2	100191252	0.0913248	0.496881	0.163173	0.385863	NS	S5
NM_001136687.1	100191253	0.117312	0.845905	0.797073	0.0395908	Ribo	S2
NM_001136688.1	100191254	-1.05051	0.192186	-0.724052	0.324681	NS	S7
NM_001136690.1	100191256	1.1175	3.60641e-11	1.06041	2.10691e-09	Both	S3
NM_001136692.1	100191258	0.320658	0.00995355	0.548583	0.0135204	NS	S5
NM_001136693.1	100191259	0.0603507	0.968415	0.330922	0.565826	NS	S5
NM_001136694.1	100191260	-0.633916	6.60433e-05	-0.435637	0.00176211	RNA	S4
XM_008649061.3	100191262	0.326907	0.910428	0.185952	0.295844	NS	S5
XM_008673788.2	100191266	-0.0791411	0.973513	0.14556	0.421462	NS	S5
NM_001136702.1	100191268	0.140443	0.505622	0.154875	0.344141	NS	S5
XM_008654162.4	100191269	-0.313756	0.341889	0.0927345	0.562186	NS	S5
NM_001136704.1	100191270	0.38886	0.584092	-0.381177	0.492844	NS	S5
NM_001136705.2	100191271	-0.422773	2.70305e-11	-0.660407	6.96195e-13	Ribo	S8
NM_001136706.1	100191272	-0.265132	0.729757	-0.629251	0.0789093	NS	S8
NM_001136707.1	100191273	0.214726	0.0937334	0.179575	0.148628	NS	S5
NM_001136708.2	100191274	0.188263	0.431417	0.14468	0.641164	NS	S5
NM_001136712.1	100191278	-0.223258	0.351792	-0.602365	1.05456e-13	Ribo	S8
XM_008656686.4	100191280	1.00844	0.000119254	-0.10839	0.66256	RNA	S6
NM_001136715.1	100191281	0.308925	0.0032108	0.010355	0.987811	NS	S5
NM_001136716.1	100191282	-0.540822	0.00127354	-0.837665	7.75272e-09	Ribo	S8
NM_001136717.1	100191283	-0.0697539	0.884643	-0.91605	5.75547e-10	Ribo	S8
XM_035964462.1	100191286	0.349791		-0.46791	0.441629	NS	S5
NM_001136721.1	100191287	0.180144	0.483274	-0.0529677	0.811357	NS	S5
XM_020552995.3	100191289	0.465918	0.873276	-0.233266	0.13662	NS	S5
NM_001136725.1	100191291	-0.964919	0.0201935	-0.684864	4.78969e-05	Both	S7
NM_001136726.1	100191292	0.30001	0.0815976	-0.114119	0.445446	NS	S5
NM_001136727.1	100191293	-0.911239	0.0910802	-0.891063	0.122586	NS	S7
NM_001136730.1	100191296	-1.24696	4.47507e-06	-0.786671	0.000171957	Both	S7
XM_020551256.2	100191298	0.671971	0.197602	0.291838	0.0812688	NS	S6
NM_001136733.1	100191299	0.688655	0.043524	-0.305465	0.289605	RNA	S6
NM_001136734.1	100191300	0.300939	0.00124381	0.225509	0.0633795	NS	S5
NM_001136735.1	100191301	0.712661	0.00498711	1.00971	0.00158015	Both	S3
NM_001136736.1	100191302	0.394065	1.2893e-11	0.220144	0.0979718	NS	S5
NM_001136737.1	100191303	0.971959	3.46711e-06	0.690491	0.00778767	Both	S3
NM_001136740.1	100191306	-0.0173641	0.96199	-0.0736791	0.830666	NS	S5
NM_001136741.1	100191307	0.0526831	0.964347	-0.903208	0.0560513	NS	S8
NM_001136742.1	100191308	-0.784316	0.00088391	-0.288266	0.336392	RNA	S4
NM_001136743.1	100191309	-0.668005	9.91756e-11	-0.476396	0.00191092	RNA	S4
NM_001136744.1	100191310	-0.335873	0.30959	0.0181025	0.971185	NS	S5
XM_035967642.1	100191311	0.499903		0.016399	0.97031	NS	S5
XM_035960337.1	100191313	0.321443	0.746416	-0.0757182	0.712705	NS	S5
NM_001136748.1	100191314	0.904024	5.17411e-18	0.287181	0.00567868	RNA	S6
XM_008661421.4	100191316	0.210681	0.881658	-0.484444	0.303408	NS	S5
NM_001136751.1	100191317	-0.0162338	0.942291	0.0267449	0.829609	NS	S5
XM_020546933.3	100191319	-0.0360692	0.982664	-0.231176	0.203293	NS	S5
NM_001349641.1	100191320	0.467186	5.0641e-19	0.217598	0.00280232	NS	S5
XM_035964382.1	100191322	-2.69312	0.291742	0.201299	0.200716	NS	S4
NM_001136757.1	100191323	2.19704	4.73763e-07	1.62992	3.6521e-12	Both	S3
NM_001136758.1	100191324	-0.146395	0.699963	-0.338815	0.0366772	NS	S5
NM_001136759.2	100191325	0.253557	0.00564206	0.300528	0.119297	NS	S5
XM_008668798.4	100191326	-3.38481	1.83258e-29	-1.72913	1.69244e-45	Both	S7
NM_001136761.1	100191327	-1.23178	0.0599721	-1.48468	2.41483e-10	Ribo	S7
XM_035967644.1	100191328	0.898607	0.0138134	-0.0171159	0.961856	RNA	S6
XM_020552997.1	100191329	0.052806	0.843325	0.207327	0.223518	NS	S5
XM_008678203.4	100191330	-2.33724	0.147778	-0.466565	3.36753e-05	NS	S4
NM_001136765.2	100191331	-0.997704	0.200645	-1.17723	0.0138231	Ribo	S7
XM_035959355.1	100191332	-1.14166	0.627915	-0.860206	8.77282e-05	Ribo	S7
NM_001136767.1	100191333	-0.3423	0.0958421	-0.144341	0.656663	NS	S5
NM_001136768.1	100191334	0.194625	0.0551996	-0.0503343	0.695301	NS	S5
NM_001136769.1	100191335	-0.0355127	0.867869	-0.0502717	0.734412	NS	S5
NM_001136770.2	100191336	0.776764	0.102386	0.507805	0.432362	NS	S6
NM_001136771.1	100191337	-0.103807	0.897417	-0.103576	0.738708	NS	S5
NM_001136773.1	100191339	-2.60246	1.20364e-106	-3.2102	7.07669e-231	Both	S7
NM_001136774.1	100191340	0.0154591	0.981662	-0.363739	0.157294	NS	S5
NM_001136775.1	100191341	0.311228	0.231262	0.15236	0.641709	NS	S5
NM_001136777.3	100191343	0.146888	0.830159	-0.27407	0.516499	NS	S5
NM_001136778.1	100191344	-0.3281	0.649839	-0.578091	0.0966707	NS	S5
XM_035967646.1	100191348	-0.103219		-0.280176	0.0727609	NS	S5
NM_001136784.2	100191350	0.305469	0.390374	-0.194075	0.712061	NS	S5
XM_008682733.2	100191354	0.204698	0.93427	0.269352	0.614007	NS	S5
XM_020538770.2	100191355	0.745084	0.293394	-0.316438	0.139504	NS	S6
NM_001136790.1	100191356	-0.155423	0.588775	0.0774905	0.763603	NS	S5
NM_001136791.1	100191357	-0.715903	2.33053e-18	-0.554019	7.06524e-09	RNA	S4
XM_020541832.3	100191358	-1.01546	0.094116	0.187388	0.208329	NS	S4
NM_001136796.1	100191362	1.05804	3.92014e-08	0.980752	1.68172e-11	Both	S3
XM_035966608.1	100191365	2.67729	1.28782e-06	-0.173066	0.380247	RNA	S6
NM_001136801.1	100191367	0.06708	0.908358	0.46792	0.0355017	NS	S5
XM_008668801.4	100191368	0.413884	0.0014742	0.190211	0.0147697	NS	S5
NM_001367456.1	100191370	-2.07973	0.000167044	-0.14806	0.691757	RNA	S4
NM_001136806.2	100191372	0.439794	0.0576246	0.0332315	0.838922	NS	S5
XM_008655999.4	100191373	0.550021	0.591815	-0.222988	0.581659	NS	S5
NM_001136808.2	100191374	0.185333	0.434992	0.469914	0.0816262	NS	S5
NM_001136809.1	100191375	0.00873267	0.971708	0.00808636	0.971185	NS	S5
XM_008668804.3	100191376	-0.173987	0.893105	0.0970173	0.538137	NS	S5
NM_001136811.1	100191377	0.319268	0.204364	0.343978	0.0170315	NS	S5
NM_001136814.3	100191380	0.618378	0.344345	-0.617619	0.121555	NS	S9
NM_001136815.2	100191381	0.0658469	0.868388	-0.178796	0.244043	NS	S5
NM_001136817.1	100191383	0.189054	0.619916	-0.220888	0.55491	NS	S5
NM_001136818.1	100191384	0.852545	0.00041266	-0.181273	0.688993	RNA	S6
NM_001136819.2	100191385	-0.884002	0.0317655	-1.31743	4.11798e-10	Both	S7
NM_001136820.2	100191386	0.232935	0.720868	-0.482547	0.599268	NS	S5
XM_008656001.2	100191387	0.333447	0.0214482	0.514841	2.86273e-06	NS	S5
NM_001136822.2	100191388	-0.241873	0.404362	-0.49279	0.00299022	NS	S5
XM_020543444.2	100191389	0.271101	0.953151	0.0843707	0.690861	NS	S5
XM_008666556.2	100191390	1.15161	0.53994	0.735698	5.17336e-18	Ribo	S3
XM_008682738.2	100191392	0.470454	0.751013	0.292288	0.201232	NS	S5
XM_008673793.4	100191394	0.81584	0.0830483	1.52202	0.000354769	Ribo	S3
XM_008667024.4	100191396	0.0661628	0.855775	-0.0930622	0.756984	NS	S5
XM_008682739.3	100191397	-0.178783	0.766675	0.195025	0.748953	NS	S5
XM_035960340.1	100191398	-2.37552	0.0222513	-0.182068	0.568733	RNA	S4
NM_001136834.2	100191400	0.372752	0.484448	-0.676612	0.0119977	Ribo	S8
NM_001136835.1	100191401	1.34065	5.87744e-05	1.98485	9.69801e-26	Both	S3
NM_001136837.2	100191403	0.195229	0.181789	0.223237	0.0283771	NS	S5
NM_001136840.1	100191406	0.604321	0.0152752	-0.562183	0.093614	RNA	S6
NM_001136841.1	100191407	0.20293	0.198	0.235135	0.266451	NS	S5
NM_001136842.1	100191408	0.521975	6.84688e-07	0.435737	1.01453e-09	NS	S5
NM_001136843.1	100191409	-1.22211	0.00460341	-1.68697	1.1835e-07	Both	S7
XM_008668807.4	100191410	-0.248774	0.365597	-0.402541	0.0234397	NS	S5
NM_001136845.1	100191411	-0.235142	0.000330152	0.359745	9.61618e-05	NS	S5
XM_008659770.4	100191412	0.125153	0.83671	0.142645	0.618065	NS	S5
NM_001136847.1	100191413	-0.0970418	0.791516	-0.00750232	0.974196	NS	S5
NM_001136848.1	100191414	-0.234681	0.25754	-0.60512	0.00039353	Ribo	S8
NM_001136850.1	100191416	1.70087	0.0657181	0.776398	0.116682	NS	S3
NM_001136851.2	100191417	0.743023	0.285644	-0.885641	0.272926	NS	S9
NM_001136852.1	100191418	1.14535	0.235021	0.997627	0.00119633	Ribo	S3
XM_008667537.2	100191422	-0.781902	0.237291	-0.589099	0.332665	NS	S7
NM_001136857.1	100191424	0.308865	0.0672131	0.407616	0.000548123	NS	S5
NM_001136859.1	100191426	-0.359011	0.00113201	-0.0554485	0.729406	NS	S5
NM_001365488.1	100191427	-0.201144	0.0245133	-0.198648	0.0841905	NS	S5
XM_008663090.4	100191428	0.895915	0.378598	0.673319	0.00326461	Ribo	S3
XM_035959357.1	100191429	0.51876	8.86688e-05	0.372163	0.0595752	NS	S5
NM_001136863.1	100191430	0.913889	0.000185164	0.409798	0.000556603	RNA	S6
NM_001136867.1	100191434	0.739784	7.95416e-05	0.502576	0.00825178	RNA	S6
NM_001136869.1	100191436	-0.413172	0.387506	0.33148	0.503832	NS	S5
NM_001136873.1	100191440	0.408043	0.256465	0.0145936	0.971692	NS	S5
XM_008682746.3	100191441	-0.295195	0.0211098	-0.134557	0.397633	NS	S5
NM_001349642.1	100191442	0.135829	0.685297	-0.421378	0.113555	NS	S5
NM_001136876.1	100191443	-0.315492	0.0175967	-0.184599	0.115586	NS	S5
NM_001136877.1	100191444	0.195561	0.500887	-0.0494401	0.759787	NS	S5
XM_035964831.1	100191445	-0.970991	0.448682	0.0927741	0.540799	NS	S4
NM_001136879.1	100191446	-0.483529	0.702526	-1.98893	3.27541e-05	Ribo	S8
NM_001136880.1	100191447	-0.247946	0.122195	-0.13829	0.493647	NS	S5
XM_008659773.4	100191448	-0.286938	0.188896	0.165152	0.49416	NS	S5
XM_008678209.3	100191449	0.111718	0.931145	-0.680242	0.0295446	Ribo	S8
NM_001136883.1	100191450	-0.483944	0.395411	0.365738	0.307363	NS	S5
NM_001136884.1	100191451	-0.218424	0.275573	-0.66269	0.000831201	Ribo	S8
NM_001136886.1	100191453	0.0994936	0.63177	-0.0101613	0.934256	NS	S5
NM_001136887.1	100191454	0.991751	0.000424198	1.25819	0.00177051	Both	S3
XM_035967648.1	100191455	0.581402		1.40602	1.33717e-06	Ribo	S2
NM_001136889.1	100191456	0.166806	0.179613	0.0798381	0.516455	NS	S5
XM_035964383.1	100191458	0.176705	0.983252	0.312622	0.396631	NS	S5
NM_001136892.1	100191459	-0.324995	0.4759	0.316662	0.318604	NS	S5
XM_008678212.3	100191460	0.166901	0.59608	0.122998	0.142755	NS	S5
XM_008668811.3	100191462	-0.198669	0.221877	-0.554622	2.02375e-06	NS	S5
NM_001136896.2	100191463	0.138244	0.130489	-0.0589271	0.495231	NS	S5
XM_020541837.2	100191464	-0.138175	0.931377	0.453894	0.0220068	NS	S5
NM_001136900.1	100191467	1.28674	2.84004e-06	1.24174	0.000404447	Both	S3
XM_020541840.2	100191468	-0.122452	0.90362	-0.164903	0.504607	NS	S5
NM_001136902.1	100191469	0.00673568	0.986038	0.19287	0.120908	NS	S5
NM_001136904.1	100191471	0.513878	0.0945347	-0.337218	0.0528781	NS	S5
NM_001367458.1	100191472	0.393023	0.507222	-0.856088	0.375912	NS	S8
XM_020551257.3	100191474	-1.12244	1.84245e-07	-0.692422	7.06768e-31	Both	S7
XM_023302404.2	100191475	0.241129	0.636184	-0.21619	0.121442	NS	S5
XM_035965044.1	100191477	1.04429	0.856426	0.0779536	0.635781	NS	S6
NM_001136910.2	100191478	-0.4194	0.000258947	-0.422769	0.293057	NS	S5
NM_001136911.2	100191479	0.289349	0.0771369	0.547655	7.32171e-09	NS	S5
XM_008673796.4	100191481	0.69301	0.0254996	0.565222	1.23873e-05	RNA	S6
NM_001136915.1	100191483	-0.112036	0.884643	-0.587433	0.0510356	NS	S8
NM_001136916.1	100191484	-0.383899	0.043524	-0.667169	0.00104882	Ribo	S8
NM_001136917.1	100191485	0.137482	0.164019	0.294611	0.0927775	NS	S5
NM_001136919.1	100191487	-0.228325	0.670307	0.254474	0.722329	NS	S5
NM_001136920.2	100191488	0.357657	3.53701e-06	0.35887	1.53634e-05	NS	S5
NM_001136921.1	100191489	0.205295	0.718143	0.803815	0.00655768	Ribo	S2
XM_008668916.3	100191491	1.61387	0.0162887	0.83801	0.0227354	Both	S3
NM_001136926.2	100191494	-0.363095		-1.75271	0.0224938	Ribo	S8
XM_035967654.1	100191496	0.51368	0.859454	-0.173719	0.726909	NS	S5
NM_001136929.2	100191497	0.432644	0.000493764	0.295188	0.00291003	NS	S5
NM_001136930.1	100191498	0.0470883	0.939457	-0.0997514	0.845056	NS	S5
NM_001136931.1	100191499	-0.413286	0.501883	-0.0499526	0.95917	NS	S5
NM_001136932.1	100191500	1.25707	0.0498997	1.34857	0.0531885	RNA	S3
NM_001136933.1	100191501	-0.110881	0.762296	-0.33594	0.286909	NS	S5
XM_008668816.4	100191503	-0.14155	0.768546	0.194125	0.675024	NS	S5
NM_001136936.1	100191504	-0.369978	0.0335262	-0.257551	0.344379	NS	S5
XM_035967657.1	100191505	-0.491191	0.788855	0.779133	0.000406059	Ribo	S2
NM_001136938.1	100191506	0.598923	7.69314e-06	0.348667	0.0843912	RNA	S6
NM_001136939.1	100191507	0.344677	0.103307	0.502722	4.88095e-07	NS	S5
NM_001136940.2	100191508	-0.0596435	0.776498	0.0668479	0.642544	NS	S5
XM_035965220.1	100191509	1.07855	0.437035	0.304783	0.00372362	NS	S6
NM_001136944.1	100191512	-0.518061	0.490359	-0.997288	0.00277824	Ribo	S8
NM_001136945.1	100191513	-0.881103	4.67936e-07	-0.740995	4.41756e-06	Both	S7
NM_001136947.1	100191515	0.124393	0.867869	0.502598	0.532467	NS	S5
NM_001136948.2	100191516	-0.146002	0.781735	0.0686214	0.835607	NS	S5
NM_001136950.1	100191518	0.0452432	0.838577	0.0785311	0.576446	NS	S5
NM_001136951.1	100191520	-0.00511574	0.967462	0.161561	0.114505	NS	S5
NM_001349817.1	100191522	-0.350812	0.35633	-0.306042	0.549451	NS	S5
NM_001136955.1	100191524	1.64227	0.00867234	1.24908	0.000216967	Both	S3
NM_001136958.1	100191527	0.863398	3.57557e-05	0.535499	0.025123	RNA	S6
NM_001308343.1	100191528	0.856906	0.0191402	0.385684	0.258465	RNA	S6
NM_001136960.1	100191529	0.581037	0.259736	0.633058	0.242995	NS	S2
NM_001136961.2	100191530	0.324566	0.407169	-0.0975256	0.783787	NS	S5
NM_001136962.1	100191531	0.813632	0.0142234	-0.0831182	0.653694	RNA	S6
NM_001136963.1	100191532	-0.244229	0.17619	-0.416286	0.00513308	NS	S5
NM_001136966.1	100191535	0.0714987	0.929631	0.025784	0.976482	NS	S5
XM_035962012.1	100191538	-0.42281		-1.20483	0.00301633	Ribo	S8
NM_001136971.1	100191540	0.49916	0.00047268	0.358939	0.00246499	NS	S5
NM_001365495.1	100191541	-0.20466	0.817461	0.199574	0.678052	NS	S5
NM_001136973.2	100191542	0.721934	0.140436	-0.0869282	0.870837	NS	S6
NM_001136976.2	100191546	0.934123	3.06883e-15	0.758381	7.24939e-12	Both	S3
XM_008668819.4	100191547	-0.457808	0.600272	-0.25791	0.165945	NS	S5
NM_001136979.2	100191549	2.44029	5.54954e-22	2.47446	5.58224e-42	Both	S3
NM_001136980.1	100191550	0.954282	0.130103	0.185893	0.768806	NS	S6
NM_001136981.1	100191551	-0.637835	0.509782	-0.789479	0.132208	NS	S7
NM_001136982.1	100191552	-0.558836	0.241726	-0.546955	0.227399	NS	S5
NM_001365500.1	100191553	-0.746423	5.44525e-07	-0.332595	0.328592	RNA	S4
XM_023302405.2	100191555	0.190846	0.706286	-0.464153	0.000763779	NS	S5
NM_001136989.1	100191559	0.17825	0.164093	-0.198526	0.0994491	NS	S5
XM_020541844.2	100191561	0.0689765	0.604456	0.189549	0.011484	NS	S5
XM_035960350.1	100191564	-0.521015		-0.855912	2.67064e-12	Ribo	S8
NM_001136996.1	100191566	-0.175921	0.908914	-0.0958012	0.863266	NS	S5
NM_001137000.1	100191570	1.2031	4.56916e-08	0.85355	0.0247147	Both	S3
NM_001137004.1	100191574	-0.74689	0.00162354	-0.276386	0.519115	RNA	S4
XM_020553010.2	100191577	0.154461	0.922825	1.18145	0.0444954	Ribo	S2
NM_001137008.1	100191578	0.67928	7.73369e-11	0.621602	0.0133369	Both	S3
NM_001137009.1	100191579	-0.003727	0.98912	0.0560444	0.805905	NS	S5
NM_001137010.1	100191580	0.457189	4.52517e-07	0.611205	2.47021e-09	Ribo	S2
NM_001137011.1	100191581	0.397759	0.0658597	0.587511	0.000137591	Ribo	S2
XM_008682750.4	100191584	0.691091	0.784912	0.845512	0.00157233	Ribo	S3
NM_001365504.1	100191586	-0.153739	0.534902	-0.422327	0.00558817	NS	S5
XM_020553011.3	100191587	0.434765	0.372847	0.115544	0.320981	NS	S5
NM_001137018.1	100191588	-0.188266	0.0563019	-0.257098	0.00128018	NS	S5
NM_001137021.1	100191591	-0.537992	0.0280788	-0.0128054	0.967002	NS	S5
NM_001137027.1	100191598	-0.277398	0.7902	-0.605365	0.357805	NS	S8
NM_001137030.3	100191601	0.153444	0.134867	0.139499	0.484152	NS	S5
XM_035964473.1	100191603	-1.20156	0.100562	0.0322624	0.852088	NS	S4
NM_001367112.1	100191604	0.541662	0.0420824	0.249039	0.745688	NS	S5
NM_001137035.1	100191606	0.572678	2.89034e-10	0.560134	1.06013e-08	NS	S5
NM_001137036.1	100191607	0.942498	2.94196e-09	0.413929	2.52685e-06	RNA	S6
XM_035966609.1	100191610	0.10378	0.913314	0.0110005	0.954352	NS	S5
NM_001357843.1	100191611	0.563311	8.7809e-08	0.775403	8.17299e-17	Ribo	S2
NM_001137041.1	100191612	0.276827	8.92555e-07	-0.191568	0.010478	NS	S5
NM_001137043.1	100191614	0.270443	2.10701e-05	0.104525	0.170672	NS	S5
NM_001137044.1	100191615	-0.214127	0.450263	-0.335205	0.172834	NS	S5
NM_001137045.1	100191616	-0.512335	2.26854e-07	-0.478212	0.000395697	NS	S5
NM_001137047.1	100191618	-0.228763	0.327057	-0.345488	0.00221756	NS	S5
XM_035959359.1	100191619	0.0752286	0.71189	0.106208	0.577065	NS	S5
NM_001137050.2	100191621	0.64929	0.349709	0.344074	0.326902	NS	S6
NM_001137051.1	100191622	0.782498	0.309285	1.329	1.69103e-05	Ribo	S3
NM_001137053.1	100191624	0.307469	0.000195812	0.4102	9.37859e-05	NS	S5
XM_035965616.1	100191626	-0.400446		-0.149544	0.854467	NS	S5
NM_001137056.1	100191627	0.256186	0.0271849	0.0263034	0.844061	NS	S5
XM_008678215.3	100191629	-0.0368172	0.912445	0.0291104	0.852029	NS	S5
XM_035965617.1	100191630	0.518998	0.628259	0.147849	0.713088	NS	S5
NM_001137060.1	100191631	3.11852	1.29293e-10	0.656795	0.122278	RNA	S3
NM_001137061.1	100191632	-0.614987	0.000222193	-0.0878892	0.777026	RNA	S4
XM_008670872.3	100191638	0.32995	0.851536	-0.39642	5.80754e-06	NS	S5
NM_001137068.1	100191639	0.257431	0.75876	0.0185364	0.977045	NS	S5
NM_001137069.1	100191640	0.44589	0.0189731	0.669362	0.0219095	Ribo	S2
NM_001348730.1	100191642	0.38115	0.426836	-0.525972	0.332001	NS	S5
XM_008659796.3	100191643	-0.71286	0.866836	-0.0131471	0.979154	NS	S4
NM_001137073.1	100191644	-0.691652	0.0882464	-0.42671	0.0599413	NS	S4
XM_035965786.1	100191645	1.08719	0.0990657	-0.107993	0.467924	NS	S6
NM_001137076.2	100191647	0.284564	0.690683	0.277228	0.672019	NS	S5
XM_008649070.3	100191648	-0.0192633	0.945906	-0.116735	0.440054	NS	S5
NM_001137078.1	100191649	0.23242	0.828067	0.76667	7.45969e-06	Ribo	S2
NM_001367114.1	100191650	0.212926	0.0453778	0.179363	0.0591648	NS	S5
XM_035967659.1	100191654	0.121234	0.904082	-0.120851	0.714382	NS	S5
XM_020553012.3	100191655	0.442344	0.398833	-0.128192	0.24827	NS	S5
NM_001137086.1	100191657	-0.57613	7.42137e-07	-0.653956	1.30709e-18	Ribo	S8
NM_001137090.1	100191661	0.514831	0.189041	0.124542	0.698484	NS	S5
XM_035966611.1	100191663	-1.18963	0.381141	0.169605	0.0965344	NS	S4
NM_001137093.1	100191664	1.67253	1.17977e-06	1.72189	4.25426e-08	Both	S3
XM_035965618.1	100191665	0.00403893	0.997026	-0.101176	0.893072	NS	S5
NM_001137095.1	100191666	0.220123	0.636507	0.117043	0.846189	NS	S5
NM_001349818.1	100191668	0.433111	0.29948	0.0537055	0.881766	NS	S5
NM_001359670.1	100191671	-0.929294	1.8702e-09	-0.828938	6.30079e-05	Both	S7
NM_001137101.1	100191672	-0.242615	0.00389714	-0.0854091	0.30877	NS	S5
XM_008671846.3	100191673	0.529914	0.392891	-0.464321	5.67183e-09	NS	S5
XM_008671973.2	100191674	0.0683915	0.944348	0.435122	0.20552	NS	S5
NM_001137105.1	100191676	-0.175006	0.746713	-0.602911	0.0841697	NS	S8
NM_001137106.1	100191677	0.596759	2.56997e-05	0.726288	0.000785703	Both	S3
NM_001137107.1	100191678	0.314206	0.00432637	0.508832	3.4035e-07	NS	S5
XM_023301850.2	100191679	0.272762		0.636308	0.125318	NS	S2
XM_008672278.2	100191680	2.22841	0.000389388	1.29157	4.42559e-10	Both	S3
NM_001137110.2	100191681	0.437733	0.224409	-0.0461446	0.816089	NS	S5
NM_001137111.1	100191682	0.864854	0.21455	-0.97893	0.0350754	Ribo	S9
NM_001137112.1	100191683	1.017	9.64119e-10	0.81797	6.73138e-09	Both	S3
XM_008668828.4	100191687	3.42492	0.0807	1.90343	1.0164e-07	Ribo	S3
NM_001137118.2	100191689	0.318106	0.0540105	-0.20596	0.098267	NS	S5
NM_001137119.1	100191690	-0.318246	0.771736	0.137474	0.91396	NS	S5
NM_001137121.1	100191692	-0.408899	0.809871	0.381764	0.713783	NS	S5
NM_001137122.2	100191693	-0.191791	0.707415	-0.955236	2.30226e-06	Ribo	S8
NM_001137123.1	100191694	-0.793654	1.34981e-05	-0.562108	0.000337098	RNA	S4
XM_008656031.2	100191695	0.69806	9.47283e-17	0.81557	4.08693e-19	Both	S3
NM_001137127.1	100191698	1.03918	0.12424	0.22716	0.75565	NS	S6
XM_020547353.3	100191700	-0.166709	0.961879	-0.111777	0.486834	NS	S5
NM_001137131.1	100191702	-0.73958	1.71111e-05	-0.518103	0.00122286	RNA	S4
NM_001137134.1	100191705	0.574656	0.00123599	0.54694	0.000233597	NS	S5
NM_001137135.2	100191706	-0.268601	0.0525431	-0.141001	0.350274	NS	S5
NM_001137137.1	100191708	0.434521	0.384322	-0.71597	7.31577e-06	Ribo	S8
XM_008673813.2	100191710	0.206627	0.822335	-0.248119	0.112163	NS	S5
NM_001137142.2	100191713	-0.990125	0.0627534	-1.8883	7.28589e-15	Ribo	S7
NM_001137143.1	100191714	-0.488074	0.0163938	-0.612901	0.0107938	Ribo	S8
XM_008656033.2	100191719	-0.281233	0.949321	-0.148336	0.663619	NS	S5
NM_001137151.2	100191722	0.0660964	0.847705	0.00474666	0.992476	NS	S5
NM_001137152.1	100191723	-0.157687	0.763031	0.00270412	0.993969	NS	S5
NM_001137155.1	100191726	-0.351465	0.719982	0.298136	0.712533	NS	S5
NM_001367464.1	100191728	1.1563	0.000148141	0.556708	0.0291609	RNA	S6
XM_008682757.3	100191730	0.629514	0.573175	0.687198	0.275009	NS	S3
XM_008673816.4	100191731	0.438565	0.119865	-0.130072	0.291622	NS	S5
NM_001137161.1	100191733	-0.584345	0.0259733	-0.35346	0.186546	NS	S5
XM_035967662.1	100191735	0.568925	0.843332	-0.140316	0.336963	NS	S5
XM_035964474.1	100191736	0.692651	0.520645	0.0752315	0.861332	NS	S6
NM_001137167.1	100191739	-0.506597	0.0158906	-0.958699	1.77747e-08	Ribo	S8
NM_001137170.1	100191742	0.127547	0.423661	-0.154703	0.170335	NS	S5
XM_035964475.1	100191746	0.000181507	0.99994	-0.158183	0.293828	NS	S5
NM_001360244.1	100191747	0.118496	0.440712	0.383029	0.0192343	NS	S5
NM_001137177.1	100191750	0.955587	0.130241	0.742174	0.128238	NS	S3
NM_001360543.1	100191751	-0.49358	0.358758	-0.715014	0.0361936	Ribo	S8
NM_001137179.1	100191752	0.573666	1.9513e-07	0.459811	0.00132019	NS	S5
NM_001294151.1	100191754	-0.15912	0.17388	-0.482097	2.39819e-05	NS	S5
XM_035966614.1	100191757	0.653934	0.183748	-0.0680521	0.779289	NS	S6
NM_001137185.1	100191759	-0.0413312	0.975723	0.44374	0.400539	NS	S5
NM_001137187.1	100191761	-0.292534	0.346167	0.00968114	0.981824	NS	S5
NM_001137189.1	100191764	0.751174	3.9229e-07	1.38242	2.97063e-06	Both	S3
XM_008656036.4	100191766	-1.78924	0.437735	-0.0860806	0.539883	NS	S4
NM_001137195.1	100191770	0.088173	0.785776	0.0695741	0.717828	NS	S5
NM_001137196.2	100191771	0.454641	0.616573	-0.514931	0.101373	NS	S5
XM_023301934.2	100191772	0.958015	0.431143	-0.0713198	0.852088	NS	S6
NM_001137201.1	100191776	0.354874	0.0102574	0.409179	0.00231382	NS	S5
NM_001137205.2	100191780	0.627755	7.30355e-09	0.512535	4.20629e-06	RNA	S6
XM_008673698.4	100191781	0.619532	0.32599	0.369911	0.00120887	NS	S6
XM_020538777.3	100191784	-1.15781	0.0389823	-0.53432	0.00324503	RNA	S4
NM_001137220.1	100191795	-0.488443	0.0361917	-0.4565	0.015835	NS	S5
XM_023301965.2	100191796	0.353368		-0.0905592	0.95122	NS	S5
NM_001137222.1	100191797	0.875254	0.328837	0.0350974	0.9589	NS	S6
XM_008673930.3	100191798	0.135563	0.446104	-0.0965005	0.469775	NS	S5
NM_001137224.1	100191799	-0.301521	0.00017097	-0.0505388	0.808808	NS	S5
XM_035964476.1	100191802	-0.281544	0.754304	0.155044	0.0821168	NS	S5
NM_001360685.1	100191806	0.149695	0.161409	0.0589289	0.628923	NS	S5
NM_001137232.1	100191807	0.0507361	0.956627	0.943826	0.0296559	Ribo	S2
NM_001137234.1	100191809	0.193014	0.291312	0.147039	0.480563	NS	S5
NM_001137235.1	100191811	-0.189798	0.202119	0.389393	0.000211406	NS	S5
NM_001137236.1	100191812	0.411717	0.1459	0.415407	0.192871	NS	S5
NM_001137238.1	100191814	0.50657	0.00439457	0.12661	0.613879	NS	S5
NM_001156667.2	100191819	2.1714	0.00371712	1.97598	8.27675e-06	Both	S3
NM_001360686.1	100191823	0.400928	0.000719594	-0.00913064	0.971946	NS	S5
NM_001137249.2	100191825	0.0161715	0.968415	0.179552	0.66201	NS	S5
NM_001137250.2	100191826	0.247766	0.0113903	0.162492	0.348701	NS	S5
NM_001137251.1	100191827	0.55987	0.0873902	0.353546	0.214516	NS	S5
NM_001137252.1	100191828	0.0990013	0.818224	-0.114982	0.790982	NS	S5
XM_008673826.4	100191830	-0.96236	0.0546602	0.244807	0.676805	NS	S4
NM_001137256.1	100191832	0.490169	4.40908e-05	0.479567	0.000488513	NS	S5
NM_001137260.2	100191836	0.232575	0.266307	-0.273628	0.116986	NS	S5
NM_001137261.1	100191837	0.33116	0.79091	0.710887	0.32298	NS	S2
NM_001137262.2	100191838	0.22806	0.487334	-0.0521508	0.716543	NS	S5
NM_001158370.2	100191839	0.424693	0.831809	0.28661	0.781054	NS	S5
NM_001137264.1	100191840	0.052158	0.944709	0.20018	0.758941	NS	S5
NM_001137267.1	100191843	-0.97655	0.0238821	-0.966375	1.43988e-05	Both	S7
NM_001137268.1	100191844	-0.110272	0.574315	-0.143951	0.142189	NS	S5
XM_035967664.1	100191845	0.506575	0.558236	0.0889761	0.553005	NS	S5
NM_001137270.1	100191846	-0.126004	0.256042	-0.232296	0.000630198	NS	S5
NM_001137272.1	100191848	0.0340372	0.844892	-0.193018	0.0366742	NS	S5
NM_001137273.2	100191849	0.389506	0.21586	0.303483	0.231519	NS	S5
NM_001137275.1	100191851	-0.516983	9.32695e-07	-0.642779	6.71039e-28	Ribo	S8
XM_008673827.3	100191852	1.13101	0.207931	0.60512	2.35911e-05	Ribo	S3
NM_001137279.1	100191855	0.0385215	0.914257	0.301442	0.0460365	NS	S5
NM_001137280.1	100191856	0.0290643	0.957758	0.029183	0.928741	NS	S5
XM_020538778.3	100191858	-0.157914	0.595909	-0.370584	0.0544177	NS	S5
NM_001137283.1	100191859	0.0845428	0.666542	-0.0189585	0.91959	NS	S5
NM_001137284.2	100191860	-0.15476	0.799101	0.251804	0.559565	NS	S5
XM_008674574.3	100191861	0.268679	0.413199	0.454326	0.00202592	NS	S5
XM_008674634.2	100191862	0.932218	0.0185418	1.0402	1.01443e-28	Both	S3
NM_001367159.1	100191864	-0.0809346	0.817972	-0.0718998	0.694241	NS	S5
XM_008668848.4	100191866	-1.03083	0.00532172	-1.18955	0.00330642	Both	S7
XM_008649086.4	100191869	-0.394721	0.71189	-0.359245	0.0275328	NS	S5
NM_001137294.1	100191870	0.380942	0.00289145	0.174217	0.409019	NS	S5
NM_001137295.1	100191871	-0.221484	0.541392	-0.197987	0.604294	NS	S5
NM_001137296.1	100191872	-0.113806	0.7167	-0.517484	0.065592	NS	S5
NM_001137298.1	100191874	0.28333	0.0101591	0.144356	0.371015	NS	S5
XM_008674786.4	100191875	0.506824		1.1324	0.119297	NS	S2
NM_001137301.1	100191877	-0.00746644	0.973421	-0.103698	0.5162	NS	S5
NM_001137302.2	100191878	0.247697	0.471729	0.233145	0.727343	NS	S5
NM_001137306.1	100191882	0.119759	0.245501	-0.0770057	0.627453	NS	S5
NM_001137312.1	100191888	0.413203	0.168155	0.139051	0.709836	NS	S5
XM_008674992.2	100191891	-0.147989	0.889883	-0.181214	0.195845	NS	S5
NM_001137319.1	100191895	0.648694	0.451106	-0.557316	0.473673	NS	S6
NM_001358377.1	100191896	1.22279	1.6125e-06	1.09732	0.000122062	Both	S3
NM_001137321.1	100191897	-0.131809	0.928015	-0.231783	0.768806	NS	S5
NM_001137324.1	100191900	0.360575	0.0677819	0.102935	0.372357	NS	S5
NM_001137325.1	100191901	0.0595106	0.920759	0.303569	0.336607	NS	S5
NM_001137330.2	100191906	-0.230024	0.0448743	0.0787485	0.74895	NS	S5
XM_035960357.1	100191909	1.15639	0.687415	0.552762	0.0153085	NS	S6
NM_001137336.3	100191912	0.350586	0.0407938	-0.092042	0.277675	NS	S5
NM_001367160.1	100191913	0.385255	0.188676	0.377827	0.0738875	NS	S5
NM_001137338.1	100191914	0.973764	0.165241	0.514371	0.538808	NS	S6
NM_001371775.1	100191915	0.300676	0.00344324	0.160613	0.461376	NS	S5
XM_008675432.3	100191916	-0.242963	0.723491	-0.479637	0.00260279	NS	S5
NM_001137346.1	100191922	1.31995	4.75084e-16	0.583029	0.00434413	RNA	S6
NM_001137347.1	100191923	-0.175031	0.250446	0.126835	0.602181	NS	S5
NM_001137349.1	100191925	0.00804179	0.992187	-0.0396652	0.913985	NS	S5
NM_001137354.1	100191930	0.602448	2.58967e-05	0.585741	5.57082e-05	Both	S3
NM_001137356.1	100191932	-0.473433	0.0316119	-0.59309	0.000803628	Ribo	S8
NM_001137359.1	100191935	0.526915	0.0810521	-0.197747	0.668247	NS	S5
NM_001137360.1	100191936	0.171255	0.385764	0.198787	0.238825	NS	S5
NM_001137361.1	100191937	-0.0445596	0.937894	0.221423	0.553005	NS	S5
NM_001137362.2	100191938	1.013	6.73548e-06	1.00928	8.15905e-12	Both	S3
NM_001361608.1	100191942	0.0203441	0.963206	0.359451	0.200203	NS	S5
NM_001137367.1	100191943	0.307905	0.0234591	0.0215734	0.92212	NS	S5
NM_001362215.1	100191944	-0.425313	0.429258	-0.480393	0.00510276	NS	S5
NM_001137371.1	100191947	0.226545	0.514655	-0.117545	0.47186	NS	S5
NM_001137373.1	100191949	0.203214	0.502121	0.25944	0.635049	NS	S5
XM_035962864.1	100191950	0.378189	0.801756	0.346737	0.157817	NS	S5
XM_008668855.4	100191951	0.0617896	0.963221	0.0470119	0.874879	NS	S5
NM_001137376.1	100191952	-0.541198	3.56443e-07	-0.14827	0.156314	NS	S5
XM_035966942.1	100191953	0.433637	0.657986	0.00756293	0.991017	NS	S5
NM_001137378.1	100191954	0.472883	0.00906359	0.388085	0.159084	NS	S5
NM_001349819.1	100191956	0.371858	0.431984	-0.310769	0.0813378	NS	S5
NM_001137382.1	100191958	-0.210534	0.641146	-0.488872	0.0105522	NS	S5
XM_035966615.1	100191959	0.759826	0.74754	-0.355687	0.231572	NS	S6
NM_001137389.1	100191965	-0.276556	0.594298	-0.528981	0.0113898	NS	S5
NM_001174998.1	100191966	0.0508578	0.931973	0.319082	0.204312	NS	S5
NM_001137391.1	100191967	0.489262	0.664009	0.42338	0.232389	NS	S5
NM_001137392.1	100191968	0.108348	0.807933	-0.490827	0.183966	NS	S5
XM_008663112.4	100191969	0.0790841	0.843461	-0.0660436	0.768806	NS	S5
NM_001137394.2	100191970	0.6621	2.05894e-05	0.277995	0.11692	RNA	S6
NM_001137396.1	100191972	-0.665929	1.89864e-08	-0.702315	1.34594e-15	Both	S7
XM_008663114.4	100191975	0.322397	0.672115	0.131116	0.186799	NS	S5
NM_001137401.1	100191977	0.161677	0.258728	-0.0845985	0.493647	NS	S5
NM_001137402.1	100191978	0.456065	0.621181	-0.00755109	0.992086	NS	S5
NM_001137403.1	100191979	-0.185627	0.217324	-0.470631	0.0287485	NS	S5
XM_035962017.1	100191980	-0.312405		-0.113327	0.811209	NS	S5
NM_001137406.1	100191982	0.158853	0.785853	0.097557	0.765558	NS	S5
NM_001137407.2	100191983	0.425553	0.714456	1.34793	0.0377447	Ribo	S2
NM_001137409.1	100191985	-0.147102	0.757196	0.0201969	0.950484	NS	S5
NM_001137411.1	100191987	-0.214455	0.185041	-0.281395	0.0302658	NS	S5
NM_001137413.1	100191989	0.157439	0.401707	0.267123	0.117396	NS	S5
XM_008659807.3	100191991	0.194999	0.846735	-0.0426551	0.831838	NS	S5
NM_001137416.1	100191992	-0.198603	0.292287	-0.120496	0.616152	NS	S5
XM_035959371.1	100191993	0.236807	0.722875	-0.0979183	0.55198	NS	S5
NM_001137419.1	100191995	-0.550432	1.43335e-14	-0.280555	0.177749	NS	S5
XM_035967090.1	100191998	0.167958	0.700187	0.0266882	0.893934	NS	S5
NM_001137424.2	100192000	-0.641496	0.41153	-0.481047	0.409002	NS	S4
XM_020551565.3	100192002	-0.379272	0.751987	0.262669	0.0138175	NS	S5
NM_001137428.1	100192004	-1.44113	9.80915e-12	-0.683716	4.03833e-07	Both	S7
NM_001137430.1	100192006	-0.159672	0.193005	-0.213311	0.158486	NS	S5
XM_008682783.4	100192009	-0.0123659	0.978864	0.33387	0.015547	NS	S5
NM_001137434.3	100192010	-0.0808656	0.718283	-0.256317	0.102546	NS	S5
XM_020547365.3	100192011	0.821259	0.753592	-0.602439	0.00639139	Ribo	S9
NM_001137436.2	100192012	0.564544	0.064717	0.163553	0.171463	NS	S5
NM_001137441.2	100192017	0.719209	0.00139113	0.123705	0.653032	RNA	S6
NM_001367467.1	100192018	-0.229145	0.676663	-0.390067	0.642544	NS	S5
NM_001137443.2	100192019	-1.73124	0.0304884	-1.63431	8.48727e-07	Both	S7
NM_001137444.2	100192020	-0.492804	0.039831	-0.120375	0.557701	NS	S5
NM_001137445.1	100192021	-0.756162	0.00195148	-0.782368	6.30079e-05	Both	S7
NM_001365507.1	100192022	-0.149778	0.717977	-0.0327539	0.94295	NS	S5
NM_001137448.2	100192025	-0.207268	0.821178	-0.129973	0.830554	NS	S5
NM_001365508.1	100192027	0.536795	0.0961976	1.22535	0.000160001	Ribo	S2
NM_001137458.2	100192035	0.329804	0.000305175	-0.0915764	0.493647	NS	S5
NM_001137459.1	100192036	0.502281	0.109187	0.610661	0.167571	NS	S2
XM_008663122.3	100192037	0.784355	0.247139	0.269787	0.0371698	NS	S6
NM_001137462.2	100192039	-0.29371	0.365597	-0.0730206	0.841215	NS	S5
NM_001137465.1	100192042	0.249254	0.153582	0.127634	0.460147	NS	S5
NM_001365509.1	100192046	0.144471	0.696421	0.552621	0.0441045	NS	S5
XM_008677500.4	100192052	-0.15482	0.907723	-0.352706	0.017617	NS	S5
XM_008649102.4	100192054	-0.0531887		-0.151824	0.830735	NS	S5
NM_001137479.1	100192056	-0.19183	0.387484	0.312901	0.22193	NS	S5
NM_001137480.1	100192057	0.183251	0.0641228	0.138778	0.52834	NS	S5
NM_001137481.1	100192058	0.384522	0.00109012	0.114359	0.513225	NS	S5
NM_001137483.2	100192060	-0.102042	0.626895	-0.0123572	0.942044	NS	S5
XM_008652607.3	100192061	0.651196	0.173145	-0.501441	0.0927958	NS	S6
NM_001137485.1	100192062	-0.326851	0.339051	-0.512966	0.133963	NS	S5
XM_008677736.3	100192064	0.0587024	0.873929	0.0660689	0.501943	NS	S5
NM_001137488.1	100192065	0.665353	3.49002e-12	1.16373	1.81702e-15	Both	S3
NM_001294310.1	100192068	0.561534	0.000356862	0.348527	0.0114705	NS	S5
NM_001137492.1	100192069	0.571948		-1.10376	0.208954	NS	S8
NM_001137495.1	100192072	2.05779	2.90634e-19	1.76814	5.88723e-46	Both	S3
NM_001279945.2	100192073	-0.195426	0.797032	-0.36158	0.3626	NS	S5
NM_001365511.1	100192074	-0.725515	0.000727824	-0.582658	0.0021166	RNA	S4
XM_008673843.3	100192075	-0.888105	0.144311	-0.650663	3.26541e-08	Ribo	S7
XM_008656048.3	100192076	-0.76577	0.0201088	-0.196796	0.579591	RNA	S4
NM_001137502.1	100192079	0.715945	0.368048	1.15929	0.0147211	Ribo	S3
XM_035960362.1	100192083	0.125039	0.825501	0.250024	0.019267	NS	S5
XM_008678245.3	100192084	-0.146753	0.825501	0.278386	0.0381506	NS	S5
NM_001137508.2	100192085	0.645242	0.254849	1.94361	0.124941	NS	S3
NM_001137511.1	100192088	0.161988	0.529226	0.309451	0.0774212	NS	S5
XM_035966616.1	100192091	1.02056	0.779799	-0.0046304	0.980896	NS	S6
NM_001137517.1	100192094	-0.718446	0.545676	-0.249328	0.717183	NS	S4
NM_001137518.1	100192095	0.47448	0.145719	0.212976	0.510955	NS	S5
NM_001137519.2	100192096	0.624416	0.00047321	0.367177	0.0347245	RNA	S6
XM_008678595.4	100192098	1.11672	0.360703	0.2543	0.330895	NS	S6
NM_001137529.1	100192106	2.34209	2.04465e-41	1.64749	8.55564e-42	Both	S3
XM_008656057.3	100192107	0.508273	2.68314e-06	0.312607	0.0634918	NS	S5
NM_001137533.1	100192110	-0.232646	0.645835	-0.766446	1.94186e-08	Ribo	S8
NM_001137535.1	100192112	0.545327	0.588614	0.405014	0.353621	NS	S5
NM_001137536.1	100192113	-0.110199	0.606217	-0.47931	5.65616e-05	NS	S5
NM_001137540.1	100192117	2.35926	6.33489e-43	2.18961	6.25716e-37	Both	S3
NM_001137541.2	100192349	-2.902	3.42579e-08	-3.29443	9.38879e-16	Both	S7
XM_008647673.3	100192364	-0.183528	0.785797	-0.189687	0.343895	NS	S5
NM_001137545.1	100192365	-0.169023	0.493919	-0.498045	0.00117662	NS	S5
NM_001137680.1	100192460	-0.365235	0.0282551	-0.356525	0.0270681	NS	S5
NM_001137681.1	100192461	0.634372	9.03341e-08	0.218682	0.00347276	RNA	S6
NM_001137682.2	100192462	-2.98086	1.43826e-05	-4.2822	4.29109e-20	Both	S7
NM_001137687.1	100192467	0.632176	0.560854	0.382679	0.27729	NS	S6
NM_001137688.1	100192468	-0.168057	0.399534	-0.335446	0.00148568	NS	S5
XM_035961271.1	100192469	-0.0507725	0.965651	0.576949	0.000198896	NS	S5
NM_001137690.2	100192470	0.193958	0.819661	-0.633749	0.413665	NS	S8
NM_001137692.1	100192472	0.406044	0.00240456	0.324247	0.00669094	NS	S5
NM_001137694.1	100192474	-0.284239	0.592771	-0.564196	0.00755781	NS	S5
XM_008656073.4	100192475	-0.178397	0.952382	0.900449	2.53505e-13	Ribo	S2
XM_008682830.4	100192477	-0.477045	0.435613	-0.219444	0.548978	NS	S5
XM_008679175.3	100192479	0.465414	0.157972	-0.000888689	0.996777	NS	S5
NM_001367472.1	100192482	0.0378698	0.947738	-0.377671	0.000166066	NS	S5
NM_001137703.1	100192483	-0.556939	0.00449911	-0.43506	0.00213327	NS	S5
NM_001137704.1	100192484	-0.391145	7.2315e-06	-0.34168	9.96119e-05	NS	S5
NM_001137705.1	100192485	-0.425626	0.024467	-0.459957	9.89813e-05	NS	S5
NM_001137706.1	100192486	-0.120676	0.911366	-0.640143	0.429982	NS	S8
NM_001137707.2	100192487	-1.09142	0.230853	-1.64501	0.00132838	Ribo	S7
NM_001137708.1	100192488	-0.221479	0.536329	-0.29097	0.266808	NS	S5
NM_001308345.1	100192490	-0.362989	0.749859	0.129408	0.67387	NS	S5
NM_001350132.1	100192491	-0.350966	0.0020247	-0.317884	0.0102663	NS	S5
NM_001137712.1	100192492	-0.227253	0.0683065	-0.520897	2.53485e-05	NS	S5
XM_035960364.1	100192497	0.451052	0.627136	-0.864363	1.0102e-10	Ribo	S8
NM_001137718.2	100192498	0.928071	0.00159953	0.189535	0.603489	RNA	S6
NM_001137719.1	100192499	0.207691	0.0639337	0.137138	0.544333	NS	S5
NM_001137721.1	100192501	0.185429	0.0470007	0.175565	0.0384084	NS	S5
NM_001137723.1	100192503	0.0716432	0.666487	0.104981	0.319676	NS	S5
NM_001137725.2	100192505	0.717374	4.69369e-07	0.643463	0.00761666	Both	S3
NM_001137726.1	100192506	0.402453	2.16032e-05	0.0560092	0.749379	NS	S5
NM_001308359.1	100192509	-0.173397	0.361511	0.318546	0.228027	NS	S5
XM_008668867.4	100192510	-0.18391	0.688948	-0.310475	0.0220068	NS	S5
NM_001137731.1	100192511	0.183984	0.824923	0.203908	0.336358	NS	S5
NM_001137735.1	100192515	0.0445255	0.884386	0.182843	0.516455	NS	S5
XM_008679719.2	100192516	-0.177064	0.0202149	-0.278691	0.00392233	NS	S5
NM_001348744.1	100192517	1.67412	0.114612	1.93431	0.000282067	Ribo	S3
XM_035964500.1	100192518	0.0953653	0.929811	-0.0410396	0.908429	NS	S5
NM_001137742.1	100192522	3.06994	2.97398e-08	3.85614	2.26699e-20	Both	S3
XM_008668869.4	100192523	-0.16948	0.930831	-0.212508	0.446011	NS	S5
NM_001137744.1	100192524	-0.154897	0.346002	0.016469	0.934261	NS	S5
XM_020540297.2	100192526	0.0437994	0.891842	-0.12164	0.21364	NS	S5
NM_001137748.1	100192529	0.689881	0.591617	0.131929	0.901386	NS	S6
NM_001137749.1	100192530	-1.10742	3.93755e-08	-1.04641	2.26852e-07	Both	S7
NM_001137750.1	100192531	0.119271	0.799912	-0.262242	0.415009	NS	S5
NM_001367478.1	100192532	-0.127973	0.755114	0.108465	0.746711	NS	S5
XM_035964501.1	100192535	0.280693	0.233674	0.512469	0.013227	NS	S5
NM_001137755.2	100192536	0.282935	0.0530107	0.356786	0.12868	NS	S5
NM_001137756.1	100192537	0.375486	0.290101	0.0924257	0.678052	NS	S5
NM_001137757.1	100192538	0.357325	0.0241881	0.0971625	0.534631	NS	S5
XM_020553187.3	100192539	1.91514	0.795776	-0.679066	0.000827558	Ribo	S9
NM_001137759.1	100192540	-0.824557	0.117691	-1.18639	4.89436e-07	Ribo	S7
NM_001137761.1	100192542	0.615562	6.82344e-06	0.399149	0.00405675	RNA	S6
NM_001137763.1	100192544	0.110865	0.542987	-0.0578959	0.706398	NS	S5
NM_001361515.1	100192546	0.416331	0.541149	-0.135236	0.809266	NS	S5
NM_001353471.1	100192547	-1.55359	0.00850112	-1.93004	1.61078e-25	Both	S7
XM_008682831.4	100192548	-0.399503	0.789993	-0.0136987	0.982873	NS	S5
NM_001137768.1	100192550	0.36873	0.0111261	-0.164815	0.231754	NS	S5
XM_035967669.1	100192551	-0.290275	0.151623	-0.110973	0.472909	NS	S5
NM_001365535.1	100192557	-0.544383	0.0121845	-0.0789634	0.850045	NS	S5
XM_008680528.4	100192558	-1.0092	0.276774	0.738459	3.83456e-05	Ribo	S1
XM_035965624.1	100192560	-0.312934	0.944467	-1.07429	9.41505e-13	Ribo	S8
NM_001137777.2	100192561	1.5647	0.00012245	1.34188	0.00111544	Both	S3
XM_035963514.1	100192564	-0.604749	0.368077	0.167703	0.381377	NS	S4
NM_001137782.2	100192567	1.04887	0.020159	0.269988	0.569017	RNA	S6
NM_001137784.2	100192569	-0.224832	0.624077	-0.4258	0.600759	NS	S5
NM_001137786.1	100192571	-1.13727	0.432072	-2.01483	0.00143213	Ribo	S7
NM_001165645.2	100192574	0.634011	0.149767	-0.02718	0.950529	NS	S6
XM_008656078.3	100192576	0.714397	4.13632e-09	0.477921	0.0273876	RNA	S6
XM_008649111.3	100192577	0.636106	0.245045	0.21675	0.190789	NS	S6
NM_001137795.1	100192580	0.414811	0.000463753	0.0177326	0.893934	NS	S5
NM_001137796.1	100192581	0.088727	0.88478	-0.421008	0.278357	NS	S5
NM_001137798.1	100192583	0.314863	0.0269586	-0.011146	0.952655	NS	S5
NM_001137799.1	100192584	0.88791	1.04554e-20	0.762	4.87687e-09	Both	S3
NM_001137800.1	100192585	-0.385224	0.0252042	-0.230619	0.00516723	NS	S5
XM_035965625.1	100192587	-0.295543	0.769545	0.618147	0.33185	NS	S2
NM_001361662.1	100192588	-0.0415709	0.846735	0.431464	0.0163482	NS	S5
NM_001137804.2	100192589	0.881847	6.81809e-07	0.343737	0.0234182	RNA	S6
XM_020538783.2	100192590	-0.0151732	0.953339	-0.239477	0.0971039	NS	S5
NM_001137806.1	100192591	-0.230996	0.527129	-0.407516	0.114273	NS	S5
NM_001137807.1	100192592	-0.148177	0.754003	-0.449412	0.357093	NS	S5
NM_001137809.1	100192594	-0.602686	0.00425233	-0.601209	0.00186469	Both	S7
XM_008649116.3	100192595	0.308499	0.0699149	-0.0218546	0.939655	NS	S5
NM_001137811.1	100192596	0.095106	0.480236	-0.0668443	0.734188	NS	S5
NM_001137813.1	100192598	-0.174418	0.776238	0.274504	0.436053	NS	S5
XM_008682832.3	100192599	-1.51902	0.549588	0.47295	0.112779	NS	S4
NM_001137815.2	100192600	-0.337284	9.39733e-06	-0.0312085	0.833417	NS	S5
NM_001137817.1	100192602	-1.04042	0.08757	-0.684285	0.0442631	Ribo	S7
NM_001365538.1	100192606	0.308135	0.238301	0.597395	0.00546234	Ribo	S2
NM_001137822.1	100192607	-0.525453	0.0432432	-0.481267	0.206903	NS	S5
NM_001137829.2	100192614	-0.128418	0.528764	-0.0120024	0.972895	NS	S5
NM_001137831.1	100192616	1.51965	0.106742	1.35073	0.00197281	Ribo	S3
NM_001137835.1	100192620	-0.660947	1.38662e-14	-0.522488	3.57957e-06	RNA	S4
NM_001137836.1	100192621	-0.131707	0.594724	0.19954	0.452367	NS	S5
NM_001137839.1	100192625	1.15653	1.92959e-14	1.05442	2.8905e-23	Both	S3
XM_008656081.3	100192626	-1.14083	0.401707	0.00990126	0.967974	NS	S4
NM_001329573.1	100192627	0.697959	3.606e-15	1.34436	4.81096e-20	Both	S3
NM_001367079.1	100192628	-0.383836	0.241121	-0.0366475	0.902241	NS	S5
NM_001137843.1	100192629	-0.211744	0.390025	-0.24466	0.376779	NS	S5
XM_020546229.3	100192630	0.0414509	0.971415	-0.181725	0.292343	NS	S5
NM_001137846.2	100192632	0.393479	0.0038042	0.252414	0.0816336	NS	S5
NM_001364545.1	100192635	-0.602343	0.47352	-1.2172	0.0016858	Ribo	S7
NM_001362361.1	100192636	0.00553654	0.970467	0.135112	0.126901	NS	S5
NM_001137853.1	100192639	-0.225506	0.097806	-0.158847	0.20443	NS	S5
NM_001364366.1	100192642	0.198174	0.575058	-0.275281	0.0167005	NS	S5
NM_001157867.2	100192644	-0.229882	0.690247	-0.0339633	0.899403	NS	S5
XM_035966634.1	100192646	-0.319896	0.74932	-0.145584	0.616393	NS	S5
NM_001137859.2	100192647	0.487636	0.00913789	-0.365052	0.0123714	NS	S5
NM_001137860.1	100192648	0.14516	0.30369	0.245659	0.034815	NS	S5
XM_008682834.4	100192650	-0.0737129	0.908546	-0.663283	3.23912e-09	Ribo	S8
NM_001137864.2	100192652	-0.020725	0.905951	-0.0299329	0.779172	NS	S5
NM_001137865.1	100192653	0.582364	0.00127966	0.0560671	0.872906	NS	S5
NM_001137866.2	100192654	-0.145064	0.633151	-0.278661	0.00162616	NS	S5
XM_008656083.4	100192661	-0.995068	0.0609482	-0.188407	0.262035	NS	S4
NM_001294155.1	100192665	0.62388	0.00220336	0.666994	0.00186899	Both	S3
NM_001137874.1	100192666	-0.24563	0.437735	-0.504407	0.186261	NS	S5
NM_001365542.1	100192668	0.367062	0.425496	0.263739	0.693213	NS	S5
NM_001137878.1	100192670	0.370557	0.425496	0.799303	0.317021	NS	S2
NM_001137879.2	100192671	0.144941	0.779799	-0.0514127	0.902473	NS	S5
NM_001137880.2	100192672	-0.497644	0.0498268	-0.484213	0.0320337	NS	S5
XM_020537590.3	100192675	-0.409953	0.637197	-0.628614	0.00164903	Ribo	S8
XM_020543460.3	100192676	0.0819171	0.94029	-0.195363	0.335578	NS	S5
NM_001137885.1	100192678	-0.552781	0.290907	-0.633913	0.202075	NS	S8
NM_001137886.3	100192679	0.279827	0.112214	0.520417	2.58974e-09	NS	S5
XM_020541867.2	100192681	0.183623	0.658851	0.148426	0.461429	NS	S5
XM_035964503.1	100192683	0.492476	0.808317	0.400636	0.0639855	NS	S5
XM_020541868.3	100192684	0.0395772	0.953862	-0.201839	0.100784	NS	S5
NM_001137890.1	100192685	0.119216	0.552869	0.0209043	0.919448	NS	S5
NM_001363269.1	100192686	-0.505563	0.000252394	-0.31454	0.0500491	NS	S5
NM_001137892.1	100192687	0.0745892	0.946847	-0.221175	0.505809	NS	S5
XM_020537675.3	100192688	0.184068	0.953339	-0.369772	0.000110027	NS	S5
NM_001363270.1	100192690	0.138196	0.429031	0.245155	0.159669	NS	S5
XM_008682447.4	100192695	0.223214	0.745993	0.10776	0.877914	NS	S5
NM_001137899.1	100192696	0.386582	0.000448504	0.343242	0.00389002	NS	S5
NM_001137900.2	100192697	-0.0609742	0.917828	-0.0109199	0.969132	NS	S5
NM_001137901.1	100192698	0.470524	6.79908e-05	0.204742	0.274324	NS	S5
NM_001137902.1	100192699	-0.226324	0.102041	-0.0571343	0.709467	NS	S5
NM_001137904.3	100192701	-0.488151	5.89029e-06	-0.854144	1.27452e-29	Ribo	S8
NM_001317179.1	100192704	-0.534133	5.14787e-05	-0.196997	0.216013	NS	S5
NM_001348751.1	100192706	0.426092		-1.17083	0.227517	NS	S8
XM_035965627.1	100192707	2.36708	0.581	0.0960356	0.257298	NS	S6
XM_008656090.3	100192708	0.545053	0.585942	-0.023031	0.922171	NS	S5
XM_008673855.3	100192709	-0.588672	0.84299	-0.883695	0.000856717	Ribo	S7
NM_001137912.1	100192710	0.820247	0.0402892	0.266514	0.367811	RNA	S6
NM_001137914.1	100192712	-0.186979	0.677304	-0.496767	0.201014	NS	S5
XM_008659835.3	100192715	-0.14725	0.965136	-0.259158	0.292246	NS	S5
NM_001137920.2	100192719	0.397529	0.119865	0.0308437	0.901386	NS	S5
XM_008656093.4	100192725	0.342246		0.691024	0.076954	NS	S2
NM_001317180.1	100192728	0.283608	0.214665	0.0575512	0.877869	NS	S5
NM_001137930.2	100192730	-0.437436	0.764054	-1.38354	0.00709849	Ribo	S8
NM_001137934.1	100192735	0.892245	0.0853785	0.22317	0.569199	NS	S6
NM_001137936.1	100192737	0.0583704	0.807622	-0.245347	0.490276	NS	S5
XM_020547378.2	100192738	-0.0025496	0.992127	0.0476113	0.907909	NS	S5
NM_001358544.1	100192742	0.0748061	0.766157	0.76436	3.38715e-05	Ribo	S2
NM_001137942.1	100192743	0.340827	0.00121432	0.0612898	0.762835	NS	S5
NM_001137945.2	100192746	-0.182596	0.0279508	-0.438713	3.83858e-08	NS	S5
NM_001137946.1	100192747	0.299453	0.418618	-0.0693948	0.778614	NS	S5
NM_001137948.1	100192749	0.46318	0.100019	0.478657	0.026833	NS	S5
XM_008656096.4	100192752	0.102917		0.0948393	0.780579	NS	S5
NM_001137951.1	100192753	1.0177	7.09676e-05	0.385226	0.148628	RNA	S6
XM_008682836.3	100192754	-1.19141	0.0840737	-1.45264	0.0205065	Ribo	S7
NM_001137954.1	100192756	0.925785	0.00656936	0.686648	0.0215374	Both	S3
NM_001137956.2	100192758	0.134414	0.650553	0.354307	0.101891	NS	S5
NM_001137957.1	100192759	-0.0894795	0.832571	-0.603682	0.0355004	Ribo	S8
NM_001309857.1	100192760	-0.263817	0.00824636	0.00797266	0.964271	NS	S5
NM_001137960.2	100192764	0.464432	0.388113	-0.0790335	0.723092	NS	S5
NM_001137961.1	100192765	-0.776794	5.78576e-08	-0.726121	3.1261e-11	Both	S7
NM_001137962.1	100192766	0.116975	0.0678137	0.253915	0.0106308	NS	S5
NM_001347650.1	100192768	1.87395	1.62555e-10	1.64766	2.799e-11	Both	S3
NM_001137965.1	100192769	-0.350908	0.0163938	0.174878	0.36909	NS	S5
NM_001137966.1	100192770	0.787846	0.0038	0.464655	0.0329335	RNA	S6
NM_001367080.1	100192771	-0.0151438	0.971698	-0.0429357	0.924558	NS	S5
NM_001358546.1	100192772	0.199597	0.376981	0.294797	0.152284	NS	S5
XM_035959374.1	100192773	-0.800817	0.631809	0.135708	0.834324	NS	S4
NM_001137970.2	100192774	0.289343	0.0576671	0.0472863	0.753131	NS	S5
XM_008683281.3	100192777	0.231454	0.665611	0.0224354	0.896117	NS	S5
NM_001137974.1	100192778	0.138805	0.494719	-0.0393312	0.777717	NS	S5
NM_001357862.1	100192782	1.0514	0.339847	-0.328453	0.761054	NS	S6
NM_001137977.2	100192783	-0.0175368	0.961879	-0.106363	0.408454	NS	S5
NM_001195207.1	100192784	-0.106998	0.538763	0.243529	0.338823	NS	S5
XM_008663151.3	100192785	0.138249	0.839458	0.350016	0.320818	NS	S5
NM_001137979.1	100192786	0.143381		-0.87881	0.0110741	Ribo	S8
NM_001137981.1	100192788	0.652435	0.113485	0.15948	0.53756	NS	S6
XM_008656097.4	100192789	0.91953	0.386855	0.333069	0.222827	NS	S6
NM_001137983.1	100192790	0.00981975	0.985154	-0.405512	0.133687	NS	S5
NM_001137985.3	100192792	0.400661	0.0121917	-0.0651888	0.700773	NS	S5
XM_008682847.4	100192794	-2.28236	0.195818	0.20484	0.467147	NS	S4
NM_001137988.1	100192795	-0.0572668	0.819573	0.132882	0.465598	NS	S5
XM_035961279.1	100192799	-0.172856		-0.14001	0.267368	NS	S5
NM_001358559.1	100192800	0.318365	0.0010669	0.204989	0.0724801	NS	S5
NM_001358571.1	100192801	0.200997	0.591386	0.594572	0.00393814	Ribo	S2
XM_035965635.1	100192805	-0.719105	0.402019	0.168452	0.198146	NS	S4
NM_001367081.1	100192807	1.20842	0.0895297	0.885235	0.141879	NS	S3
XM_008645287.3	100192808	0.345976	0.384872	0.563333	3.83645e-07	NS	S5
NM_001358576.1	100192809	0.417476	0.000115041	0.37637	0.00050683	NS	S5
NM_001367492.1	100192814	-0.0760397	0.796183	-0.271974	0.102978	NS	S5
NM_001138008.1	100192816	-0.365144	0.604861	-0.166993	0.783807	NS	S5
NM_001138009.1	100192817	-0.416748	0.0102577	-0.534365	0.00225352	NS	S5
NM_001309858.1	100192818	-0.0754128	0.670101	-0.0232476	0.933388	NS	S5
NM_001138012.1	100192821	0.264853	0.00494933	0.402952	0.0004374	NS	S5
NM_001138013.1	100192822	-0.340489	0.00600168	-0.460443	0.0029249	NS	S5
NM_001138014.1	100192823	0.270724	0.648279	-0.293819	0.735033	NS	S5
NM_001138015.1	100192824	0.443181	0.0268184	0.420421	0.218301	NS	S5
NM_001138016.2	100192825	-0.0897032	0.964679	-0.942944	0.0850973	NS	S8
NM_001138017.1	100192826	0.918568	3.80015e-09	0.781848	0.000208915	Both	S3
NM_001138019.2	100192828	0.303781	0.10162	0.202212	0.430906	NS	S5
NM_001138020.2	100192829	-0.362136	2.33037e-06	-0.407095	6.27795e-06	NS	S5
NM_001138021.1	100192830	0.9113	0.446915	1.05718	0.0614591	NS	S3
NM_001138022.2	100192831	0.317357	0.259736	-0.176088	0.448631	NS	S5
NM_001254768.2	100192833	0.581154	0.411869	0.978971	0.00584602	Ribo	S2
NM_001138026.1	100192835	0.183122	0.018136	0.0413953	0.723157	NS	S5
NM_001138029.1	100192838	-1.18603	0.10687	-1.08946	0.0479957	Ribo	S7
NM_001138030.1	100192839	-0.325443	0.0518646	-0.236582	0.189464	NS	S5
XM_035966641.1	100192840	1.00945	0.862136	0.00960575	0.986885	NS	S6
NM_001138035.1	100192845	-0.182593	0.351567	-0.151204	0.245972	NS	S5
NM_001364546.1	100192847	-0.391838	0.438986	-0.590555	0.0672692	NS	S8
NM_001138038.2	100192848	1.14329	0.0201962	-0.0246808	0.969435	RNA	S6
XM_035959376.1	100192849	-2.33207	0.431695	-0.0880737	0.725629	NS	S4
XM_008673869.4	100192851	-0.045791	0.924836	-0.119073	0.384973	NS	S5
NM_001374340.1	100192855	0.364565	0.130927	-0.165687	0.104517	NS	S5
NM_001138045.1	100192856	0.193434	0.371339	0.27716	0.188613	NS	S5
XM_008645526.2	100192857	-0.254134	0.59257	-0.448477	0.1447	NS	S5
NM_001358591.1	100192858	-2.51822	4.84672e-26	-0.642931	0.0148334	Both	S7
NM_001138048.1	100192859	0.133914	0.710102	0.0489685	0.888602	NS	S5
NM_001138051.1	100192862	0.112908	0.902241	1.25551	0.0215113	Ribo	S2
NM_001138052.1	100192863	0.0456162	0.839645	-0.13545	0.317733	NS	S5
NM_001138053.1	100192864	0.306042	0.00904905	0.503785	3.83061e-07	NS	S5
XM_008668888.3	100192865	0.455342	0.52141	0.241395	0.00223863	NS	S5
XM_035966642.1	100192866	-0.254377	0.785797	-0.546226	6.72325e-07	NS	S5
XM_020541876.2	100192867	-0.984891	0.860529	-0.111986	0.661147	NS	S4
NM_001138058.1	100192869	-0.228291	0.0868432	-0.39631	0.00240603	NS	S5
NM_001138060.1	100192871	-0.13917	0.889691	-0.531821	0.270365	NS	S5
NM_001138061.2	100192872	-0.498148	2.01838e-15	-0.136918	0.054425	NS	S5
NM_001138062.1	100192874	0.459854	0.470682	1.21646	0.0534243	NS	S2
NM_001138066.3	100192878	0.323463	0.00107281	0.111198	0.283459	NS	S5
NM_001138067.1	100192879	0.211236	0.0146298	0.167899	0.112195	NS	S5
NM_001138072.2	100192884	0.101375	0.823373	-0.252689	0.383655	NS	S5
XM_020549457.2	100192885	-0.0848918	0.948117	-0.0186772	0.955626	NS	S5
NM_001157523.2	100192886	0.848069	0.000173851	0.434099	0.0124144	RNA	S6
XM_008678283.3	100192887	-0.545847	3.44251e-10	-0.733458	1.66125e-09	Ribo	S8
NM_001138076.1	100192888	-0.0808453	0.80406	-0.117907	0.48244	NS	S5
XM_035965636.1	100192889	0.0557432	0.961532	0.149024	0.519375	NS	S5
NM_001138078.1	100192890	-0.33859	0.0017434	-0.264093	0.0330728	NS	S5
NM_001349674.1	100192891	-1.38535	1.57076e-05	-1.68416	3.14349e-13	Both	S7
NM_001358486.1	100192895	-0.34034	0.00707826	-0.745805	2.99649e-07	Ribo	S8
XM_008649134.4	100192897	-0.327255	0.442149	-0.459828	0.0049839	NS	S5
XM_023300218.2	100192898	0.112778		-0.0524448	0.850355	NS	S5
XM_020538828.2	100192899	0.600105	0.896365	-0.975483	1.28206e-05	Ribo	S9
NM_001138089.1	100192902	0.422693	0.0653295	0.687353	0.175739	NS	S2
NM_001138090.1	100192903	0.0119758	0.967231	0.180885	0.0643611	NS	S5
NM_001138095.1	100192908	-0.0762706	0.424036	-0.0942862	0.55245	NS	S5
NM_001138097.1	100192910	-0.516981	3.9039e-07	-0.709285	3.13831e-09	Ribo	S8
NM_001138101.2	100192917	-0.315771	0.00844386	0.24306	0.0862269	NS	S5
NM_001352682.1	100192918	-0.459993	0.272803	-0.141601	0.642534	NS	S5
XM_020544869.2	100192923	-0.0175685	0.932275	0.309619	0.0495803	NS	S5
NM_001138109.1	100192925	0.552366	0.515154	0.0763905	0.925927	NS	S5
NM_001320645.1	100192926	-0.123412	0.735662	-0.0731204	0.84379	NS	S5
NM_001371635.1	100192928	0.0322792	0.957202	-0.530624	0.00477809	NS	S5
XM_008659854.4	100192929	-0.209825	0.386855	0.144501	0.17987	NS	S5
NM_001138113.1	100192931	0.552903	0.0935591	0.145861	0.415088	NS	S5
NM_001138114.1	100192932	1.01285	0.0627657	0.570136	0.493627	NS	S6
XM_008682855.4	100192933	-0.176778	0.674286	-0.40484	0.0173619	NS	S5
NM_001309859.1	100192935	0.266494	0.660835	-0.488689	0.530397	NS	S5
NM_001138117.1	100192936	0.0362524	0.958131	-0.0372862	0.92906	NS	S5
NM_001138119.2	100192938	0.676018	0.437735	0.998787	0.155818	NS	S3
XM_035959823.1	100192939	-1.5324	0.0139349	-0.693577	6.74172e-06	Both	S7
NM_001138126.1	100192946	0.170913	0.114382	0.307625	0.0132678	NS	S5
NM_001309862.1	100192947	-0.166936	0.268183	-0.207505	0.220629	NS	S5
NM_001138127.1	100192949	-0.214672	0.0384961	-0.18632	0.0355554	NS	S5
NM_001138130.1	100192952	0.463455	0.00103637	0.0637655	0.625368	NS	S5
NM_001358510.1	100192953	0.272734	0.407169	-0.49779	4.39982e-05	NS	S5
NM_001138133.2	100192955	-0.348614	0.614941	-0.632318	0.227594	NS	S8
XM_035965638.1	100192956	0.144233	0.945448	-0.286912	0.48073	NS	S5
XM_035960369.1	100192958	-0.999517	0.136298	0.183674	0.151356	NS	S4
XM_008678284.3	100192961	0.304584	0.819661	0.528033	0.488543	NS	S5
NM_001138139.2	100192963	0.592067	4.5043e-11	0.645772	2.13151e-05	Both	S3
XM_008656109.3	100192964	-1.25217	0.145342	-0.0705768	0.641996	NS	S4
NM_001358514.1	100192965	0.163036	0.699811	0.272272	0.520969	NS	S5
NM_001138142.1	100192966	-0.622705	0.0181996	-0.783397	3.60695e-08	Both	S7
XM_008678288.4	100192967	-0.52257	0.659224	-0.163265	0.649947	NS	S5
NM_001138147.1	100192973	-1.08165	0.215511	-0.333618	0.600759	NS	S4
NM_001364304.1	100192975	-0.310004	0.709419	0.00412205	0.994725	NS	S5
NM_001138150.1	100192976	0.690624	0.0254109	0.700217	0.00196378	Both	S3
XM_023301428.2	100192977	-0.660379	0.811938	-0.557449	0.00986696	NS	S4
XM_008647028.4	100192978	0.332658	0.398843	-0.589829	3.93535e-05	Ribo	S8
NM_001310329.1	100192979	-0.689945	1.32132e-15	-0.781648	2.28082e-16	Both	S7
XM_008668896.4	100192981	1.06704	0.0557478	-0.313011	0.0558926	NS	S6
NM_001138156.1	100192984	1.15025	0.253239	0.92411	0.27147	NS	S3
NM_001366982.1	100192985	0.204852	0.236414	0.644593	0.118015	NS	S2
NM_001138160.2	100192989	0.0487578	0.723772	0.420626	2.2407e-05	NS	S5
NM_001138162.1	100192991	0.556846	0.0501451	-0.217415	0.263042	NS	S5
NM_001358519.1	100192994	-2.04349	3.83477e-08	-1.09675	0.00207704	Both	S7
NM_001309864.1	100192999	-0.0418352	0.760567	0.118143	0.291622	NS	S5
NM_001138170.2	100193000	-0.718169	0.291225	-0.0782577	0.862127	NS	S4
NM_001366986.1	100193002	0.275864	0.710531	0.0924736	0.924578	NS	S5
NM_001138172.1	100193003	0.471345	0.132288	0.169172	0.660061	NS	S5
NM_001138174.1	100193006	-0.029517	0.967231	-0.438599	0.0219024	NS	S5
NM_001138176.1	100193008	-0.0145359	0.99181	-0.197646	0.756791	NS	S5
NM_001138177.1	100193009	0.358261	0.654529	-0.228255	0.623193	NS	S5
NM_001138178.1	100193010	0.394805	0.340356	0.702355	0.0912736	NS	S2
NM_001138179.1	100193011	0.556756	1.20729e-08	0.285484	0.0638514	NS	S5
NM_001371032.1	100193012	0.288061	0.0890595	0.406524	0.000598615	NS	S5
NM_001138182.1	100193014	0.0896685	0.595909	-0.170834	0.201564	NS	S5
NM_001138184.1	100193016	-0.0811411	0.706239	-0.0354186	0.878226	NS	S5
NM_001138188.1	100193020	0.117525	0.696754	0.665864	0.00617383	Ribo	S2
NM_001138189.1	100193021	-0.17123	0.671869	-0.0179744	0.960832	NS	S5
NM_001138190.1	100193022	0.172987	0.838507	-0.0657723	0.869095	NS	S5
XM_008673885.3	100193023	-0.206026	0.368077	-0.110118	0.568579	NS	S5
NM_001358525.1	100193028	-0.273133	0.00261688	0.0163425	0.894308	NS	S5
NM_001347132.1	100193029	0.185363	0.167005	0.196109	0.0535825	NS	S5
NM_001138198.1	100193030	0.196548	0.555786	-0.103215	0.641202	NS	S5
XM_008682869.3	100193033	-0.57097	0.00256333	-0.554483	0.000199764	NS	S5
NM_001352557.1	100193035	1.10166	7.23945e-07	0.456064	0.087435	RNA	S6
NM_001138204.1	100193036	0.0318158	0.859152	0.259726	0.0390294	NS	S5
XM_008648026.3	100193037	-0.471516	0.529019	-0.0477325	0.870837	NS	S5
XM_008663174.4	100193038	-0.87488	0.103514	-0.624226	0.0014158	Ribo	S7
NM_001138209.1	100193041	0.71361	0.0355526	0.443163	0.357093	RNA	S6
NM_001357854.1	100193043	0.19356	0.33128	0.230215	0.0602015	NS	S5
XM_008673886.4	100193045	-0.538998	0.751977	-0.196285	0.842548	NS	S5
NM_001138214.1	100193046	0.067675	0.687415	-0.136425	0.510136	NS	S5
NM_001358604.1	100193047	0.213698	0.129915	0.176074	0.172802	NS	S5
XM_008659862.4	100193048	-0.0134153	0.991551	0.177883	0.567085	NS	S5
NM_001138217.1	100193049	0.131696	0.648185	0.0970112	0.858873	NS	S5
NM_001358606.1	100193051	0.0938877	0.944261	-0.0723727	0.882179	NS	S5
NM_001138220.1	100193052	0.204628	0.437735	0.186938	0.434334	NS	S5
NM_001138223.1	100193056	-0.00460818	0.98967	0.0612319	0.90738	NS	S5
XM_008682871.3	100193057	0.307276	0.0535042	0.115453	0.576378	NS	S5
NM_001328633.1	100193059	0.0339174	0.897417	-0.20197	0.218861	NS	S5
XM_008672106.3	100193061	-0.125565	0.368602	0.38148	0.00097402	NS	S5
NM_001138228.1	100193062	-0.0500408	0.978188	-0.893596	0.336635	NS	S8
NM_001138230.2	100193064	0.958151	0.0027305	0.790252	0.00105722	Both	S3
XM_023301818.2	100193065	-0.343749	0.838892	-0.481744	0.111042	NS	S5
NM_001308364.1	100193070	-0.638754	0.00324961	-0.906466	1.25902e-05	Both	S7
NM_001138237.1	100193071	1.62809	0.0418338	-0.36117	0.389267	RNA	S6
XM_008659863.4	100193074	0.21541	0.835952	0.420968	0.293828	NS	S5
NM_001309866.1	100193079	1.64013	1.44128e-11	0.690873	0.000995526	Both	S3
NM_001138245.1	100193080	-0.0653094	0.758174	0.16767	0.313143	NS	S5
NM_001367010.1	100193083	-0.132413	0.407776	-0.0473058	0.882179	NS	S5
XM_023301430.2	100193084	0.536993	0.253644	0.160824	0.655972	NS	S5
NM_001358608.1	100193085	0.404982	0.510276	0.519977	0.20305	NS	S5
XM_020540185.3	100193087	0.17474	0.911366	-0.103479	0.448631	NS	S5
NM_001138251.1	100193088	0.0199692	0.961777	0.366823	0.244597	NS	S5
XM_008668917.3	100193090	-0.124899	0.682904	-0.294139	0.0796067	NS	S5
XM_035964505.1	100193091	-0.636107	0.838521	-0.59509	6.65381e-05	Ribo	S7
NM_001138258.2	100193095	0.365344	0.766675	0.207338	0.792832	NS	S5
NM_001138261.1	100193098	-0.467148	0.0569459	0.0368222	0.959226	NS	S5
NM_001310330.1	100193099	-0.807124	0.247354	-0.338452	0.481481	NS	S4
XM_008673888.3	100193101	-0.24207	0.816492	-0.459424	0.0723262	NS	S5
XM_008649141.3	100193102	-0.197022	0.676802	0.223319	0.601279	NS	S5
XM_008663175.4	100193106	0.36853	0.644656	0.28197	0.0210539	NS	S5
NM_001138269.1	100193107	0.266286	0.387229	0.0427839	0.803867	NS	S5
XM_020547391.3	100193108	-0.459992		-0.228977	0.579821	NS	S5
NM_001138272.1	100193110	0.00148623	0.998066	0.117341	0.801646	NS	S5
NM_001138274.1	100193112	-0.512557	0.0056504	-0.46852	0.00470782	NS	S5
NM_001309869.1	100193115	0.832801	0.0126458	0.209623	0.520373	RNA	S6
NM_001358638.1	100193116	-0.371962	0.476875	-0.515915	0.433986	NS	S5
XM_020553059.3	100193117	-1.22451	2.24734e-73	-1.20163	1.84453e-05	Both	S7
NM_001176033.1	100193119	-0.473433	0.000214411	-0.246872	0.0242484	NS	S5
NM_001138282.2	100193121	0.0835235	0.945386	-0.323134	0.663446	NS	S5
XM_008678303.4	100193124	0.0843203	0.861087	-0.0387344	0.821644	NS	S5
NM_001138286.1	100193126	0.483832	0.0233765	0.493305	2.13034e-06	NS	S5
NM_001138288.1	100193128	-0.223028	0.668252	-0.447662	0.281098	NS	S5
NM_001138289.2	100193129	-0.471982	0.0892595	-0.437453	0.0785702	NS	S5
NM_001138290.1	100193130	0.360635	0.385197	0.801629	0.00119934	Ribo	S2
NM_001138291.1	100193132	-0.105274	0.775662	-0.222903	0.393138	NS	S5
NM_001138298.2	100193140	0.877598	0.000170144	0.286263	0.0524549	RNA	S6
NM_001138299.1	100193141	-0.0937923	0.604861	-0.181972	0.0531132	NS	S5
XM_023301819.1	100193143	0.574809	0.532478	-0.33676	0.150226	NS	S5
XM_020549466.3	100193144	0.071184	0.809059	-0.236788	0.0504827	NS	S5
XM_008678304.2	100193149	-1.22937	5.68227e-11	0.0838321	0.852998	RNA	S4
NM_001358650.1	100193150	-1.23356	0.275794	-0.437805	0.0331922	NS	S4
NM_001142972.2	100193151	-0.24562	0.3688	-0.54133	0.0259898	NS	S5
NM_001138309.1	100193152	-0.377385	0.536548	-0.261194	0.411814	NS	S5
XM_035965640.1	100193153	-0.632169	0.00181083	-0.0783838	0.830001	RNA	S4
NM_001138313.1	100193156	0.330098	0.273173	-0.21974	0.358294	NS	S5
NM_001138315.1	100193158	-0.00293622	0.996197	-0.204206	0.462409	NS	S5
NM_001358672.1	100193161	0.201992	0.43533	0.285706	0.416462	NS	S5
NM_001138320.1	100193164	-0.827488	2.22853e-10	-0.842354	3.54905e-17	Both	S7
XM_020540305.2	100193166	-1.01635	0.000273041	-0.192263	0.452981	RNA	S4
XM_035966652.1	100193169	-0.0981244	0.9689	-0.512702	0.0226058	NS	S5
XM_035962042.1	100193170	-0.508398	0.749934	-0.699158	0.0692608	NS	S8
NM_001350092.1	100193172	-0.840431	0.0351533	-0.619908	0.0301036	Both	S7
NM_001138328.1	100193173	0.807712	0.000762751	0.281496	0.336607	RNA	S6
NM_001138329.1	100193174	0.320376	0.238167	0.327514	0.00371316	NS	S5
XM_008649147.4	100193178	0.592791	0.320474	0.60796	0.000104399	Ribo	S3
NM_001138337.2	100193182	0.69947	0.000120229	0.230809	0.449415	RNA	S6
NM_001310333.1	100193183	0.185523	0.362059	0.196663	0.311561	NS	S5
XM_008668935.4	100193184	-0.659328	0.875694	-0.643769	0.0407603	Ribo	S7
NM_001138340.1	100193185	0.0113697	0.968415	-0.150954	0.232276	NS	S5
NM_001138343.1	100193188	0.10637	0.693074	0.211687	0.463845	NS	S5
XM_008673905.3	100193190	0.505564	0.0664625	0.102361	0.675024	NS	S5
XM_008650175.4	100193193	0.311959	0.591252	-0.0211137	0.933289	NS	S5
XM_008678310.4	100193197	-0.437322	0.719424	0.132347	0.782867	NS	S5
XM_008663183.4	100193200	-0.024637	0.923611	-0.145993	0.343018	NS	S5
XM_008656124.4	100193201	-0.368166	0.843102	0.0650332	0.670634	NS	S5
NM_001138362.1	100193209	0.004018	0.993648	-0.00808522	0.979154	NS	S5
NM_001138363.1	100193210	0.0467006	0.820369	-0.0711686	0.750534	NS	S5
NM_001138364.1	100193211	-0.821558	0.000230248	-0.802012	0.0727796	RNA	S7
XM_008678313.4	100193215	-1.02486	2.34975e-10	-0.952368	1.73786e-22	Both	S7
NM_001138370.1	100193217	0.732069	3.71944e-06	0.260196	0.207516	RNA	S6
XM_008650503.4	100193223	0.483495	0.854526	0.0139096	0.961626	NS	S5
NM_001138375.2	100193224	-0.848622	3.01241e-15	-1.13845	3.10138e-10	Both	S7
NM_001138377.1	100193226	1.2656	8.62478e-07	0.165282	0.740338	RNA	S6
XM_035964511.1	100193227	0.384913	0.410822	-0.263891	0.0892728	NS	S5
XM_035961041.1	100193229	-0.194266	0.975923	0.0610687	0.907471	NS	S5
XM_008663184.3	100193230	0.435345	0.00103899	0.181732	0.0556991	NS	S5
XM_035966653.1	100193231	0.476562	0.516755	0.235683	0.24652	NS	S5
XM_008650762.2	100193236	-0.204623	0.0778416	-0.0934505	0.48558	NS	S5
XM_023301434.2	100193239	0.202879	0.916206	-0.144096	0.75565	NS	S5
NM_001138390.1	100193240	0.715061	2.46005e-08	0.165078	0.0554174	RNA	S6
NM_001138392.2	100193242	-0.0701309	0.680225	0.226074	0.606307	NS	S5
NM_001138393.2	100193243	-0.254018	0.114278	-0.0124596	0.965987	NS	S5
NM_001138394.1	100193244	-0.104582	0.291312	-0.308005	2.86537e-05	NS	S5
NM_001138396.1	100193247	0.176156	0.617574	0.377537	0.448056	NS	S5
NM_001138397.2	100193248	0.451758	0.00979672	0.844369	0.000198779	Ribo	S2
XM_008649150.4	100193249	-0.290576	0.626707	0.268561	0.603866	NS	S5
NM_001138399.2	100193250	0.2208	0.143438	0.132945	0.685653	NS	S5
NM_001358696.1	100193253	-0.673769	1.05137e-14	-0.53907	2.8999e-09	RNA	S4
XM_008682906.3	100193254	-0.205805	0.00329621	-0.39701	9.6728e-10	NS	S5
XM_035961143.1	100193255	0.702908	0.62466	-0.788542	1.42937e-11	Ribo	S9
NM_001138406.1	100193257	0.0391915	0.869909	-0.108425	0.62049	NS	S5
NM_001301696.2	100193258	-2.83981	0.00235884	0.109969	0.365508	RNA	S4
XM_008652666.4	100193259	-0.705242	0.871226	-0.230341	0.449148	NS	S4
NM_001138409.1	100193260	0.734749	1.8977e-10	0.452424	8.26942e-15	RNA	S6
NM_001138411.1	100193262	0.150594	0.557551	-0.375292	0.000135932	NS	S5
XM_023301441.2	100193266	0.325434	0.170578	0.431637	7.96231e-05	NS	S5
NM_001351008.1	100193267	0.54876	0.0024416	-0.0897448	0.708769	NS	S5
NM_001138416.1	100193269	-0.216308	0.0249453	0.0934387	0.294595	NS	S5
XM_008678315.3	100193271	0.484084	0.275573	0.129773	0.593362	NS	S5
NM_001138420.1	100193273	0.0970669	0.877465	0.62323	3.08914e-10	Ribo	S2
XM_008658015.4	100193275	-0.0297287	0.933835	0.0816754	0.874484	NS	S5
NM_001352183.1	100193276	0.712579	0.061877	0.759774	0.0214306	Ribo	S3
XM_020549476.3	100193278	-0.414804	0.801419	-1.02063	8.85829e-07	Ribo	S8
NM_001138429.1	100193286	0.91171	1.24824e-10	1.12378	7.2176e-11	Both	S3
XM_008651408.3	100193289	1.04417	0.483491	0.534722	0.0166419	NS	S6
NM_001138432.1	100193290	0.435741	0.227346	0.07797	0.852514	NS	S5
NM_001138435.2	100193296	0.908426	1.54208e-10	0.72116	5.19544e-09	Both	S3
XM_035961264.1	100193297	1.63332	0.00967495	-0.0555791	0.670254	RNA	S6
NM_001138438.1	100193299	0.753427	0.104649	0.0700737	0.822072	NS	S6
NM_001367019.1	100193301	-0.184311	0.670561	-0.149895	0.750134	NS	S5
NM_001358702.1	100193303	-0.696049	0.113311	-1.11338	8.99979e-07	Ribo	S7
XM_008682907.4	100193305	-0.475573	0.595876	-0.246368	0.470603	NS	S5
NM_001346832.1	100193312	-0.167305	0.643126	-0.77679	0.000528408	Ribo	S8
NM_001138451.1	100193314	0.468482	0.100924	0.631086	0.000700755	Ribo	S2
NM_001138455.2	100193318	-0.0777141	0.887458	0.149542	0.632704	NS	S5
NM_001138456.1	100193319	0.0425885	0.847705	0.106673	0.543649	NS	S5
XM_035959381.1	100193321	-1.05548	0.0144344	-0.188363	0.220024	RNA	S4
NM_001138459.1	100193322	-0.135788	0.328458	-0.00626807	0.977303	NS	S5
XM_008682914.4	100193323	-2.11551	0.00802774	-1.29207	6.23542e-11	Both	S7
XM_035966654.1	100193327	-0.347705	0.774119	-0.717252	8.62856e-07	Ribo	S8
NM_001358710.1	100193329	0.285616	0.740343	-0.34275	0.533476	NS	S5
NM_001279664.2	100193330	0.0826819	0.855421	-0.260753	0.384428	NS	S5
NM_001138467.1	100193331	0.89301	0.00185037	1.19456	0.00139674	Both	S3
NM_001138468.1	100193332	0.0862039	0.943089	-0.0462417	0.933289	NS	S5
NM_001138471.1	100193335	0.001818	0.996929	-0.197903	0.642544	NS	S5
XM_020547398.2	100193337	-3.32014	3.45525e-07	0.474356	0.00219508	RNA	S4
NM_001324235.1	100193338	0.0773819	0.924453	-0.0343139	0.852998	NS	S5
XM_035967693.1	100193340	2.99146	0.0218382	1.03819	1.04557e-32	Both	S3
XM_020541643.3	100193341	0.404261	0.34776	0.084443	0.789521	NS	S5
NM_001358712.1	100193342	0.864143	0.0382122	0.754741	0.000429726	Both	S3
NM_001138478.2	100193343	0.42511	0.00442567	0.000124341	0.999326	NS	S5
XM_035960381.1	100193344	1.0233	0.649812	0.440835	0.115016	NS	S6
NM_001367436.1	100193348	0.411623		0.663673	1.00947e-06	Ribo	S2
XM_035962045.1	100193354	0.409602	0.459233	-0.191669	0.284371	NS	S5
NM_001138489.1	100193357	0.0911438	0.368961	0.123101	0.332245	NS	S5
XM_035960382.1	100193358	0.600593	0.075347	0.340477	0.143935	NS	S6
NM_001309876.1	100193362	-0.0391982	0.792843	-0.295661	0.00873321	NS	S5
NM_001309877.1	100193364	0.289844	0.00681713	0.32009	1.1444e-05	NS	S5
NM_001294165.2	100193367	-0.230271	0.70746	-0.343191	0.372388	NS	S5
XM_020549479.1	100193368	0.779872	0.514479	-0.0325754	0.933079	NS	S6
XM_035966655.1	100193371	1.22898	0.224428	0.788643	5.3581e-05	Ribo	S3
XM_023300726.2	100193373	1.43955	0.404534	-0.18602	0.487734	NS	S6
XM_008659880.4	100193374	-0.186087	0.632497	-0.59568	0.237588	NS	S8
NM_001317234.1	100193376	0.389014	0.0187131	0.0920085	0.548725	NS	S5
NM_001138507.1	100193378	0.688791	1.04565e-12	0.562969	3.35554e-06	RNA	S6
NM_001138509.1	100193380	1.30484	0.0864005	0.875007	0.0275847	Ribo	S3
NM_001138512.1	100193383	-0.395082	0.563953	-0.608029	0.327654	NS	S8
NM_001138513.2	100193384	-0.633879	0.0108492	-0.571804	0.00352019	RNA	S4
NM_001138516.2	100193387	0.7572	0.14353	0.604857	0.0306984	Ribo	S3
NM_001138518.2	100193389	0.518525	9.05156e-05	0.00569361	0.982873	NS	S5
XM_008652635.3	100193394	0.524603	0.00532731	0.341469	0.328423	NS	S5
NM_001138522.1	100193397	-0.0763478	0.693938	0.0302508	0.850716	NS	S5
NM_001138523.1	100193398	0.544228	7.70989e-06	0.132806	0.243892	NS	S5
NM_001138524.1	100193399	0.0662626	0.860493	-0.108082	0.677363	NS	S5
NM_001138527.1	100193403	0.731892	0.178785	0.429667	0.449334	NS	S6
NM_001358724.1	100193405	1.2908	0.0508569	1.53639	0.000233224	Ribo	S3
XM_008668949.4	100193409	0.252476	0.710924	-0.174514	0.68266	NS	S5
XM_008678328.3	100193411	0.844982	0.297141	-0.0508242	0.916867	NS	S6
NM_001138536.1	100193413	-0.112978	0.259702	-0.0629067	0.608525	NS	S5
NM_001138537.1	100193414	0.00107412	0.997026	0.0257702	0.860368	NS	S5
NM_001348931.1	100193417	0.247931	0.76755	-0.350294	0.391097	NS	S5
NM_001367026.1	100193418	0.148755	0.532391	0.259216	0.275014	NS	S5
NM_001367027.1	100193419	1.89426	2.38752e-06	0.955875	0.131371	RNA	S3
NM_001245917.1	100193420	-0.905203	2.72643e-09	-0.80836	1.07753e-16	Both	S7
XM_020549480.2	100193421	-0.170506	0.930732	-0.569287	0.019743	NS	S5
NM_001138544.1	100193422	0.277106	0.310147	-0.0166499	0.966711	NS	S5
XM_035967697.1	100193423	-0.797735	0.582429	-0.323899	0.000832911	NS	S4
NM_001138546.1	100193424	-1.05628	3.18045e-08	-1.30151	3.0547e-29	Both	S7
NM_001138547.1	100193425	0.351645	0.440926	0.430409	0.0582137	NS	S5
NM_001138550.1	100193428	-0.127591	0.775918	-0.0487179	0.892806	NS	S5
XM_008652945.4	100193430	0.356662	0.482558	0.362889	0.263157	NS	S5
NM_001138555.1	100193435	-0.251513	0.128911	-1.12939	8.75664e-39	Ribo	S8
NM_001154679.2	100193436	-0.469852	0.518603	-0.0711491	0.805987	NS	S5
NM_001349834.1	100193437	0.0561647	0.333567	0.120932	0.195996	NS	S5
XM_008678330.4	100193440	0.00774391	0.992255	-0.240316	0.555491	NS	S5
NM_001138565.1	100193447	1.1043	1.61894e-46	1.20387	8.76337e-27	Both	S3
NM_001138567.1	100193449	0.0216946	0.944424	0.00961874	0.958259	NS	S5
NM_001138569.1	100193451	-0.079293	0.834351	-0.169645	0.156314	NS	S5
NM_001138570.2	100193452	0.740128	0.185746	0.0398616	0.957802	NS	S6
XM_035962897.1	100193453	0.766784	0.221705	0.407914	0.429931	NS	S6
XM_008656148.3	100193454	0.461542	0.30489	0.97111	6.88871e-14	Ribo	S2
NM_001138576.1	100193460	-0.204207	0.661368	-0.176327	0.833774	NS	S5
NM_001358738.1	100193462	-0.353937	0.247087	-0.197935	0.399108	NS	S5
NM_001138581.1	100193465	0.355543	0.340701	0.312008	0.367924	NS	S5
NM_001138582.1	100193466	0.0474184	0.956219	0.197535	0.763886	NS	S5
NM_001138583.1	100193467	-0.386718	4.42913e-05	-0.300076	0.00232673	NS	S5
XM_020540309.2	100193469	-0.881472	0.355644	-0.285439	0.0858642	NS	S4
NM_001138588.1	100193472	-2.1807	0.0659525	-2.0054	8.14608e-08	Ribo	S7
XM_023300771.2	100193476	-0.811807	0.44092	-0.357091	0.204946	NS	S4
NM_001254862.2	100193477	0.837122	1.13457e-13	0.769808	3.44486e-34	Both	S3
XM_035967698.1	100193479	-0.167627	0.887655	-0.206608	0.484409	NS	S5
NM_001138596.2	100193481	-0.745378	0.221881	-1.20786	3.15951e-05	Ribo	S7
NM_001358757.1	100193482	0.260748	0.340356	-0.174488	0.102043	NS	S5
XM_035962050.1	100193484	1.22946	0.720363	0.375223	0.103028	NS	S6
XM_020541884.1	100193487	1.64372	0.00416468	0.456512	0.380335	RNA	S6
XM_008652682.3	100193488	-0.40807	0.624577	-0.212915	0.311423	NS	S5
NM_001138605.2	100193491	-0.0682776	0.815902	0.13259	0.54959	NS	S5
NM_001138607.2	100193493	0.679703	0.000921136	0.231026	0.431675	RNA	S6
NM_001138610.1	100193496	0.494999	0.264938	0.717944	0.0697533	NS	S2
XM_035964517.1	100193497	1.92545	0.314269	-0.0322205	0.959226	NS	S6
NM_001138614.1	100193500	0.224605	0.340991	0.263308	0.293862	NS	S5
XM_008668959.4	100193501	-0.546009	0.268335	0.180468	0.00652916	NS	S5
NM_001138616.1	100193503	0.186291	0.0588625	0.170165	0.0330501	NS	S5
XM_008653467.2	100193504	-0.0425632	0.906131	0.323123	0.205493	NS	S5
NM_001138619.2	100193506	0.769796	4.36195e-13	0.599519	2.36994e-06	Both	S3
NM_001138623.1	100193511	-0.213969		0.022498	0.979154	NS	S5
NM_001138625.1	100193513	-0.35998	0.00178255	-0.0752768	0.78725	NS	S5
NM_001138626.1	100193514	0.173175	0.767277	0.253757	0.527118	NS	S5
XM_020549481.3	100193516	-0.656668	0.505474	0.361298	0.293256	NS	S4
NM_001138630.1	100193518	1.60289	4.96554e-05	1.45129	9.78471e-05	Both	S3
XM_008678338.3	100193519	0.536705	0.0217671	0.287491	0.00162221	NS	S5
NM_001138632.1	100193520	0.114406	0.836828	-0.373461	0.150776	NS	S5
NM_001138634.2	100193522	-0.183788	0.865932	-0.461494	0.189273	NS	S5
XM_008682930.3	100193526	-0.159263		0.364519	0.387191	NS	S5
NM_001138639.1	100193527	0.558313	0.00038346	0.543208	0.0073682	NS	S5
NM_001138640.2	100193529	1.37493	0.000339342	0.953381	1.84126e-06	Both	S3
NM_001138641.2	100193530	0.671061	0.00118204	0.207395	0.583015	RNA	S6
NM_001138649.1	100193538	0.11708	0.917158	0.453562	0.437226	NS	S5
NM_001358826.1	100193543	-0.0148385	0.958773	0.157612	0.464543	NS	S5
NM_001138656.1	100193545	-1.02847	0.0695453	-0.534973	0.393621	NS	S4
NM_001138658.2	100193547	-0.227469	0.635993	0.338061	0.707726	NS	S5
NM_001138660.1	100193549	0.508908	0.00128505	0.107221	0.210793	NS	S5
XM_020553070.2	100193550	0.302655	0.410113	0.140308	0.323566	NS	S5
XM_008673915.4	100193551	-0.343191	0.384133	-0.0482493	0.852698	NS	S5
NM_001367032.1	100193552	0.0279619	0.985837	-1.42064	0.00382499	Ribo	S8
XM_035962900.1	100193553	-0.44559		1.27213	0.0158522	Ribo	S2
NM_001367033.1	100193556	0.213351	0.00377843	-0.0577497	0.52284	NS	S5
NM_001358829.1	100193557	0.633511	3.43625e-06	0.691842	1.88511e-10	Both	S3
XM_008654104.4	100193558	0.419817	0.234643	-0.22711	0.0233086	NS	S5
NM_001138669.1	100193560	0.128834	0.666621	-0.0340087	0.923152	NS	S5
NM_001138672.1	100193563	0.497419	2.45759e-11	0.206787	0.101962	NS	S5
XM_008652686.3	100193564	-0.746434	0.157826	-0.378111	0.423844	NS	S4
NM_001358395.1	100193566	-0.143301	0.200786	-0.0925918	0.337576	NS	S5
NM_001349705.1	100193567	0.702925	0.0361109	0.511982	0.0638401	RNA	S6
XM_008668968.4	100193568	0.347048		0.162537	0.428407	NS	S5
XM_008659893.3	100193571	-0.0552504	0.914833	0.447736	0.000358073	NS	S5
NM_001138681.2	100193572	0.464725	0.0019671	0.712107	0.0615544	NS	S2
NM_001349706.1	100193573	0.633594	0.0323123	0.143335	0.486911	RNA	S6
NM_001317197.1	100193574	-0.323411	0.0378934	-0.00660809	0.980025	NS	S5
NM_001138685.2	100193577	0.570325	0.323399	0.833325	0.0105883	Ribo	S2
NM_001358894.1	100193578	0.562909	0.00115398	0.334242	0.00510412	NS	S5
NM_001138690.1	100193583	0.741983	2.27143e-08	0.234567	0.0243377	RNA	S6
NM_001138696.1	100193590	0.149869	0.660471	0.0974105	0.567855	NS	S5
NM_001358832.1	100193595	0.347414	0.43084	0.2878	0.326036	NS	S5
NM_001138702.2	100193599	0.216771	0.469065	0.025732	0.92906	NS	S5
XM_035960386.1	100193601	-0.184632	0.878857	-0.186507	0.857824	NS	S5
NM_001138705.2	100193602	0.428575	0.677829	-0.698677	0.0465557	Ribo	S8
NM_001352261.1	100193604	-0.34887	0.657405	-0.739584	0.0236313	Ribo	S8
NM_001138709.1	100193607	0.0611297	0.840916	0.5337	0.0577844	NS	S5
NM_001138711.1	100193609	-0.733903	0.100525	-1.30738	5.36592e-07	Ribo	S7
NM_001138715.1	100193614	0.00893349	0.976568	0.337562	0.0447039	NS	S5
NM_001138717.1	100193616	0.404149	2.08597e-05	0.0514717	0.571545	NS	S5
XM_008673917.2	100193621	0.77136	0.117991	0.691231	1.3206e-09	Ribo	S3
NM_001138723.1	100193623	0.17214	0.884403	0.0268622	0.980615	NS	S5
NM_001309886.1	100193627	0.811684	0.00379406	1.14382	3.11925e-07	Both	S3
NM_001138730.1	100193631	0.11736	0.361622	0.194459	0.253911	NS	S5
XM_020549483.3	100193632	0.57822	0.732298	0.230882	0.0955087	NS	S5
NM_001138733.2	100193634	0.269296	0.085798	-0.0800511	0.460949	NS	S5
XM_008682946.4	100193636	-0.984331	0.232168	0.543538	8.40374e-07	NS	S4
NM_001138736.1	100193637	0.0836115	0.633151	0.0503396	0.74651	NS	S5
NM_001138737.1	100193638	0.549366	0.40324	0.314289	0.119648	NS	S5
XM_008682951.2	100193639	-1.55532	0.844715	-0.00535129	0.99149	NS	S4
XM_020548334.3	100193640	0.795871	0.00443426	0.151121	0.723092	RNA	S6
NM_001254876.2	100193642	-0.0213615	0.899453	-0.241598	0.00875142	NS	S5
NM_001138740.2	100193643	-0.284817	0.429946	-0.252187	0.3547	NS	S5
XM_008682952.4	100193644	-0.134755	0.843325	-0.112032	0.70208	NS	S5
XM_023301827.2	100193649	0.220305	0.828599	-0.0251489	0.87174	NS	S5
XM_008682959.3	100193656	0.365565		-0.502402	0.254797	NS	S5
NM_001314069.1	100193657	2.23645	1.83092e-15	1.52223	4.25564e-12	Both	S3
NM_001138752.1	100193659	-1.79508	0.0010934	-2.41651	1.94891e-17	Both	S7
NM_001138754.2	100193661	0.776933	0.00270292	1.0274	0.000352778	Both	S3
NM_001138755.1	100193662	0.24305	0.183407	0.0221212	0.925827	NS	S5
XM_023302153.2	100193663	1.12389	0.272633	0.205578	0.0613513	NS	S6
NM_001138757.1	100193664	0.11017	0.820616	0.106017	0.768806	NS	S5
XM_035962903.1	100193671	1.43196	1.00506e-05	0.279488	0.61336	RNA	S6
NM_001138766.1	100193673	2.31789	7.50857e-26	2.22025	2.9285e-64	Both	S3
XM_008678356.4	100193676	-0.507172	0.777535	0.0283261	0.968215	NS	S5
NM_001348774.1	100193677	-0.127188	0.807582	0.213219	0.54959	NS	S5
NM_001138772.2	100193679	0.841509	0.37753	0.43732	0.586043	NS	S6
XM_008682961.4	100193681	0.102284	0.9061	-0.243566	0.310884	NS	S5
XM_008652694.4	100193687	1.23571	0.813596	0.595624	0.456233	NS	S3
NM_001138780.1	100193688	-0.804778	6.71601e-05	-1.14071	6.55894e-24	Both	S7
NM_001138781.1	100193689	0.12574	0.756596	0.406189	0.190853	NS	S5
NM_001367035.1	100193690	0.730874	0.530589	-0.561594	0.408283	NS	S6
NM_001138783.1	100193691	-0.23795	0.70742	-0.452195	0.157631	NS	S5
NM_001138785.2	100193693	0.0494541	0.900987	-0.187925	0.645147	NS	S5
NM_001138787.1	100193695	-0.821264	1.21852e-36	-0.525066	1.8864e-14	RNA	S4
NM_001138788.2	100193696	0.296879	0.0598462	-0.307098	0.00150348	NS	S5
XM_023301828.2	100193698	1.82822	0.713924	0.324867	0.00117246	NS	S6
XM_008652695.4	100193699	0.575424	0.275573	-0.343696	8.99806e-05	NS	S5
NM_001358133.1	100193700	0.345803	0.911288	0.29786	0.0153572	NS	S5
NM_001138793.1	100193701	-1.1034	0.00309731	-1.48315	2.35316e-17	Both	S7
NM_001358864.1	100193702	-0.110721	0.893053	0.220417	0.624166	NS	S5
NM_001138795.1	100193703	0.775819	6.57272e-07	0.523537	0.000158597	RNA	S6
NM_001327768.1	100193705	-0.10358	0.565245	-0.307919	4.37478e-06	NS	S5
NM_001138798.1	100193706	-0.392683	0.0375611	-0.308041	0.144105	NS	S5
NM_001138800.1	100193708	-0.668142	0.0108903	-0.491097	0.00695785	RNA	S4
XM_008673933.4	100193711	1.63675	0.629579	1.64179	4.06601e-10	Ribo	S3
XM_023302156.2	100193712	2.14531	0.431695	0.574024	1.29073e-14	NS	S6
XM_035962670.1	100193713	-0.470479		-0.279567	0.0555188	NS	S5
NM_001358895.1	100193714	-0.124914	0.501336	-0.597227	3.49429e-11	Ribo	S8
NM_001358871.1	100193715	0.252146	0.00429645	0.227005	0.0223691	NS	S5
NM_001309887.1	100193718	-0.139048	0.647939	0.466348	0.330966	NS	S5
NM_001291794.1	100193720	0.204546	0.0864796	-0.103753	0.479145	NS	S5
NM_001138813.1	100193725	-0.0964665	0.710837	0.00119522	0.995829	NS	S5
NM_001358873.1	100193726	0.257126	0.00908176	0.430151	1.66888e-08	NS	S5
NM_001138815.1	100193727	-0.522082	1.28802e-13	-0.264182	0.272279	NS	S5
NM_001138816.1	100193728	0.883932	3.37019e-26	0.706683	4.13743e-15	Both	S3
NM_001138824.1	100193736	-0.0909433	0.927434	-0.8215	0.100306	NS	S8
NM_001138825.2	100193737	0.328153	0.3929	0.00966186	0.973186	NS	S5
NM_001358874.1	100193740	-0.307069	0.512288	-0.121809	0.395553	NS	S5
NM_001367037.1	100193742	-0.0893069	0.913962	0.119839	0.816742	NS	S5
XM_008657071.4	100193743	1.02209	0.679927	0.155051	0.287495	NS	S6
XM_008682971.4	100193747	0.347716	0.827966	0.469614	0.388371	NS	S5
NM_001358877.1	100193748	-0.698928	0.129524	-0.246939	0.193598	NS	S4
NM_001138835.1	100193749	0.161609	0.668432	-0.11328	0.721466	NS	S5
NM_001138842.1	100193756	1.45943	0.120487	1.20762	0.088464	NS	S3
XM_008682972.4	100193757	0.414053	0.641872	-0.608585	0.210385	NS	S8
XM_008678373.4	100193758	-2.8106	0.000157129	-1.01274	2.47034e-23	Both	S7
NM_001352475.1	100193759	1.0262	0.106448	0.798652	0.116066	NS	S3
XM_008657275.3	100193760	0.829865	0.155157	-0.127765	0.503788	NS	S6
NM_001138847.1	100193761	0.462241	0.000300815	0.381755	0.00473118	NS	S5
NM_001138848.1	100193762	-0.571477	1.19277e-12	-0.580378	3.94026e-16	NS	S5
NM_001279875.1	100193763	-0.477069	0.0514903	-0.708714	7.69155e-07	Ribo	S8
NM_001138852.1	100193766	0.3356	0.120258	0.0713947	0.834931	NS	S5
NM_001138855.1	100193769	-0.206398	0.799631	-0.694261	0.316801	NS	S8
NM_001321930.1	100193772	0.248517	0.590402	0.640014	0.051912	NS	S2
NM_001138859.2	100193773	-1.17578	0.0323688	-1.12081	0.000107576	Both	S7
XM_023300461.2	100193774	-0.224507	0.906044	0.0251343	0.925827	NS	S5
XM_035966673.1	100193775	0.595687	0.833897	-0.393748	0.000847257	NS	S6
NM_001138864.3	100193778	-0.316621	0.317025	-0.191922	0.67759	NS	S5
XM_008656172.3	100193779	-0.208277	0.603633	0.0813386	0.733378	NS	S5
NM_001138869.1	100193783	-0.154269	0.204707	-0.267306	0.00843497	NS	S5
XM_008661830.3	100193784	0.160804	0.370552	0.117925	0.283867	NS	S5
NM_001359305.1	100193785	0.809341	9.84008e-05	0.620175	0.00593235	Both	S3
NM_001138871.1	100193786	-0.677954	7.75082e-05	-0.588132	0.0619863	RNA	S7
NM_001138872.1	100193787	-0.344825	0.241726	-0.570607	0.0653773	NS	S5
NM_001138874.1	100193789	-0.3833	0.000412743	-0.435864	0.0124458	NS	S5
NM_001138876.1	100193791	0.31842	0.0028981	0.217795	0.0586757	NS	S5
NM_001330768.1	100193796	0.294379		-0.444008	0.693271	NS	S5
XM_008659900.3	100193799	1.94124	0.00895455	-0.309826	0.0958645	RNA	S6
NM_001310458.1	100193803	-0.565626	1.25966e-06	-0.302912	0.0035915	NS	S5
XM_008669006.4	100193804	0.739385	7.2091e-10	0.258399	0.00661	RNA	S6
NM_001369652.1	100193811	-0.449233	0.593912	-0.151013	0.752437	NS	S5
NM_001138895.1	100193812	0.336973	0.00315367	0.123944	0.399343	NS	S5
XM_008663212.4	100193813	0.5249	0.119215	0.140103	0.216521	NS	S5
NM_001352274.1	100193816	-0.137697	0.846735	-0.378796	0.271129	NS	S5
XM_008667002.2	100193820	-0.395555	0.412886	-0.395085	0.594892	NS	S5
NM_001138904.2	100193822	0.599572	0.0292253	0.0495782	0.872936	RNA	S6
NM_001327834.1	100193823	-0.700434	4.88745e-06	-0.784579	1.3835e-30	Both	S7
NM_001138907.2	100193825	0.668171	5.69646e-07	0.413751	0.20287	RNA	S6
XM_008659016.3	100193826	0.355275	0.732714	-0.730025	2.04476e-10	Ribo	S8
NM_001138909.1	100193827	-2.51731	4.39458e-16	-2.01574	2.356e-33	Both	S7
XM_023302160.2	100193828	0.775858	0.0502949	0.854199	1.79301e-17	Ribo	S3
NM_001138911.1	100193829	-0.0672643	0.863783	0.228506	0.470936	NS	S5
XM_008659147.4	100193830	-0.0176055	0.966408	-0.26504	0.0219417	NS	S5
XM_035963232.1	100193831	0.0351466	0.96978	0.151218	0.358853	NS	S5
XM_020544891.3	100193832	0.212355	0.923418	-0.207689	0.434334	NS	S5
XM_035967714.1	100193835	0.655491	0.523467	-0.129101	0.663255	NS	S6
XM_035962052.1	100193836	0.276981		0.0578242	0.653694	NS	S5
XM_023300727.2	100193843	0.0571723		0.602637	0.132885	NS	S2
NM_001138926.1	100193844	0.406659	0.0512555	0.0422035	0.812263	NS	S5
NM_001138927.1	100193845	-1.3434	0.184192	-2.67653	2.89346e-16	Ribo	S7
NM_001138928.1	100193847	0.227467	0.869528	-0.243256	0.642544	NS	S5
NM_001138930.1	100193849	-0.0243784	0.95127	-0.399068	0.0183369	NS	S5
NM_001350703.1	100193851	0.35664	0.00169935	0.438671	0.00973024	NS	S5
NM_001367504.1	100193852	0.16355	0.693798	-0.296307	0.541583	NS	S5
NM_001138935.1	100193854	-0.38313	0.00640898	-0.32444	0.0064144	NS	S5
NM_001138939.1	100193858	0.496429	0.512288	0.96192	0.114757	NS	S2
NM_001138940.1	100193860	0.144348	0.560854	0.162909	0.225706	NS	S5
NM_001138941.2	100193861	-0.202817	0.388738	-0.3703	0.131371	NS	S5
NM_001359307.1	100193863	0.363419	0.165006	0.21142	0.5227	NS	S5
XM_008656181.3	100193865	0.52809	0.904062	-0.108449	0.908946	NS	S5
NM_001359309.1	100193866	-0.246035	0.395737	-0.00609683	0.965987	NS	S5
NM_001328647.1	100193868	0.160827	0.72694	-1.00852	4.22997e-08	Ribo	S8
NM_001138948.2	100193869	-0.03075	0.825163	-0.0632708	0.577764	NS	S5
XM_008656183.4	100193870	-0.678054	0.134763	0.105501	0.355521	NS	S4
NM_001138951.1	100193873	0.175006	0.0372292	0.384463	3.66983e-08	NS	S5
NM_001138952.1	100193874	0.0622538	0.770457	-0.302274	0.00047821	NS	S5
XM_008678383.4	100193875	0.161679	0.961462	0.152508	0.369949	NS	S5
NM_001138954.1	100193876	-0.866826	0.0818691	-0.968809	0.0416623	Ribo	S7
NM_001138955.1	100193878	0.0148727	0.946419	-0.38329	1.02289e-06	NS	S5
NM_001138957.1	100193880	0.254953	0.0753116	-0.0438211	0.803889	NS	S5
XM_008649195.4	100193881	0.233072	0.907723	0.533605	0.0123022	NS	S5
NM_001154553.2	100193883	-0.138959	0.200029	-0.336601	0.00106559	NS	S5
XM_035962910.1	100193884	-0.42479	0.0142374	0.203121	0.130207	NS	S5
NM_001359316.1	100193885	-0.058403	0.84092	0.0304338	0.881451	NS	S5
NM_001349872.1	100193886	-0.411588	0.0333828	-0.415867	0.0294679	NS	S5
XM_008656184.4	100193889	-0.644908	0.0150239	-0.219806	0.0632455	RNA	S4
NM_001350094.1	100193890	0.147793	0.621321	0.0259297	0.940352	NS	S5
NM_001352295.1	100193892	-0.288285	0.488824	-0.331593	0.0618105	NS	S5
XM_035962059.1	100193895	0.223309	0.700746	0.0753064	0.890631	NS	S5
XM_020543487.2	100193896	-0.604688	0.202896	-0.962767	5.55918e-10	Ribo	S7
NM_001138972.1	100193897	-0.0232108	0.95127	-0.383591	0.0114705	NS	S5
XM_008673953.4	100193900	-0.0628223	0.943244	-0.0958941	0.868848	NS	S5
XM_035962914.1	100193902	0.839923	0.242835	-0.468834	0.0100545	NS	S6
NM_001138976.1	100193903	-0.022003	0.909596	-0.115448	0.413187	NS	S5
NM_001317230.1	100193908	-0.0812524	0.602579	-0.10929	0.460724	NS	S5
XM_008652706.3	100193909	-0.0115046	0.960291	-0.124345	0.554749	NS	S5
NM_001138982.1	100193910	0.0961777	0.710924	0.316434	0.0101889	NS	S5
NM_001138983.1	100193911	0.323128	0.157656	0.304754	0.213748	NS	S5
NM_001138986.1	100193914	-0.363918	0.0312635	-0.292257	0.0997129	NS	S5
NM_001138988.1	100193916	0.219872	0.670986	0.288878	0.00749896	NS	S5
XM_008673956.4	100193917	-0.440074	0.0790766	0.297692	0.000155335	NS	S5
NM_001352297.1	100193918	-2.94543	0.000623516	-3.30426	1.79317e-12	Both	S7
NM_001138993.2	100193921	0.273413	0.725529	-1.01908	0.293862	NS	S8
XM_020547427.3	100193923	1.25356	0.107373	1.86664	6.98183e-05	Ribo	S3
XM_035965660.1	100193926	-1.27387	0.743688	-0.251347	0.615046	NS	S4
XM_020553086.2	100193933	-0.387857	0.715541	-0.187229	0.218996	NS	S5
NM_001139005.1	100193935	0.347133	0.171957	-0.149362	0.353591	NS	S5
XM_008652713.3	100193936	-0.914615	0.0222252	0.324437	3.67269e-05	RNA	S4
NM_001359354.1	100193939	-0.661022	1.75504e-10	-0.44079	0.00131986	RNA	S4
XM_008660046.4	100193940	0.949528	0.0682053	0.0937104	0.664135	NS	S6
XM_008682999.2	100193941	0.39911	0.364424	0.488145	0.000466359	NS	S5
XM_008669029.4	100193943	-0.712797	0.862781	0.11304	0.798292	NS	S4
NM_001139020.1	100193951	-0.0082908	0.984746	0.202105	0.47778	NS	S5
XM_008669030.4	100193953	-0.325609	0.725529	0.146916	0.451984	NS	S5
NM_001359359.1	100193955	0.220668	0.00805699	0.144636	0.18855	NS	S5
XM_035964559.1	100193958	0.51739	0.514951	0.814468	0.0110805	Ribo	S2
XM_008656187.4	100193961	0.557503	0.497643	0.657234	0.00391582	Ribo	S2
NM_001139030.2	100193962	0.25624	0.606603	0.546876	0.225661	NS	S5
NM_001352771.1	100193964	-0.141694	0.22109	-0.0457937	0.769743	NS	S5
NM_001139033.1	100193965	-0.325449	0.00155027	-0.397347	1.67888e-06	NS	S5
XM_008683002.3	100193966	-0.120394	0.938481	-0.309082	0.448167	NS	S5
NM_001139036.1	100193968	0.297211	0.291538	0.16454	0.308481	NS	S5
NM_001350108.1	100193970	-0.104167	0.0483251	-0.224361	0.005197	NS	S5
NM_001139040.2	100193972	-0.722495	3.5757e-08	-0.369934	0.00966076	RNA	S4
NM_001279821.2	100193973	-0.425886	0.133724	-0.549518	0.0102877	NS	S5
NM_001139044.1	100193976	0.173596	0.15687	0.127515	0.775773	NS	S5
XM_008678389.4	100193979	0.2955	0.923589	-0.593345	0.185195	NS	S8
NM_001139048.1	100193981	-0.299682	0.0118006	-0.144879	0.358341	NS	S5
XM_035963677.1	100193983	0.0894836	0.984793	-0.784925	0.196265	NS	S8
NM_001139050.1	100193984	0.025365	0.982664	0.80289	0.105702	NS	S2
NM_001139052.1	100193986	-0.299562	0.782572	-1.22992	0.00176312	Ribo	S8
NM_001139053.1	100193988	-0.179704	0.146049	-0.137455	0.382959	NS	S5
NM_001139054.1	100193989	0.521915	0.421432	-0.442389	0.163589	NS	S5
NM_001349842.1	100193990	0.575022	0.0202592	-0.0274064	0.922127	NS	S5
NM_001139057.1	100193992	-0.2644	0.0120238	-0.044985	0.803589	NS	S5
NM_001374404.1	100193993	-0.953879	5.68456e-05	-1.08411	1.43027e-11	Both	S7
NM_001352022.1	100193995	-0.073905	0.73632	0.0968249	0.316861	NS	S5
NM_001359362.1	100193996	-0.0534214	0.838521	-0.00509204	0.992277	NS	S5
NM_001139062.1	100193997	-0.0259127	0.917846	-0.238346	0.0224601	NS	S5
NM_001351953.1	100194006	-0.346057	0.264591	-0.580074	0.202405	NS	S5
XM_008649201.4	100194007	-0.644149	0.00447962	-0.258746	0.0591082	RNA	S4
NM_001359369.1	100194009	0.377527	0.0519819	0.330292	0.000184278	NS	S5
NM_001309891.1	100194010	1.29449	1.20827e-18	0.718772	0.000591509	Both	S3
XM_020549499.2	100194011	-0.024956	0.993648	0.368739	0.112779	NS	S5
NM_001139075.1	100194012	-0.69167	1.31885e-06	-0.933767	3.06041e-09	Both	S7
NM_001359374.1	100194013	-0.0879983	0.70746	-0.376329	0.000902882	NS	S5
NM_001139077.1	100194014	0.495527	0.681496	0.0714848	0.928112	NS	S5
NM_001359375.1	100194017	0.881415	0.00220849	0.119281	0.792581	RNA	S6
NM_001139081.2	100194018	-0.380514	0.281737	-0.71076	8.07655e-08	Ribo	S8
XM_008649204.4	100194022	-0.573863	0.900301	-1.01044	0.0946557	NS	S8
NM_001139088.2	100194025	-0.747047	2.69242e-06	-1.12144	0.000254318	Both	S7
XM_020553087.1	100194026	0.736832	0.0666191	0.316508	0.000314821	NS	S6
XM_008678392.3	100194028	1.46574	0.168008	0.243411	0.0461475	NS	S6
XM_035967731.1	100194030	-0.370564	0.102028	-0.359608	0.00168591	NS	S5
NM_001139094.1	100194033	-0.640568	0.312736	-0.771196	5.59979e-05	Ribo	S7
XM_035959390.1	100194037	-0.158253	0.957381	0.39931	0.56388	NS	S5
NM_001139099.1	100194038	0.237827	0.709677	0.116122	0.831109	NS	S5
NM_001139100.2	100194039	-0.0132858	0.945349	-0.218413	0.0445003	NS	S5
NM_001359379.1	100194040	0.385683	3.64614e-06	0.262977	0.00500648	NS	S5
NM_001359381.1	100194043	0.0937967	0.742674	0.304421	0.295844	NS	S5
XM_008678394.3	100194045	0.249232	0.878197	-0.702894	0.00575984	Ribo	S8
XM_035962930.1	100194050	0.0187138	0.99382	-0.657257	2.20361e-16	Ribo	S8
XM_008661160.3	100194052	0.142217	0.534472	0.205774	0.266139	NS	S5
NM_001139110.1	100194053	0.384191	0.216392	0.296409	0.651796	NS	S5
NM_001139111.1	100194054	-0.314388	0.767932	-0.126974	0.903925	NS	S5
NM_001352337.1	100194057	0.444792	0.00125687	-0.168655	0.109619	NS	S5
XM_008669034.3	100194058	0.0165207	0.939421	-0.124037	0.317707	NS	S5
NM_001139119.1	100194063	0.0398475	0.772585	-0.12824	0.342175	NS	S5
XM_035962068.1	100194064	-0.204836	0.905258	0.307908	0.0971914	NS	S5
NM_001358900.1	100194066	1.01396	5.25553e-05	0.376559	0.00450034	RNA	S6
XM_020547439.2	100194067	-0.352624	0.64779	-0.114382	0.685508	NS	S5
NM_001139129.2	100194073	-0.743318	0.471522	-1.45431	0.00370256	Ribo	S7
NM_001359384.1	100194077	-0.609751	6.19952e-06	-0.314793	0.0199755	RNA	S4
XM_023301283.2	100194078	-0.711402	0.0258741	-0.882874	8.46593e-07	Both	S7
NM_001139136.1	100194081	-1.46374	0.104845	-1.35722	0.0127751	Ribo	S7
NM_001359389.1	100194083	0.598713	0.18322	0.675587	0.159149	NS	S3
NM_001367045.1	100194084	0.343977	0.584096	0.0647245	0.862736	NS	S5
NM_001359391.1	100194088	0.15568	0.73408	0.30429	0.005197	NS	S5
NM_001139143.1	100194089	0.310447	2.49756e-06	0.025296	0.823534	NS	S5
XM_020544897.2	100194092	1.23038	0.00836694	0.347712	0.00663506	RNA	S6
NM_001139149.1	100194095	1.10506	0.00662701	0.654025	0.000804288	Both	S3
NM_001349846.1	100194096	-0.194582	0.84092	-0.0754773	0.903303	NS	S5
XM_035962073.1	100194097	1.64903	0.834462	-0.21165	0.0224938	NS	S6
XM_035964031.1	100194098	0.867132	0.763506	0.387315	0.69576	NS	S6
NM_001352979.1	100194102	0.50623	0.00882539	-0.0403217	0.807704	NS	S5
NM_001359395.1	100194103	0.233406	0.328834	0.139863	0.607827	NS	S5
NM_001359396.1	100194104	0.0547815	0.927672	-0.0165234	0.9685	NS	S5
NM_001139158.2	100194105	-0.0848869	0.937901	-0.476512	0.225265	NS	S5
NM_001139162.1	100194109	-0.383203	0.122662	-0.608255	0.000976309	Ribo	S8
NM_001139164.2	100194111	0.0136815	0.963923	-0.144302	0.675024	NS	S5
XM_008662732.3	100194113	0.167374	0.510705	-0.228225	0.322435	NS	S5
NM_001139167.1	100194114	-0.479384	1.04312e-07	-0.431978	7.63912e-10	NS	S5
NM_001139169.1	100194116	0.0400944	0.888211	0.256645	0.231271	NS	S5
NM_001139170.1	100194117	-0.138168	0.0784792	-0.195227	0.00770495	NS	S5
NM_001139171.2	100194118	0.60238	0.0016197	0.55021	3.84551e-05	RNA	S6
NM_001139172.1	100194119	0.00377298	0.991921	-0.223512	0.378401	NS	S5
NM_001359399.1	100194122	0.0017075	0.994379	0.389962	0.0673653	NS	S5
NM_001139177.2	100194124	-0.265957	0.173608	-0.278158	0.00853727	NS	S5
XM_008662860.4	100194127	0.289751		0.313771	0.70679	NS	S5
XM_035960395.1	100194128	-0.528816	0.326531	-0.379545	5.53423e-05	NS	S5
NM_001367557.1	100194129	0.864298	0.553974	0.104085	0.931139	NS	S6
NM_001350861.1	100194131	-0.351642	0.00257966	-0.312968	0.0813645	NS	S5
NM_001139186.2	100194134	0.254517	0.126757	0.88455	5.11101e-09	Ribo	S2
NM_001139188.1	100194136	-0.0451158	0.880876	-0.145765	0.332418	NS	S5
NM_001139189.1	100194137	-0.534098	0.074401	-0.464656	0.000975028	NS	S5
XM_035964566.1	100194138	0.0786428	0.941305	0.398836	1.37045e-07	NS	S5
NM_001317239.1	100194139	0.676556	0.0307127	-0.00304147	0.98194	RNA	S6
XM_008678405.2	100194141	-1.06011	0.00549892	0.101841	0.484847	RNA	S4
NM_001139194.1	100194143	0.110257	0.392216	-0.0739145	0.590678	NS	S5
NM_001139196.1	100194145	0.42501	0.191464	0.291089	0.410402	NS	S5
NM_001139199.1	100194149	-0.249158	0.283855	-0.180353	0.686561	NS	S5
XM_020541908.2	100194150	0.166485		0.0223715	0.927112	NS	S5
XM_008663473.4	100194151	0.0752237	0.805733	0.347713	0.0002285	NS	S5
XM_035966681.1	100194153	-0.05425	0.806612	-0.0828412	0.430972	NS	S5
XM_020550303.3	100194157	-0.020241	0.955268	-0.410897	0.00546014	NS	S5
XM_023301453.2	100194158	-0.200378	0.514723	-0.0627468	0.529533	NS	S5
NM_001359410.1	100194160	0.145709	0.379778	0.165094	0.464076	NS	S5
NM_001139217.2	100194167	0.203127	0.840302	0.495596	0.294622	NS	S5
NM_001139218.2	100194168	0.142466	0.342981	0.324625	0.0476178	NS	S5
XM_008683013.3	100194169	-0.948341	5.91749e-12	-0.50681	0.00258611	RNA	S4
XM_035966682.1	100194170	-0.854308	0.772827	-0.613484	0.0723054	NS	S7
NM_001139224.1	100194176	-0.291894	0.154502	-0.343222	0.348349	NS	S5
NM_001359419.1	100194177	-0.351083	0.0663424	-0.0537171	0.843806	NS	S5
NM_001139227.1	100194180	0.526838	0.00971647	0.453676	0.00528011	NS	S5
XM_035964567.1	100194182	-0.112655	0.950502	-0.92027	1.71545e-07	Ribo	S8
NM_001367558.1	100194183	0.32509	0.467157	0.440963	0.162895	NS	S5
NM_001359421.1	100194184	0.403636	0.0212145	0.50738	0.0137556	NS	S5
XM_020540324.3	100194185	-0.267794	0.85035	0.492971	0.00214597	NS	S5
XM_008683014.4	100194186	-0.670112	0.208147	-0.917588	0.00076181	Ribo	S7
NM_001349849.1	100194187	-0.1525	0.791423	-0.0611789	0.895213	NS	S5
NM_001359424.1	100194194	0.0480172	0.791505	0.280932	0.0113225	NS	S5
NM_001323502.2	100194196	-0.330037	0.670986	-0.401638	0.242668	NS	S5
NM_001139242.1	100194197	-0.0647698	0.885256	-0.242725	0.406011	NS	S5
NM_001139244.1	100194199	0.34358	0.0644501	0.0817544	0.752272	NS	S5
NM_001349854.1	100194200	1.38526	0.03585	0.892156	0.263157	RNA	S3
NM_001139248.1	100194203	-0.107664	0.768302	-0.0876212	0.795174	NS	S5
NM_001139251.1	100194208	0.0418485	0.887538	-0.217503	0.0816336	NS	S5
XM_008649213.4	100194209	0.780512	0.281388	-0.288166	0.463066	NS	S6
NM_001139253.2	100194211	0.920457	0.194272	0.94046	0.212338	NS	S3
XM_008669060.4	100194213	-0.10143	0.942772	0.0155114	0.971185	NS	S5
NM_001352805.1	100194214	-0.0656215	0.914018	-0.206214	0.718259	NS	S5
NM_001359432.1	100194215	-1.33987	1.13079e-05	-1.12249	0.000124215	Both	S7
NM_001139258.1	100194216	0.0661362	0.902181	0.472385	0.293886	NS	S5
NM_001138691.2	100194217	0.719465	6.00055e-15	0.239135	0.501138	RNA	S6
NM_001139260.1	100194219	0.373687	0.0927511	0.369886	0.151218	NS	S5
XM_008664065.4	100194221	0.147967	0.60004	-0.0826201	0.828516	NS	S5
NM_001139265.1	100194224	0.442141	7.48216e-06	0.0288964	0.849651	NS	S5
NM_001139267.1	100194226	-0.46488	0.0588324	-0.354537	0.179552	NS	S5
NM_001139268.1	100194227	0.299838	0.506283	0.223781	0.566577	NS	S5
NM_001139270.2	100194229	0.877361	0.0823181	-0.673919	0.29797	NS	S9
XM_023300950.2	100194234	2.82522	0.0152816	1.98333	1.55035e-09	Both	S3
XM_008673989.3	100194235	-0.085459	0.880486	-0.0107528	0.932897	NS	S5
XM_023301299.2	100194236	0.252918		-0.957609	0.0222318	Ribo	S8
XM_035964569.1	100194237	0.88912	0.820616	-0.220496	0.534408	NS	S6
NM_001139280.1	100194239	0.23928	0.158358	-0.035719	0.780427	NS	S5
XM_023301830.2	100194240	1.33952	0.460592	0.752462	0.0180535	Ribo	S3
XM_035959391.1	100194241	-0.115601	0.972072	1.16832	0.000193538	Ribo	S2
XM_008673991.4	100194242	-0.688878	0.127573	-0.462616	0.0018111	NS	S4
NM_001139285.1	100194244	0.516767	0.0037059	0.0942646	0.459307	NS	S5
NM_001139286.1	100194245	-0.279037	0.0751106	-0.179409	0.143996	NS	S5
NM_001139287.1	100194246	1.00973	0.249992	-0.363369	0.661911	NS	S6
XM_008664732.4	100194247	-0.952178	0.679027	-0.934081	0.069452	NS	S7
XM_008652732.4	100194249	1.37035	0.19891	0.158465	0.355447	NS	S6
NM_001139291.1	100194250	-0.537122		-1.33895	0.00336393	Ribo	S8
XM_020541911.2	100194251	0.327839	0.688111	-0.09208	0.550621	NS	S5
XM_008678412.4	100194252	0.237093		-0.180115	0.792418	NS	S5
XM_008656214.4	100194253	1.07858	0.0907851	-0.129672	0.653848	NS	S6
NM_001139295.2	100194254	0.146435	0.792849	0.125636	0.720472	NS	S5
NM_001359437.1	100194258	0.527693	0.0709208	-0.0262021	0.959067	NS	S5
NM_001139300.1	100194261	-0.335448	5.8381e-06	-0.411527	9.42564e-08	NS	S5
NM_001310510.1	100194265	0.589231	0.000615576	-0.0822622	0.466489	RNA	S6
NM_001359438.1	100194266	-0.47311	0.00110313	-0.490229	0.00768359	NS	S5
NM_001139306.2	100194267	0.324085	0.00519965	0.147081	0.452541	NS	S5
NM_001139307.1	100194268	0.424888	1.78086e-05	0.660437	0.000174028	Ribo	S2
XM_035964083.1	100194269	-0.528874	0.724086	-0.155181	0.773059	NS	S5
XM_020541913.3	100194270	1.02089	0.365435	0.662518	9.92213e-05	Ribo	S3
NM_001139310.1	100194271	-0.587134	0.00944896	-0.659807	0.005019	Both	S7
NM_001139311.1	100194272	-0.952043	5.84295e-15	0.344876	0.220644	RNA	S4
XM_008652733.3	100194273	0.161566	0.717184	0.214304	0.481577	NS	S5
XM_035962074.1	100194276	0.0358608		-0.677676	0.0969923	NS	S8
XM_008652734.4	100194277	-0.0911761	0.902575	-0.06057	0.824245	NS	S5
XM_020547447.3	100194278	-1.14937	0.0222306	-0.203858	0.0961675	RNA	S4
NM_001139318.1	100194279	0.348501	0.000692032	0.433553	0.000359129	NS	S5
XM_023300234.2	100194280	0.291239	0.736351	0.445106	0.0724048	NS	S5
XM_008669077.2	100194281	0.636171	0.696421	-0.0406891	0.896461	NS	S6
NM_001139324.1	100194285	-1.48008	1.43254e-24	-1.2643	7.55348e-40	Both	S7
NM_001366816.1	100194286	0.116946	0.547297	0.419413	0.0100252	NS	S5
XM_008652736.3	100194288	0.788617	0.0248289	0.345658	0.151218	RNA	S6
NM_001371640.1	100194289	0.297851	0.0121848	-0.0274259	0.859452	NS	S5
NM_001139329.2	100194290	-0.324608	0.0804451	-0.407254	0.00090024	NS	S5
NM_001139330.1	100194291	0.337778	0.152211	0.464862	0.062189	NS	S5
XM_008678413.3	100194293	-0.493044	9.3099e-09	-0.200406	0.0705842	NS	S5
NM_001139333.1	100194294	0.277477	0.654349	-0.580758	0.29222	NS	S5
NM_001359447.1	100194297	0.0580674	0.809693	-0.121063	0.501286	NS	S5
XM_035966685.1	100194299	-0.253489	0.813227	0.337463	0.515474	NS	S5
NM_001139339.1	100194301	0.615912	0.0176692	0.367203	0.0120066	RNA	S6
XM_008665847.3	100194302	-0.19766	0.861604	-0.339796	0.0117527	NS	S5
XM_008678415.3	100194303	0.0164865	0.962119	-0.047293	0.699339	NS	S5
NM_001139343.1	100194305	0.275748	0.503221	0.435201	0.00674115	NS	S5
NM_001139344.1	100194306	-0.111337	0.849366	-0.204913	0.450058	NS	S5
NM_001153182.2	100194307	-0.182293	0.37932	-0.435742	0.00842374	NS	S5
NM_001139346.1	100194308	-0.817011	0.164408	-1.26893	0.0680172	NS	S7
NM_001317240.1	100194309	1.16953	0.308933	0.0769678	0.941513	NS	S6
XM_023300731.2	100194310	-0.12283	0.936904	0.0355868	0.927542	NS	S5
NM_001139349.1	100194311	0.490873	2.43143e-11	0.17698	0.0388819	NS	S5
XM_008678418.4	100194312	0.145033	0.788673	0.286411	0.646212	NS	S5
XM_008656221.3	100194313	-0.159085	0.552869	-0.0354581	0.803923	NS	S5
XM_020553090.2	100194315	0.419927		-0.281104	0.425668	NS	S5
NM_001359453.1	100194316	-0.555785	0.00011347	-0.259415	0.0108692	NS	S5
NM_001365344.1	100194317	-0.21195	0.904131	-0.47919	0.2843	NS	S5
NM_001139356.1	100194318	0.233862	0.19923	0.905689	3.45166e-09	Ribo	S2
XM_020543500.3	100194322	-0.470931		0.178398	0.414292	NS	S5
NM_001139363.1	100194325	0.426164	0.00199873	0.301249	0.00654931	NS	S5
NM_001139364.1	100194326	-0.219979	0.855198	-0.56519	0.356542	NS	S5
NM_001139365.2	100194327	0.298405	0.430082	0.106851	0.621035	NS	S5
NM_001359458.1	100194330	-0.708279	0.0112486	-0.665361	0.00514488	Both	S7
NM_001139367.1	100194331	0.424841	0.000882708	0.342343	0.000601748	NS	S5
XM_020553092.3	100194333	-0.229869	0.406579	-0.491385	4.07067e-05	NS	S5
XM_008666220.3	100194334	-0.043516	0.825661	-0.0966497	0.659135	NS	S5
NM_001139373.2	100194337	1.24629	0.00233613	0.453895	0.211016	RNA	S6
NM_001139380.1	100194344	0.395018	1.8434e-07	0.114338	0.295685	NS	S5
NM_001139381.1	100194345	0.60134	1.13604e-05	0.103413	0.284785	RNA	S6
XM_008652737.3	100194349	1.2104	0.0582514	1.45987	0.0129082	Ribo	S3
XM_020553095.3	100194350	-2.29337	0.00281949	-0.398482	0.106915	RNA	S4
NM_001139386.2	100194351	-0.0682845	0.899729	-0.124762	0.700773	NS	S5
NM_001139387.1	100194352	-0.107044	0.660835	0.34444	0.633885	NS	S5
XM_008669087.4	100194355	-1.00116	0.00359349	-0.734818	0.00708969	Both	S7
NM_001139393.1	100194358	0.850849	0.00134901	0.418887	0.235325	RNA	S6
XM_023301316.2	100194359	-0.341906	0.728557	-0.211383	0.146957	NS	S5
NM_001139395.2	100194360	1.05043	6.98862e-35	0.389804	6.91544e-06	RNA	S6
NM_001139397.1	100194362	-0.00634859	0.983251	-0.293251	0.282749	NS	S5
NM_001374348.1	100194368	-1.44335	0.680809	0.0895142	0.619023	NS	S4
NM_001279938.1	100194370	1.0132	0.350074	-0.103485	0.922127	NS	S6
NM_001139409.1	100194374	-0.0608554	0.78553	0.311574	0.124821	NS	S5
NM_001139410.1	100194375	-0.20263	0.128739	-0.185714	0.0549482	NS	S5
XM_035965672.1	100194377	0.300535	0.174102	-0.244544	0.278928	NS	S5
XM_020540327.2	100194379	-1.47985	0.158659	-0.11905	0.926961	NS	S4
NM_001309898.1	100194381	2.8286	2.1113e-11	2.88366	6.37551e-12	Both	S3
NM_001139415.1	100194382	0.391614	0.531422	0.530173	0.159792	NS	S5
NM_001139417.1	100194385	-0.848234	4.73564e-55	-0.907722	2.67897e-37	Both	S7
NM_001139420.1	100194389	-0.123397	0.609974	-0.0866573	0.805905	NS	S5
XM_008652740.2	100194392	1.0101	6.74551e-08	0.737534	0.000413602	Both	S3
NM_001352342.1	100194393	0.391993	0.675665	0.120846	0.810392	NS	S5
NM_001139427.1	100194397	0.258057	0.0396952	0.27746	0.0766998	NS	S5
XM_020546662.2	100194399	-0.929696	0.249808	-0.0430248	0.952029	NS	S4
XM_008666403.4	100194401	-0.0598906	0.953829	-0.371111	0.00134899	NS	S5
XM_008666426.4	100194402	1.83508	1.86245e-06	1.07281	0.0213589	Both	S3
NM_001139433.1	100194404	-1.4223	1.82561e-22	-1.83109	5.81781e-58	Both	S7
NM_001139434.1	100194405	-0.435731	0.0644898	-0.389215	0.0304817	NS	S5
XM_035964157.1	100194408	0.939327	0.364044	0.221597	0.027271	NS	S6
NM_001141944.3	100196928	0.97775	2.21659e-05	0.853595	1.28206e-05	Both	S3
NM_001142973.1	100216551	0.183753	0.421836	-0.122774	0.384973	NS	S5
XM_020540328.3	100216554	1.3972	0.485962	0.175998	0.267703	NS	S6
NM_001142978.1	100216558	0.035541	0.901606	0.260915	0.143312	NS	S5
NM_001142980.1	100216560	-0.0243129	0.972825	-0.284964	0.343018	NS	S5
XM_008669095.3	100216563	0.401974	0.757794	0.56554	0.0954402	NS	S5
NM_001360032.1	100216566	-0.200665	0.350074	-0.0469299	0.785566	NS	S5
XM_020540330.2	100216575	1.47338	0.137031	0.582062	0.00324788	NS	S6
XM_035959393.1	100216577	-0.924004	0.00292444	-0.181722	0.113477	RNA	S4
NM_001142995.1	100216578	0.624369	1.65279e-06	0.192115	0.522009	RNA	S6
NM_001362444.1	100216580	-0.291978	0.0076975	0.0028417	0.988807	NS	S5
NM_001360040.1	100216582	0.563286	0.290329	0.763846	0.208015	NS	S2
NM_001326534.1	100216585	0.139202	0.286734	0.208689	0.0637316	NS	S5
NM_001143001.1	100216586	-0.361897	0.104287	-0.46983	0.00346353	NS	S5
NM_001143002.1	100216587	-0.561567	0.110326	-0.957846	0.00278617	Ribo	S8
NM_001143003.1	100216588	0.338394	0.168263	-0.0342108	0.901988	NS	S5
NM_001143004.1	100216589	0.00383552	0.989589	0.269944	0.241351	NS	S5
XM_035964212.1	100216592	0.404198		-0.0773611	0.754144	NS	S5
NM_001360043.1	100216593	-0.157813	0.137077	-0.106215	0.173426	NS	S5
XM_020553103.2	100216595	0.213572	0.792664	0.325862	0.152563	NS	S5
NM_001360044.1	100216596	0.348638	0.332191	0.0158227	0.973462	NS	S5
XM_020551315.2	100216599	-0.150713	0.528319	-0.471464	1.32419e-11	NS	S5
XM_008666607.4	100216600	0.409424	0.0755787	1.21451	0.0504118	NS	S2
NM_001349857.1	100216603	0.113681	0.879876	0.101796	0.865529	NS	S5
XM_035966695.1	100216604	-0.0413414		-0.757229	0.0378909	Ribo	S8
XM_008652743.3	100216606	0.0700308	0.917389	0.208395	0.420276	NS	S5
XM_008678433.3	100216607	0.252172	0.799631	0.577514	0.0920335	NS	S5
NM_001143021.1	100216608	-0.21505	0.758966	0.555883	0.0816336	NS	S5
NM_001143022.1	100216609	0.411493	7.21211e-09	0.237371	0.00385622	NS	S5
XM_008674009.2	100216610	0.18514	0.818149	0.156394	0.673628	NS	S5
XM_035964216.1	100216611	0.418344	0.429794	0.147491	0.583807	NS	S5
NM_001366965.1	100216617	-0.416418	0.618595	-0.419163	0.15689	NS	S5
XM_008663261.4	100216619	-0.912696	0.686541	-0.299332	0.0753545	NS	S4
XM_008669100.4	100216620	0.551767	0.500887	0.354263	0.00763076	NS	S5
NM_001317366.1	100216621	0.201635	0.425156	0.171642	0.642707	NS	S5
XM_008656239.4	100216623	-0.40064		0.0887782	0.68484	NS	S5
XM_020541921.2	100216624	0.147772	0.84092	0.212041	0.480222	NS	S5
NM_001143039.1	100216626	0.998323	0.00947777	0.647616	0.0210466	Both	S3
NM_001360065.1	100216627	0.184614	0.565145	0.192918	0.0791691	NS	S5
NM_001175748.2	100216628	0.285737	0.772666	0.389237	0.605901	NS	S5
XM_008683038.4	100216633	0.59281	0.0190018	-0.149598	0.343064	RNA	S6
NM_001360068.1	100216637	-0.457772	0.000533011	-0.319052	0.0767984	NS	S5
NM_001143051.2	100216638	0.414968	0.001473	-0.00198565	0.992925	NS	S5
NM_001143057.1	100216646	1.22525	0.191878	0.1586	0.799016	NS	S6
NM_001143058.1	100216647	-0.207003	0.432541	-0.0851994	0.746287	NS	S5
XM_008649218.4	100216648	0.597909	0.0227229	0.143654	0.427249	RNA	S6
XM_008683044.4	100216650	-0.502753		-0.617746	0.000498849	Ribo	S8
NM_001143065.1	100216654	-0.409246	0.116023	-0.651145	0.0110285	Ribo	S8
XM_008666728.4	100216655	0.505736	0.42051	-0.389917	0.398668	NS	S5
NM_001143067.1	100216656	-0.0362881	0.933727	-0.102048	0.625497	NS	S5
NM_001143069.1	100216658	0.30017	0.0666561	0.105817	0.459508	NS	S5
NM_001143070.2	100216659	0.49353	0.0220532	0.0362555	0.83261	NS	S5
XM_008652747.3	100216664	-3.16109	0.00495214	-2.4729	6.72658e-12	Both	S7
NM_001309901.2	100216665	-1.04108	0.0375611	-1.19662	0.00270429	Both	S7
NM_001143076.2	100216667	0.107033	0.25571	-0.12605	0.363815	NS	S5
NM_001143077.1	100216668	-0.264217	0.792683	-0.102838	0.939373	NS	S5
NM_001143079.1	100216670	1.10415	0.00158321	0.844376	0.141781	RNA	S3
NM_001143080.1	100216671	-0.421204	0.00562762	-0.0952317	0.698746	NS	S5
NM_001309902.1	100216672	-0.0509932	0.894913	0.0150399	0.969835	NS	S5
NM_001143084.1	100216676	-0.076763	0.704147	-0.258011	0.263157	NS	S5
NM_001143085.1	100216677	0.30389	0.00705705	0.21525	0.237565	NS	S5
NM_001359478.1	100216679	-0.181154	0.180445	0.0336536	0.840409	NS	S5
NM_001143091.1	100216684	0.157537	0.755148	0.0396626	0.922171	NS	S5
NM_001143093.1	100216686	0.261015	0.434591	0.389886	0.553585	NS	S5
XM_035962079.1	100216688	-0.192787	0.896489	0.145413	0.707487	NS	S5
NM_001143095.1	100216689	0.131489	0.652949	0.0382628	0.87386	NS	S5
XM_008678439.1	100216691	-0.242806	0.758381	-0.195565	0.439427	NS	S5
XM_008659932.2	100216692	0.209136	0.789993	0.351085	0.0636854	NS	S5
NM_001349858.1	100216693	-0.739604	1.64652e-19	-0.599306	1.47039e-08	Both	S7
NM_001143100.1	100216694	-0.0961529	0.950264	0.104067	0.922127	NS	S5
NM_001143108.1	100216703	0.292485	0.524273	0.296399	0.0970595	NS	S5
NM_001143109.1	100216704	0.23203	1.6448e-05	0.29148	0.00470641	NS	S5
NM_001359481.1	100216706	-0.147461	0.440057	-0.00533089	0.976364	NS	S5
NM_001359482.1	100216709	0.184773	0.907007	0.18927	0.825517	NS	S5
NM_001359483.1	100216710	-0.364837	0.000222193	-0.418991	1.70748e-07	NS	S5
XM_008678441.2	100216711	-0.908983	0.0766227	-1.28345	2.01685e-07	Ribo	S7
NM_001143118.2	100216713	0.248735	0.00479319	0.184191	0.0784606	NS	S5
XM_035961313.1	100216717	-0.351029		-0.0560688	0.84874	NS	S5
XM_035964246.1	100216718	-0.429581	0.774449	-0.0176289	0.972183	NS	S5
XM_008663264.4	100216720	0.845829	0.00963962	0.610252	0.0528781	RNA	S3
NM_001143126.1	100216721	0.41251	0.0184737	0.0343009	0.854908	NS	S5
NM_001366967.1	100216722	-0.898595	1.39841e-06	-1.29263	1.80764e-86	Both	S7
NM_001143128.1	100216723	-0.399849	0.0850029	-0.307569	0.224298	NS	S5
XM_008683049.3	100216724	-1.69905	0.00791613	-0.965047	5.57082e-05	Both	S7
XM_008656242.4	100216730	0.110722	0.797528	-0.275684	0.426153	NS	S5
XM_008663267.4	100216731	-0.825006	0.836814	0.0966877	0.723157	NS	S4
NM_001367563.1	100216732	0.16655	0.717307	-0.359324	0.553602	NS	S5
NM_001359489.1	100216739	-0.292445	0.826906	-0.399041	0.187834	NS	S5
XM_008649220.4	100216740	0.622512	0.318763	0.803243	0.00381506	Ribo	S3
XM_020546892.2	100216744	-1.0652	0.00206822	-0.666005	0.503744	RNA	S7
NM_001143152.1	100216749	-1.07288	3.49996e-07	-0.811951	7.84157e-08	Both	S7
NM_001291795.1	100216750	0.110861	0.70252	-0.171882	0.529767	NS	S5
NM_001366968.1	100216752	-0.226906	0.204008	-0.308159	0.350361	NS	S5
NM_001143156.1	100216754	-0.245312	0.673652	-0.388858	0.219102	NS	S5
NM_001143158.1	100216757	0.0428903	0.879931	0.0961057	0.642544	NS	S5
NM_001143162.2	100216762	-0.118556	0.617956	-0.210261	0.20312	NS	S5
NM_001359497.1	100216772	-0.434337	0.02282	0.12367	0.737543	NS	S5
XM_035967752.1	100216774	-2.30652	0.384726	0.394087	0.453325	NS	S4
NM_001317372.1	100216775	-0.336313	0.000141515	-0.041941	0.817648	NS	S5
XM_008674043.3	100216776	0.271961	0.742436	0.141766	0.58798	NS	S5
NM_001143176.1	100216777	0.694719	0.390832	0.603478	0.139408	NS	S3
XM_035962085.1	100216778	-1.67872	0.743181	-0.251954	0.834324	NS	S4
NM_001317373.1	100216783	0.0265963	0.911366	-0.0930631	0.703746	NS	S5
NM_001143184.1	100216785	2.23577	0.0114985	1.84699	0.000200902	Both	S3
NM_001143188.2	100216789	-0.57063	0.00231987	-0.167227	0.658354	NS	S5
NM_001347900.1	100216790	-0.0742266	0.857158	0.136869	0.466041	NS	S5
XM_020553108.2	100216792	-0.737475	0.113311	-1.51868	0.017416	Ribo	S7
NM_001366969.1	100216793	-0.49468	0.321522	-0.18737	0.661911	NS	S5
NM_001349860.1	100216794	0.0600666	0.764763	0.00362756	0.977872	NS	S5
NM_001349861.1	100216796	0.497165	1.14792e-05	-0.0894502	0.343368	NS	S5
NM_001143196.1	100216797	0.278628	0.348539	0.147289	0.536647	NS	S5
NM_001143197.1	100216798	0.412885	0.00126255	0.344107	0.173311	NS	S5
XM_008656256.3	100216799	-0.506339	0.653518	-0.215049	0.562186	NS	S5
XM_008649222.2	100216800	0.202193	0.572744	0.0415191	0.853986	NS	S5
NM_001366821.1	100216801	0.0782079	0.433159	-0.0198806	0.918827	NS	S5
NM_001143203.2	100216804	-0.235944	0.0059021	-0.248198	0.0044804	NS	S5
XM_020546976.3	100216809	0.0789383	0.902576	-0.325793	3.96392e-06	NS	S5
NM_001359502.1	100216810	0.239631	0.10467	0.194635	0.044277	NS	S5
XM_008674045.4	100216811	-1.49523	0.441233	-2.21066	0.000373383	Ribo	S7
XM_035961315.1	100216812	-0.125847	0.938481	0.187558	0.248971	NS	S5
NM_001245895.2	100216813	0.792764	3.84214e-06	0.418374	0.046049	RNA	S6
NM_001143212.1	100216815	-0.40619	0.0302392	0.200569	0.515069	NS	S5
NM_001143213.1	100216817	0.392296	0.499848	0.243331	0.695327	NS	S5
NM_001143216.1	100216820	0.000964934	0.998066	0.0463524	0.91119	NS	S5
NM_001143222.1	100216827	0.656046	9.03599e-08	0.505793	0.00117388	RNA	S6
NM_001367438.1	100216828	-0.302775	0.157403	-0.188796	0.491791	NS	S5
NM_001143225.1	100216831	0.917714	0.0008765	0.803912	3.28467e-07	Both	S3
NM_001143227.1	100216833	0.341016	0.00059026	0.153309	0.330598	NS	S5
XM_008652761.3	100216834	-0.0300557	0.901326	-0.0761369	0.592152	NS	S5
NM_001329121.1	100216835	0.494314	0.00254096	0.718715	0.000873337	Ribo	S2
XM_008656259.3	100216840	1.00725	0.267598	-0.712057	1.0158e-06	Ribo	S9
NM_001143234.1	100216841	0.201193	0.0678137	-0.135468	0.196234	NS	S5
NM_001143235.1	100216842	0.440255	0.07009	0.525087	0.000123125	NS	S5
NM_001143241.1	100216849	0.182828	0.557476	-0.167697	0.623193	NS	S5
NM_001143242.1	100216850	0.824296	0.250665	-0.255691	0.721695	NS	S6
NM_001159084.2	100216852	-2.36702	7.81938e-11	-1.93353	2.41364e-09	Both	S7
NM_001359514.1	100216860	0.301699	0.0960585	0.425229	0.0217356	NS	S5
NM_001143252.1	100216861	0.189727	0.110805	0.563507	0.000149603	NS	S5
XM_035965690.1	100216862	-0.473934	0.130531	-0.0213155	0.894578	NS	S5
NM_001143257.1	100216868	0.546118	6.79946e-13	0.479277	2.27019e-05	NS	S5
NM_001353436.1	100216869	-0.0726969	0.500878	-0.119564	0.27563	NS	S5
NM_001143263.1	100216874	0.594182	0.00525053	-0.0964971	0.811664	RNA	S6
NM_001143265.1	100216877	-0.12587	0.800129	-0.445736	0.06096	NS	S5
NM_001359515.1	100216882	-0.0833579	0.904395	-0.0526501	0.856438	NS	S5
XM_008678448.4	100216884	-0.68924	0.05322	-1.34844	2.55081e-45	Ribo	S7
XM_008674048.3	100216885	-0.793658	0.00886917	-0.690804	1.11708e-06	Both	S7
NM_001367566.1	100216886	0.0901163	0.809871	0.0150124	0.980025	NS	S5
NM_001353437.1	100216890	0.187055	0.676166	-0.540536	3.83858e-08	NS	S5
NM_001143280.1	100216893	0.0275515	0.938545	-0.317923	0.0874267	NS	S5
XM_008652763.3	100216894	0.0369664	0.849243	0.186721	0.245413	NS	S5
NM_001294170.1	100216895	-0.851099	0.13833	-1.12776	8.653e-05	Ribo	S7
NM_001143283.1	100216896	0.344116	0.0151164	-0.0342284	0.84379	NS	S5
XM_008667162.4	100216898	-0.962735	0.000690561	-1.10786	0.0339829	Both	S7
NM_001143286.1	100216899	0.27133	0.147293	0.0923011	0.719059	NS	S5
NM_001350229.1	100216900	-0.266124	0.540285	-0.0179886	0.961783	NS	S5
XM_008669130.4	100216901	0.430289	0.889274	0.571773	0.174811	NS	S5
XM_020546321.2	100216902	0.390429	0.853644	0.774485	0.0313807	Ribo	S2
XM_023301455.2	100216904	-1.01187	0.0982321	-1.13615	5.19192e-21	Ribo	S7
NM_001143291.1	100216905	0.18541	0.471729	-0.0956982	0.515702	NS	S5
NM_001359518.1	100216906	-0.424257	1.07567e-05	-0.319608	0.00197683	NS	S5
NM_001143293.1	100216907	-0.114763	0.851536	-0.484688	0.250041	NS	S5
NM_001143296.1	100216910	0.637821	0.0139255	0.321652	0.225148	RNA	S6
XM_020551325.3	100216911	-1.14541	0.75811	0.30436	0.262767	NS	S4
NM_001359520.1	100216913	0.296293	0.278948	0.334194	0.0251465	NS	S5
NM_001143301.1	100216915	0.737438	0.452532	-0.148721	0.81571	NS	S6
XM_008683073.2	100216916	-0.324787	0.189041	0.089487	0.728492	NS	S5
NM_001143304.1	100216919	0.079264	0.897417	-0.606135	0.052612	NS	S8
NM_001347690.1	100216921	-0.172888	0.60201	-0.33042	0.109878	NS	S5
NM_001370802.1	100216924	0.270447	0.258374	0.209747	0.106265	NS	S5
XM_020541930.3	100216926	-1.04431	7.36546e-06	-0.682393	1.15021e-05	Both	S7
NM_001143313.1	100216928	-0.88315	0.0494797	-0.0891301	0.894537	RNA	S4
NM_001143314.1	100216929	0.0183085	0.967231	0.055272	0.875567	NS	S5
NM_001143315.2	100216930	-0.282128	0.057945	-0.363975	0.10816	NS	S5
NM_001143321.1	100216938	-0.170288	0.321971	-0.159504	0.39331	NS	S5
NM_001143322.1	100216939	0.0676033	0.909733	-0.222048	0.588538	NS	S5
XM_008649233.2	100216940	-0.0621219	0.827702	0.0218494	0.920158	NS	S5
NM_001143324.1	100216941	-0.163182	0.573054	-0.13559	0.211161	NS	S5
NM_001317376.1	100216942	-0.101031	0.441233	-0.048877	0.866642	NS	S5
NM_001143328.1	100216946	0.375528	0.0409669	-0.0565571	0.548911	NS	S5
XM_008669135.4	100216947	-0.41187	0.356047	-0.184112	0.740953	NS	S5
NM_001359527.1	100216949	0.562124	0.647867	0.975914	0.223139	NS	S2
XM_020543507.1	100216951	0.374081	0.569355	-0.234205	0.114858	NS	S5
XM_035959397.1	100216954	0.10817	0.971415	-0.385291	0.485467	NS	S5
NM_001143337.1	100216955	1.19038	0.0675913	0.859304	0.00214035	Ribo	S3
NM_001143339.1	100216957	-1.85243	6.91023e-12	-1.67632	1.56529e-06	Both	S7
XM_008674055.4	100216960	0.0695472	0.904082	0.551774	2.59221e-09	NS	S5
NM_001143343.1	100216961	-1.35353	0.0524748	-1.87341	7.46538e-08	Ribo	S7
XM_008663274.3	100216964	-0.429453	0.661211	0.105143	0.661289	NS	S5
NM_001143346.1	100216965	-1.06246	4.47444e-10	-1.57665	6.56505e-19	Both	S7
XM_008683076.4	100216970	0.284891	0.541269	-0.190842	0.124889	NS	S5
NM_001143353.1	100216973	0.28462	0.756596	-0.463155	0.593533	NS	S5
NM_001143357.1	100216977	0.0979152	0.823377	0.534462	0.00475414	NS	S5
XM_020547111.3	100216980	0.0318886	0.95067	-0.0705398	0.785657	NS	S5
XM_008683077.3	100216982	-0.130854	0.593912	-0.202752	0.393668	NS	S5
NM_001143362.1	100216983	-0.40903	0.461564	-0.162356	0.798292	NS	S5
NM_001143363.1	100216985	0.0428858	0.904082	-0.304412	0.516751	NS	S5
XM_035966720.1	100216986	1.22057	0.883865	-0.602117	0.422749	NS	S9
XM_035961317.1	100216987	-1.64907	0.389229	0.465247	0.0065598	NS	S4
NM_001329482.1	100216991	-0.513615	5.98084e-05	-0.479968	1.23865e-07	NS	S5
NM_001143370.1	100216993	0.42283	0.00278732	0.252018	0.0520344	NS	S5
XM_035959398.1	100216997	0.114828	0.907028	-0.258152	0.558759	NS	S5
XM_035965227.1	100216998	0.303818	0.950057	-0.0127949	0.986096	NS	S5
NM_001359532.1	100216999	0.0204325		0.0987981	0.933388	NS	S5
XM_020544909.3	100217002	-0.0792844	0.963206	-0.271446	0.0410265	NS	S5
NM_001346842.1	100217003	-0.940661	1.42483e-15	-0.812035	1.10912e-09	Both	S7
XM_008652768.2	100217007	-1.78712	0.308653	-0.0103291	0.972963	NS	S4
XM_008678471.3	100217009	0.372047		0.14452	0.729055	NS	S5
XM_008652769.4	100217019	-0.21753	0.751817	-1.29255	0.000691115	Ribo	S8
XM_020547122.3	100217020	-0.0864441	0.811938	0.182488	0.717558	NS	S5
XM_035965698.1	100217027	0.175315	0.908657	-0.413194	3.54486e-06	NS	S5
NM_001143404.1	100217030	0.497278	0.107677	-0.143267	0.851092	NS	S5
XM_008666870.3	100217034	-0.40725	0.672886	-0.424983	0.0344607	NS	S5
XM_020547481.2	100217036	-0.0938505	0.910562	-0.208926	0.0226723	NS	S5
XM_035962095.1	100217037	-0.241224	0.857055	-0.738345	0.00182173	Ribo	S8
XM_008669146.4	100217038	-0.869415	0.148386	-0.228058	0.459508	NS	S4
XM_023300235.2	100217040	1.25241	0.168796	0.210806	0.232028	NS	S6
NM_001359552.1	100217041	-0.257569	0.274999	0.142613	0.540799	NS	S5
NM_001143414.1	100217042	-1.14432	6.00618e-12	-2.27843	8.65112e-09	Both	S7
NM_001143419.1	100217047	-0.48772	0.0257654	-0.0574782	0.802933	NS	S5
NM_001143423.1	100217051	-0.127377	0.383238	0.2162	0.0649583	NS	S5
NM_001143424.1	100217052	1.07918	0.27613	0.425212	0.609638	NS	S6
XM_023302418.2	100217057	0.372564	0.647398	-0.547249	0.000352331	NS	S5
NM_001359553.1	100217058	-0.145706	0.301377	-0.394607	1.23986e-08	NS	S5
NM_001143430.1	100217059	-2.56134	2.18746e-24	-0.369717	0.000480266	RNA	S4
XM_008674060.4	100217062	-0.240126		-0.0989276	0.899581	NS	S5
NM_001143434.2	100217063	0.512403	5.71941e-05	0.605931	9.63781e-05	Ribo	S2
XM_008663281.2	100217064	-1.42336	0.0495154	-0.280063	0.00442297	RNA	S4
NM_001143436.1	100217065	-0.246851	0.414991	-0.11459	0.841333	NS	S5
XM_008674061.4	100217066	0.372185	0.897539	-0.70921	0.113124	NS	S8
XM_008674062.4	100217067	0.836712	0.409712	0.170168	0.356699	NS	S6
NM_001143439.1	100217069	0.0883521	0.244645	0.12618	0.187237	NS	S5
NM_001143441.2	100217071	0.520527	0.290907	0.438479	0.527891	NS	S5
XM_035967759.1	100217072	0.433104	0.878658	-0.357935	0.000312643	NS	S5
NM_001143443.1	100217073	-0.428843	4.91316e-09	-0.294549	0.00465923	NS	S5
XM_008667424.4	100217076	-0.307928	0.260466	-0.159961	0.430196	NS	S5
XM_008652776.3	100217077	0.311323	0.846343	0.139905	0.703078	NS	S5
NM_001359557.1	100217079	0.178648	0.36471	0.512127	0.002476	NS	S5
XM_008674067.4	100217080	0.692167	0.499401	-0.398636	0.35739	NS	S6
NM_001143451.1	100217081	0.692589	5.31334e-06	0.74569	6.63013e-09	Both	S3
NM_001143453.1	100217083	-0.204991	0.0593529	-0.165945	0.109948	NS	S5
NM_001143454.1	100217085	-1.74729	0.358966	-0.475467	0.754144	NS	S4
NM_001359561.1	100217089	0.404602	0.259089	0.230819	0.524029	NS	S5
NM_001143460.2	100217091	0.0759453	0.815543	-0.120029	0.390715	NS	S5
XM_008678476.4	100217094	0.0611194	0.914834	0.68672	4.74208e-07	Ribo	S2
NM_001143466.2	100217097	0.409332	0.000907022	0.657781	0.0016755	Ribo	S2
XM_035964597.1	100217102	0.181632		-0.376296	0.579821	NS	S5
NM_001143475.2	100217106	-0.0543097	0.940331	0.198902	0.748403	NS	S5
NM_001143476.1	100217107	-0.0170361	0.9835	-0.549307	0.393138	NS	S5
NM_001348791.1	100217108	-0.187627		0.387172	0.254196	NS	S5
XM_020543508.3	100217109	1.23281	0.343029	0.389716	0.0285294	NS	S6
NM_001143479.1	100217110	-0.0388433	0.909319	-0.104673	0.723663	NS	S5
NM_001353614.1	100217111	-0.20587	0.0272075	-0.0316688	0.851865	NS	S5
NM_001143482.2	100217114	0.653667	0.0289951	0.5052	2.64262e-10	RNA	S6
NM_001143483.2	100217115	0.221764	0.658684	-0.316607	0.291048	NS	S5
NM_001359620.1	100217120	0.367878	0.520756	-0.0106724	0.992133	NS	S5
XM_008649240.4	100217123	0.0239617	0.885886	-0.0328884	0.751494	NS	S5
NM_001143494.2	100217126	0.381671	0.1597	0.202109	0.133815	NS	S5
NM_001350710.1	100217127	0.407309	4.97678e-07	0.36415	0.00149168	NS	S5
NM_001143496.1	100217128	0.798388	0.0609839	0.561237	5.28176e-07	NS	S6
NM_001359639.1	100217131	0.636043	6.63494e-05	0.92251	2.23598e-05	Both	S3
NM_001359641.1	100217132	0.0169992	0.940804	0.238618	0.0577781	NS	S5
NM_001143502.3	100217134	0.378287	0.00597411	0.0658489	0.774196	NS	S5
NM_001143505.1	100217137	-0.415514	0.269391	0.495549	0.275399	NS	S5
NM_001143507.1	100217141	0.7176	0.113903	0.505198	0.133411	NS	S6
NM_001359646.1	100217142	0.24939	0.145304	0.571171	0.00138023	NS	S5
XM_035964386.1	100217143	-0.599723	0.435131	-0.527655	1.0113e-09	NS	S4
NM_001359648.1	100217144	0.218103	0.75184	0.747361	0.263157	NS	S2
NM_001143515.1	100217149	0.647358	6.13944e-09	0.449176	0.000826212	RNA	S6
NM_001143517.1	100217151	0.486278	1.46866e-08	0.409105	0.000131367	NS	S5
NM_001143518.1	100217152	-0.094911	0.94029	-0.657671	0.0153149	Ribo	S8
XM_008683098.3	100217154	0.440388	0.693011	0.160472	0.522977	NS	S5
XM_020540341.3	100217157	0.577321	0.281737	0.0666194	0.452541	NS	S5
NM_001143523.1	100217158	0.237506	0.589374	-0.0609416	0.87472	NS	S5
NM_001359649.1	100217160	0.491628	0.16194	0.0561842	0.933289	NS	S5
NM_001143526.1	100217161	-0.337318	0.137473	-0.530687	0.0127543	NS	S5
NM_001143527.1	100217162	0.0882663	0.803252	0.312142	0.478474	NS	S5
NM_001143531.1	100217166	0.568811	1.35771e-19	0.537122	1.56995e-07	NS	S5
NM_001143533.1	100217168	-0.506063	1.2723e-05	-0.531777	1.71826e-07	NS	S5
NM_001310022.1	100217171	0.38622	1.09583e-06	-0.118689	0.226888	NS	S5
NM_001359650.1	100217176	0.139019	0.633965	0.228254	0.323935	NS	S5
XM_035959402.1	100217177	-0.886664	0.282793	0.207657	0.342221	NS	S4
XM_008656290.3	100217180	0.924409	0.70675	-0.398813	0.274608	NS	S6
NM_001143542.1	100217181	-0.253182	0.0156217	-0.0947514	0.540099	NS	S5
XM_008674079.3	100217184	0.258057	0.853254	-0.387781	0.000286385	NS	S5
NM_001143545.1	100217185	0.314324	0.0877458	0.389927	0.544527	NS	S5
NM_001360083.1	100217188	-0.0650017	0.678271	0.000420287	0.997422	NS	S5
NM_001143551.1	100217191	0.153592	0.720343	0.213395	0.318012	NS	S5
NM_001143552.1	100217192	-0.316519	0.442045	-1.70893	0.0308064	Ribo	S8
NM_001328018.1	100217197	0.39273	0.555942	0.769493	0.0123568	Ribo	S2
NM_001143559.1	100217200	0.567861	2.07005e-07	0.524136	0.00275668	NS	S5
XM_023301408.2	100217201	-0.0668915	0.865925	-0.218659	0.168609	NS	S5
NM_001310025.1	100217209	-0.271525	0.0286546	-0.0742836	0.59167	NS	S5
NM_001143569.1	100217212	1.57472	0.0047667	1.2755	1.41632e-05	Both	S3
NM_001359704.1	100217215	-0.0900087	0.464795	0.253646	0.14075	NS	S5
NM_001359705.1	100217216	-0.585506	0.00433854	-0.299788	0.0161814	RNA	S4
NM_001143574.1	100217217	0.120618	0.437027	-0.285865	0.0104451	NS	S5
NM_001143580.2	100217224	0.547712		-0.387305	0.671193	NS	S5
XM_008667700.4	100217225	-0.477705	0.201471	-0.774617	0.211807	NS	S8
XM_008667720.4	100217227	-0.0970286	0.930864	-0.376838	0.419502	NS	S5
XM_008663291.2	100217228	0.968897	0.00987388	0.204521	0.378495	RNA	S6
XM_008683106.3	100217229	-0.209806		-0.361023	0.7646	NS	S5
NM_001365365.1	100217234	0.443119	0.868377	0.818996	0.0929735	NS	S2
NM_001143592.1	100217237	0.282426	0.261364	-0.136551	0.629291	NS	S5
NM_001143597.1	100217242	0.155728	0.465188	0.077673	0.797458	NS	S5
NM_001143601.1	100217246	0.0555911	0.910998	0.551133	0.22837	NS	S5
NM_001143604.2	100217249	0.400797	0.0816466	0.266296	0.624995	NS	S5
XM_035966726.1	100217251	1.15817	0.581507	0.0633749	0.590437	NS	S6
NM_001143613.1	100217259	0.929223	0.109291	0.0475812	0.933289	NS	S6
NM_001143614.2	100217260	-0.215091	0.81803	-0.377599	0.0228663	NS	S5
XM_020538820.3	100217264	0.470468	0.195833	1.56238	0.00973348	Ribo	S2
NM_001359571.1	100217265	-0.16623	0.688762	-0.181485	0.821533	NS	S5
NM_001143620.1	100217268	0.0313023	0.873929	0.126294	0.269312	NS	S5
NM_001143621.1	100217269	0.149824	0.724144	-0.0872988	0.834617	NS	S5
XM_008656295.3	100217272	1.02272	1.63625e-05	0.290307	0.0175265	RNA	S6
NM_001320109.1	100217275	0.0699248	0.891584	0.147962	0.595936	NS	S5
NM_001359575.1	100217276	-0.0938514	0.341657	-0.258003	0.0788	NS	S5
XM_035967770.1	100217278	-0.368522		1.06848	0.0939091	NS	S2
XM_023301835.2	100217281	1.02677	0.0673082	0.251299	0.275743	NS	S6
NM_001143634.1	100217283	0.452933	0.000951222	0.425127	0.0348385	NS	S5
XM_008652797.3	100217287	0.123894	0.781731	-0.091898	0.821614	NS	S5
NM_001348793.1	100217288	0.145233	0.680709	0.270823	0.14318	NS	S5
NM_001143640.1	100217290	-0.608116	0.0499725	-0.620972	0.17987	RNA	S7
NM_001143641.1	100217291	0.637213	0.228181	0.0557493	0.889934	NS	S6
XM_035967771.1	100217292	1.53927	0.00270389	0.834475	2.38716e-06	Both	S3
NM_001143643.1	100217293	0.476736		-0.00293205	0.997422	NS	S5
XM_008674091.4	100217295	-0.184063	0.6575	0.544943	0.178521	NS	S5
NM_001143645.1	100217297	0.545959	0.0054962	0.159834	0.618748	NS	S5
NM_001143646.1	100217298	1.88993	0.00131285	1.40508	3.19539e-06	Both	S3
NM_001365623.1	100217299	-0.498333	0.427657	0.0139422	0.977596	NS	S5
XM_035961333.1	100217300	-0.528866	0.167972	-0.231157	0.0843319	NS	S5
NM_001143649.1	100217301	0.222704		0.200334	0.841095	NS	S5
XM_020540342.2	100217302	0.0745061	0.950053	-0.174266	0.595367	NS	S5
XM_020547291.3	100217307	-1.18243	0.0166447	-1.59377	2.71106e-09	Both	S7
NM_001152891.2	100217309	-0.0716964	0.94271	-0.380356	0.333475	NS	S5
XM_023301836.2	100217313	0.578065	0.560854	0.0253195	0.913232	NS	S5
XM_035964605.1	100217316	0.472089		-0.301555	0.321746	NS	S5
NM_001143882.1	100233231	0.237463	0.0357317	0.457781	7.05569e-05	NS	S5
NM_001144014.1	100240688	-0.041025	0.909319	-0.246661	0.311089	NS	S5
NM_001144015.1	100240689	0.0999816	0.679914	0.138422	0.255132	NS	S5
NM_001144020.2	100240694	-0.277233	0.0304884	-0.524231	0.000109837	NS	S5
NM_001365468.1	100240696	-2.32295	0.000106208	-0.456561	0.000242576	RNA	S4
XM_008663306.4	100240697	-0.307673	0.763041	-0.282389	0.153682	NS	S5
NM_001144024.1	100240698	-0.212949	0.441557	-0.515296	2.31188e-05	NS	S5
NM_001146066.1	100271891	0.761987	0.365985	0.647397	0.406569	NS	S3
XM_008652800.4	100271892	0.186359	0.813596	-0.368012	0.388424	NS	S5
[truncated: 11,288 more rows]
